# Supplementary material for: System-Wide Analysis of Protein Acetylation and Ubiquitination Reveals a Diversified Regulation in Human Cancer Cells
Source: Biomolecules. 2020 Mar 6;10(3):411. doi: 10.3390/biom10030411 (PMC7175279; doi:10.3390/biom10030411)
Supplement: Supplementary file 1 [file biomolecules-10-00411-s001.zip]

Archive with 3 entries (3 files):
- Kozuka-Hata et al_SupTables/Kozuka-Hata et al_SupTable S1.xlsx
- Kozuka-Hata et al_SupTables/Kozuka-Hata et al_SupTable S2.xlsx
- Kozuka-Hata et al_SupTables/Kozuka-Hata et al_SupTable S3.xlsx
