# Supplementary material for: System-Wide Analysis of Protein Acetylation and Ubiquitination Reveals a Diversified Regulation in Human Cancer Cells
Source: Biomolecules. 2020 Mar 6;10(3):411. doi: 10.3390/biom10030411 (PMC7175279; doi:10.3390/biom10030411)
Supplement: Supplementary file 1 [file biomolecules-10-00411-s001.zip › Kozuka-Hata et al_SupTables/Kozuka-Hata et al_SupTable S1.xlsx]

## Sheet: Sheet1
Supplementary Table S1: The proteomic data on the ubiquitinated peptide counts regarding thirteen human cancer cell lines
RefSeq ID	Gene Symbol	Description	Peptide Sequence	Diglysine-modified sites	KG-1-C	U251	T98G	U87	GB2	NCI-H3255	NCI-H1650	NCI-H441	MCF7	HCC1954	AGS	A431	HeLa
NP_001136077.1	EFTUD2	116 kDa U5 small nuclear ribonucleoprotein component isoform b [Homo sapiens]	GLSEDVSISKFFDDPMLLELAK	K10	n.d.	n.d.	n.d.	n.d.	n.d.	n.d.	n.d.	n.d.	n.d.	n.d.	n.d.	n.d.	2
NP_001136077.1	EFTUD2	116 kDa U5 small nuclear ribonucleoprotein component isoform b [Homo sapiens]	TLDELGIHLTKEELK	K11	n.d.	n.d.	1	n.d.	n.d.	n.d.	n.d.	n.d.	n.d.	n.d.	n.d.	n.d.	n.d.
NP_647539.1	YWHAB	14-3-3 protein beta/alpha [Homo sapiens]	ACSLAKTAFDEAIAELDTLNEESYK	K6	n.d.	1	4	3	6	3	7	1	7	8	6	4	4
NP_647539.1	YWHAB	14-3-3 protein beta/alpha [Homo sapiens]	EKIEAELQDICNDVLELLDK	K2	n.d.	n.d.	3	n.d.	n.d.	n.d.	n.d.	n.d.	n.d.	n.d.	n.d.	n.d.	n.d.
NP_647539.1	YWHAB	14-3-3 protein beta/alpha [Homo sapiens]	IEAELQDICNDVLELLDKYLIPNATQPESK	K18	n.d.	n.d.	n.d.	n.d.	n.d.	1	n.d.	n.d.	n.d.	n.d.	n.d.	n.d.	n.d.
NP_647539.1	YWHAB	14-3-3 protein beta/alpha [Homo sapiens]	NLLSVAYKNVVGAR	K8	22	25	38	24	30	12	11	28	34	29	27	20	20
NP_647539.1	YWHAB	14-3-3 protein beta/alpha [Homo sapiens]	SELVQKAK	K6	7	3	2	6	5	5	3	9	4	3	5	1	1
NP_647539.1	YWHAB	14-3-3 protein beta/alpha [Homo sapiens]	TAFDEAIAELDTLNEESYKDSTLIMQLLR	K19	n.d.	n.d.	n.d.	1	n.d.	n.d.	n.d.	n.d.	n.d.	n.d.	n.d.	n.d.	n.d.
NP_647539.1	YWHAB	14-3-3 protein beta/alpha [Homo sapiens]	VISSIEQKTER	K8	n.d.	1	4	1	1	n.d.	1	n.d.	1	1	n.d.	n.d.	1
NP_647539.1	YWHAB	14-3-3 protein beta/alpha [Homo sapiens]	YLSEVASGDNKQTTVSNSQQAYQEAFEISK	K11	n.d.	n.d.	6	5	3	n.d.	3	2	n.d.	1	4	n.d.	7
NP_006752.1	YWHAE	14-3-3 protein epsilon [Homo sapiens]	DNLTLWTSDMQGDGEEQNKEALQDVEDENQ	K19	n.d.	n.d.	2	n.d.	n.d.	n.d.	n.d.	2	n.d.	n.d.	n.d.	n.d.	n.d.
NP_006752.1	YWHAE	14-3-3 protein epsilon [Homo sapiens]	IISSIEQKEENK	K8	n.d.	n.d.	n.d.	n.d.	2	n.d.	n.d.	n.d.	n.d.	n.d.	n.d.	n.d.	n.d.
NP_006752.1	YWHAE	14-3-3 protein epsilon [Homo sapiens]	KEAAENSLVAYK	K1	n.d.	1	6	3	3	3	n.d.	n.d.	n.d.	3	n.d.	n.d.	n.d.
NP_006752.1	YWHAE	14-3-3 protein epsilon [Homo sapiens]	LAKAAFDDAIAELDTLSEESYK	K3	5	8	7	3	13	n.d.	1	n.d.	7	10	11	5	n.d.
NP_006752.1	YWHAE	14-3-3 protein epsilon [Homo sapiens]	LICCDILDVLDKHLIPAANTGESK	K12	n.d.	2	n.d.	n.d.	2	n.d.	n.d.	n.d.	n.d.	2	n.d.	n.d.	n.d.
NP_006752.1	YWHAE	14-3-3 protein epsilon [Homo sapiens]	MKGDYHR	K2	n.d.	n.d.	n.d.	n.d.	n.d.	n.d.	n.d.	n.d.	n.d.	n.d.	2	n.d.	n.d.
NP_006752.1	YWHAE	14-3-3 protein epsilon [Homo sapiens]	NLLSVAYKNVIGAR	K8	10	7	7	9	14	2	2	12	5	8	12	3	11
NP_006752.1	YWHAE	14-3-3 protein epsilon [Homo sapiens]	QMVETELKLICCDILDVLDK	K8	n.d.	n.d.	n.d.	n.d.	13	n.d.	n.d.	n.d.	10	n.d.	2	n.d.	7
NP_006752.1	YWHAE	14-3-3 protein epsilon [Homo sapiens]	VFYYKMK	K5	n.d.	n.d.	n.d.	n.d.	n.d.	n.d.	n.d.	n.d.	n.d.	n.d.	n.d.	n.d.	1
NP_003396.1	YWHAH	14-3-3 protein eta [Homo sapiens]	TMADGNEKK	K8	n.d.	n.d.	1	n.d.	n.d.	n.d.	n.d.	n.d.	n.d.	n.d.	n.d.	n.d.	n.d.
NP_036611.2	YWHAG	14-3-3 protein gamma [Homo sapiens]	ATVVESSEKAYSEAHEISK	K9	1	n.d.	2	n.d.	n.d.	n.d.	n.d.	n.d.	n.d.	n.d.	n.d.	n.d.	n.d.
NP_036611.2	YWHAG	14-3-3 protein gamma [Homo sapiens]	EQLVQKAR	K6	5	4	3	8	5	1	3	n.d.	2	4	1	2	3
NP_036611.2	YWHAG	14-3-3 protein gamma [Homo sapiens]	VISSIEQKTSADGNEK	K8	1	n.d.	n.d.	n.d.	n.d.	n.d.	1	n.d.	n.d.	n.d.	n.d.	n.d.	n.d.
NP_006133.1	SFN	14-3-3 protein sigma [Homo sapiens]	ASLIQKAK	K6	n.d.	n.d.	n.d.	n.d.	n.d.	n.d.	1	n.d.	n.d.	n.d.	n.d.	n.d.	n.d.
NP_006133.1	SFN	14-3-3 protein sigma [Homo sapiens]	NLLSVAYKNVVGGQR	K8	n.d.	n.d.	n.d.	n.d.	n.d.	n.d.	2	n.d.	1	8	n.d.	3	4
NP_006133.1	SFN	14-3-3 protein sigma [Homo sapiens]	SNEEGSEEKGPEVR	K9	n.d.	n.d.	n.d.	n.d.	n.d.	n.d.	2	n.d.	1	7	n.d.	3	n.d.
NP_006817.1	YWHAQ	14-3-3 protein theta [Homo sapiens]	KQTIDNSQGAYQEAFDISK	K1	n.d.	n.d.	6	n.d.	n.d.	n.d.	n.d.	n.d.	n.d.	n.d.	n.d.	n.d.	n.d.
NP_006817.1	YWHAQ	14-3-3 protein theta [Homo sapiens]	NLLSVAYKNVVGGR	K8	n.d.	n.d.	n.d.	n.d.	n.d.	n.d.	n.d.	n.d.	n.d.	n.d.	1	n.d.	9
NP_006817.1	YWHAQ	14-3-3 protein theta [Homo sapiens]	TAFDEAIAELDTLNEDSYKDSTLIMQLLR	K19	n.d.	1	n.d.	n.d.	n.d.	n.d.	n.d.	n.d.	n.d.	n.d.	n.d.	n.d.	n.d.
NP_006817.1	YWHAQ	14-3-3 protein theta [Homo sapiens]	TELIQKAK	K6	2	3	1	6	6	2	2	8	n.d.	2	4	1	3
NP_006817.1	YWHAQ	14-3-3 protein theta [Homo sapiens]	YDDMATCMKAVTEQGAELSNEER	K9	n.d.	n.d.	2	n.d.	n.d.	n.d.	n.d.	n.d.	n.d.	n.d.	n.d.	n.d.	n.d.
NP_003397.1	YWHAZ	14-3-3 protein zeta/delta [Homo sapiens]	ACSLAKTAFDEAIAELDTLSEESYK	K6	n.d.	2	3	4	13	8	5	n.d.	9	12	3	5	5
NP_003397.1	YWHAZ	14-3-3 protein zeta/delta [Homo sapiens]	AKLAEQAER	K2	n.d.	n.d.	4	3	7	10	4	23	9	22	8	3	n.d.
NP_003397.1	YWHAZ	14-3-3 protein zeta/delta [Homo sapiens]	EKIETELR	K2	n.d.	n.d.	n.d.	n.d.	n.d.	n.d.	n.d.	n.d.	n.d.	1	n.d.	n.d.	n.d.
NP_003397.1	YWHAZ	14-3-3 protein zeta/delta [Homo sapiens]	GIVDQSQQAYQEAFEISKK	K18	n.d.	n.d.	n.d.	n.d.	1	n.d.	n.d.	n.d.	n.d.	n.d.	n.d.	n.d.	n.d.
NP_003397.1	YWHAZ	14-3-3 protein zeta/delta [Homo sapiens]	KEMQPTHPIR	K1	n.d.	n.d.	4	n.d.	2	n.d.	n.d.	n.d.	3	2	n.d.	1	n.d.
NP_003397.1	YWHAZ	14-3-3 protein zeta/delta [Homo sapiens]	KGIVDQSQQAYQEAFEISK	K1	n.d.	3	16	25	22	3	15	22	9	18	3	1	1
NP_003397.1	YWHAZ	14-3-3 protein zeta/delta [Homo sapiens]	MDKNELVQK	K3	n.d.	n.d.	n.d.	n.d.	n.d.	n.d.	n.d.	n.d.	n.d.	n.d.	n.d.	1	n.d.
NP_003397.1	YWHAZ	14-3-3 protein zeta/delta [Homo sapiens]	MDKNELVQKAK	K9	1	3	6	6	18	6	31	46	12	11	16	14	6
NP_003397.1	YWHAZ	14-3-3 protein zeta/delta [Homo sapiens]	VVSSIEQKTEGAEK	K8	n.d.	n.d.	2	n.d.	5	n.d.	n.d.	n.d.	1	1	n.d.	1	n.d.
NP_003397.1	YWHAZ	14-3-3 protein zeta/delta [Homo sapiens]	YDDMAACMKSVTEQGAELSNEER	K9	n.d.	n.d.	n.d.	n.d.	n.d.	n.d.	n.d.	n.d.	1	n.d.	n.d.	n.d.	n.d.
NP_003397.1	YWHAZ	14-3-3 protein zeta/delta [Homo sapiens]	YLAEVAAGDDKK	K11	6	3	8	11	12	4	6	28	2	12	5	1	n.d.
NP_588614.1	PLCD3	1-phosphatidylinositol 4,5-bisphosphate phosphodiesterase delta-3 [Homo sapiens]	MSFKEIK	K4	11	n.d.	n.d.	n.d.	n.d.	n.d.	n.d.	n.d.	n.d.	n.d.	n.d.	2	n.d.
NP_877963.1	PLCG1	1-phosphatidylinositol 4,5-bisphosphate phosphodiesterase gamma-1 isoform b [Homo sapiens]	VLGDTLLTKPVEISADGLPSPNQLK	K9	n.d.	n.d.	n.d.	n.d.	n.d.	n.d.	n.d.	n.d.	3	n.d.	n.d.	n.d.	n.d.
NP_149124.3	CNP	2',3'-cyclic-nucleotide 3'-phosphodiesterase [Homo sapiens]	LDCAQLKEK	K7	1	n.d.	1	n.d.	1	n.d.	n.d.	n.d.	n.d.	n.d.	n.d.	n.d.	n.d.
NP_149124.3	CNP	2',3'-cyclic-nucleotide 3'-phosphodiesterase [Homo sapiens]	MVSADAYKITPGAR	K8	1	n.d.	n.d.	n.d.	n.d.	n.d.	n.d.	n.d.	n.d.	n.d.	n.d.	n.d.	n.d.
NP_002797.3	PSMC6	26S protease regulatory subunit 10B [Homo sapiens]	ALQSVGQIVGEVLKQLTEEK	K14	n.d.	n.d.	n.d.	n.d.	n.d.	n.d.	n.d.	n.d.	n.d.	n.d.	n.d.	n.d.	1
NP_002797.3	PSMC6	26S protease regulatory subunit 10B [Homo sapiens]	AVASQLDCNFLKVVSSSIVDK	K12	8	8	13	24	17	11	16	n.d.	14	15	14	11	10
NP_002797.3	PSMC6	26S protease regulatory subunit 10B [Homo sapiens]	DKALQDYR	K2	n.d.	n.d.	n.d.	1	n.d.	n.d.	n.d.	n.d.	n.d.	n.d.	n.d.	n.d.	n.d.
NP_002797.3	PSMC6	26S protease regulatory subunit 10B [Homo sapiens]	GCLLYGPPGTGKTLLAR	K12	n.d.	n.d.	n.d.	n.d.	n.d.	n.d.	n.d.	n.d.	n.d.	n.d.	n.d.	n.d.	1
NP_002797.3	PSMC6	26S protease regulatory subunit 10B [Homo sapiens]	LKELR	K2	1	1	3	n.d.	n.d.	4	n.d.	n.d.	1	n.d.	n.d.	1	1
NP_002797.3	PSMC6	26S protease regulatory subunit 10B [Homo sapiens]	LLEHKEIDGR	K5	n.d.	n.d.	n.d.	n.d.	n.d.	n.d.	n.d.	n.d.	n.d.	n.d.	n.d.	n.d.	2
NP_002797.3	PSMC6	26S protease regulatory subunit 10B [Homo sapiens]	SENDLKALQSVGQIVGEVLK	K6	4	6	3	6	10	11	13	n.d.	7	10	7	5	4
NP_002793.2	PSMC1	26S protease regulatory subunit 4 [Homo sapiens]	DDLSGADIKAICTEAGLMALR	K9	n.d.	n.d.	5	6	n.d.	n.d.	n.d.	n.d.	n.d.	n.d.	n.d.	n.d.	2
NP_002793.2	PSMC1	26S protease regulatory subunit 4 [Homo sapiens]	IKDYLLMEEEFIR	K2	n.d.	n.d.	2	2	1	n.d.	n.d.	n.d.	n.d.	2	n.d.	n.d.	n.d.
NP_002793.2	PSMC1	26S protease regulatory subunit 4 [Homo sapiens]	KYEPPVPTR	K1	n.d.	n.d.	n.d.	n.d.	n.d.	n.d.	n.d.	n.d.	1	n.d.	n.d.	n.d.	n.d.
NP_002793.2	PSMC1	26S protease regulatory subunit 4 [Homo sapiens]	MTLADDVTLDDLIMAKDDLSGADIK	K16	n.d.	n.d.	n.d.	n.d.	n.d.	n.d.	n.d.	n.d.	1	n.d.	n.d.	n.d.	n.d.
NP_002793.2	PSMC1	26S protease regulatory subunit 4 [Homo sapiens]	NQEQMKPLEEK	K6	n.d.	n.d.	1	n.d.	n.d.	n.d.	n.d.	n.d.	n.d.	n.d.	n.d.	n.d.	n.d.
NP_002793.2	PSMC1	26S protease regulatory subunit 4 [Homo sapiens]	NQEQMKPLEEKQEEER	K11	n.d.	n.d.	1	3	n.d.	n.d.	n.d.	n.d.	n.d.	n.d.	n.d.	n.d.	n.d.
NP_002793.2	PSMC1	26S protease regulatory subunit 4 [Homo sapiens]	SKVDDLR	K2	n.d.	2	6	3	4	2	2	2	1	3	2	5	1
NP_002795.2	PSMC3	26S protease regulatory subunit 6A [Homo sapiens]	ACAAQTKATFLK	K7	1	1	1	2	1	2	1	1	18	4	n.d.	n.d.	1
NP_002795.2	PSMC3	26S protease regulatory subunit 6A [Homo sapiens]	CAVIKTSTR	K5	n.d.	n.d.	n.d.	n.d.	n.d.	n.d.	n.d.	n.d.	1	n.d.	1	n.d.	1
NP_002795.2	PSMC3	26S protease regulatory subunit 6A [Homo sapiens]	DAFALAKEK	K7	24	12	4	25	11	23	22	19	21	8	24	8	3
NP_002795.2	PSMC3	26S protease regulatory subunit 6A [Homo sapiens]	FDSEKAGDR	K5	n.d.	n.d.	n.d.	n.d.	1	n.d.	n.d.	n.d.	1	n.d.	1	n.d.	n.d.
NP_002795.2	PSMC3	26S protease regulatory subunit 6A [Homo sapiens]	IKENSEKIK	K7	n.d.	n.d.	1	n.d.	n.d.	1	1	n.d.	1	n.d.	1	n.d.	n.d.
NP_002795.2	PSMC3	26S protease regulatory subunit 6A [Homo sapiens]	LKPGDLVGVNK	K2	n.d.	n.d.	n.d.	n.d.	n.d.	n.d.	n.d.	n.d.	n.d.	n.d.	n.d.	4	n.d.
NP_002795.2	PSMC3	26S protease regulatory subunit 6A [Homo sapiens]	LKPGDLVGVNKDSYLILETLPTEYDSR	K11	n.d.	n.d.	n.d.	n.d.	n.d.	n.d.	n.d.	n.d.	n.d.	1	n.d.	n.d.	n.d.
NP_002795.2	PSMC3	26S protease regulatory subunit 6A [Homo sapiens]	MATVWDEAEQDGIGEEVLKMSTEEIIQR	K19	n.d.	2	2	n.d.	n.d.	n.d.	n.d.	n.d.	n.d.	n.d.	n.d.	n.d.	2
NP_002795.2	PSMC3	26S protease regulatory subunit 6A [Homo sapiens]	QEKMATVWDEAEQDGIGEEVLK	K3	n.d.	11	10	7	n.d.	1	12	1	1	9	3	2	4
NP_002795.2	PSMC3	26S protease regulatory subunit 6A [Homo sapiens]	QIQELVEAIVLPMNHKEK	K16	n.d.	2	5	2	n.d.	1	2	n.d.	1	6	1	1	3
NP_002795.2	PSMC3	26S protease regulatory subunit 6A [Homo sapiens]	VKAMEVDERPTEQYSDIGGLDK	K2	n.d.	1	2	n.d.	n.d.	n.d.	n.d.	n.d.	n.d.	n.d.	n.d.	n.d.	n.d.
NP_002795.2	PSMC3	26S protease regulatory subunit 6A [Homo sapiens]	VTHELQAMKDK	K9	n.d.	2	1	1	1	n.d.	n.d.	n.d.	n.d.	n.d.	1	n.d.	n.d.
NP_002794.1	PSMC2	26S protease regulatory subunit 7 isoform 1 [Homo sapiens]	ESDTGLAPPALWDLAADKQTLQSEQPLQVAR	K18	n.d.	n.d.	1	n.d.	n.d.	n.d.	n.d.	n.d.	n.d.	n.d.	n.d.	n.d.	1
NP_002794.1	PSMC2	26S protease regulatory subunit 7 isoform 1 [Homo sapiens]	IDPTVTMMQVEEKPDVTYSDVGGCKEQIEK	K25	n.d.	n.d.	n.d.	1	n.d.	n.d.	n.d.	n.d.	n.d.	n.d.	n.d.	n.d.	n.d.
NP_002794.1	PSMC2	26S protease regulatory subunit 7 isoform 1 [Homo sapiens]	KACLIFFDEIDAIGGAR	K1	n.d.	n.d.	5	n.d.	n.d.	n.d.	n.d.	n.d.	n.d.	n.d.	n.d.	n.d.	n.d.
NP_002794.1	PSMC2	26S protease regulatory subunit 7 isoform 1 [Homo sapiens]	YIINVKQFAK	K6	n.d.	n.d.	n.d.	n.d.	n.d.	n.d.	n.d.	n.d.	n.d.	n.d.	n.d.	n.d.	1
NP_001191382.1	PSMC2	26S protease regulatory subunit 7 isoform 2 [Homo sapiens]	ALDEGDIALLKTYGQSTYSR	K11	n.d.	n.d.	3	n.d.	n.d.	n.d.	n.d.	n.d.	n.d.	n.d.	2	n.d.	5
NP_001191382.1	PSMC2	26S protease regulatory subunit 7 isoform 2 [Homo sapiens]	KTKEDEKDDKPIR	K3	n.d.	n.d.	n.d.	2	n.d.	5	2	n.d.	7	2	3	4	2
NP_001191382.1	PSMC2	26S protease regulatory subunit 7 isoform 2 [Homo sapiens]	QFAKFVVDLSDQVAPTDIEEGMR	K4	n.d.	n.d.	10	n.d.	n.d.	n.d.	n.d.	n.d.	4	n.d.	n.d.	1	3
NP_001191382.1	PSMC2	26S protease regulatory subunit 7 isoform 2 [Homo sapiens]	QIKQVEDDIQQLLK	K3	n.d.	3	n.d.	1	n.d.	n.d.	n.d.	n.d.	1	n.d.	n.d.	n.d.	1
NP_001191382.1	PSMC2	26S protease regulatory subunit 7 isoform 2 [Homo sapiens]	TKEDEKDDKPIR	K6	n.d.	n.d.	n.d.	n.d.	n.d.	n.d.	n.d.	n.d.	n.d.	4	n.d.	n.d.	1
NP_001186092.1	PSMC5	26S protease regulatory subunit 8 isoform 2 [Homo sapiens]	DSEKNMSIK	K4	n.d.	n.d.	n.d.	n.d.	n.d.	2	n.d.	n.d.	3	n.d.	n.d.	3	1
NP_001186092.1	PSMC5	26S protease regulatory subunit 8 isoform 2 [Homo sapiens]	ILPNKVDPLVSLMMVEK	K5	n.d.	n.d.	n.d.	n.d.	n.d.	n.d.	n.d.	n.d.	2	n.d.	n.d.	n.d.	n.d.
NP_001186092.1	PSMC5	26S protease regulatory subunit 8 isoform 2 [Homo sapiens]	TMLELLNQLDGFEATKNIK	K16	n.d.	n.d.	n.d.	n.d.	n.d.	n.d.	n.d.	n.d.	n.d.	n.d.	n.d.	n.d.	2
NP_001186092.1	PSMC5	26S protease regulatory subunit 8 isoform 2 [Homo sapiens]	VHPEGKFVVDVDK	K6	n.d.	n.d.	n.d.	n.d.	n.d.	n.d.	n.d.	n.d.	2	n.d.	n.d.	n.d.	n.d.
NP_001177966.1	PSMD1	26S proteasome non-ATPase regulatory subunit 1 isoform 2 [Homo sapiens]	CIDHYTKQCVENADLPEGEK	K7	n.d.	n.d.	n.d.	n.d.	n.d.	n.d.	n.d.	n.d.	n.d.	n.d.	1	n.d.	n.d.
NP_001177966.1	PSMD1	26S proteasome non-ATPase regulatory subunit 1 isoform 2 [Homo sapiens]	DSDSMETEEKTSSAFVGK	K10	n.d.	n.d.	1	4	2	4	12	n.d.	1	n.d.	n.d.	1	n.d.
NP_001177966.1	PSMD1	26S proteasome non-ATPase regulatory subunit 1 isoform 2 [Homo sapiens]	EEEKMEVDEAEK	K4	n.d.	n.d.	n.d.	3	n.d.	n.d.	n.d.	n.d.	n.d.	n.d.	n.d.	n.d.	n.d.
NP_001177966.1	PSMD1	26S proteasome non-ATPase regulatory subunit 1 isoform 2 [Homo sapiens]	KKEPEPNFQLLDNPAR	K1	n.d.	n.d.	n.d.	1	n.d.	n.d.	n.d.	n.d.	n.d.	n.d.	n.d.	n.d.	n.d.
NP_001177966.1	PSMD1	26S proteasome non-ATPase regulatory subunit 1 isoform 2 [Homo sapiens]	KKEPEPNFQLLDNPAR	K2	n.d.	n.d.	n.d.	1	n.d.	n.d.	n.d.	n.d.	n.d.	n.d.	n.d.	n.d.	n.d.
NP_001177966.1	PSMD1	26S proteasome non-ATPase regulatory subunit 1 isoform 2 [Homo sapiens]	MEVDEAEKK	K8	n.d.	n.d.	n.d.	3	n.d.	n.d.	n.d.	n.d.	n.d.	n.d.	n.d.	n.d.	n.d.
NP_001177966.1	PSMD1	26S proteasome non-ATPase regulatory subunit 1 isoform 2 [Homo sapiens]	MITSAAGIISLLDEDEPQLKEFALHK	K20	n.d.	1	1	2	n.d.	n.d.	n.d.	n.d.	n.d.	2	n.d.	n.d.	1
NP_001177966.1	PSMD1	26S proteasome non-ATPase regulatory subunit 1 isoform 2 [Homo sapiens]	TSSAFVGKTPEASPEPK	K8	5	8	12	9	7	3	22	2	2	5	11	5	9
NP_001177966.1	PSMD1	26S proteasome non-ATPase regulatory subunit 1 isoform 2 [Homo sapiens]	TVGTPIASVPGSTNTGTVPGSEKDSDSMETEEK	K23	n.d.	1	5	3	3	n.d.	3	4	n.d.	5	1	n.d.	n.d.
NP_001177966.1	PSMD1	26S proteasome non-ATPase regulatory subunit 1 isoform 2 [Homo sapiens]	VINDKHDDVMAK	K5	n.d.	n.d.	n.d.	n.d.	n.d.	n.d.	n.d.	n.d.	n.d.	n.d.	n.d.	1	n.d.
NP_001177966.1	PSMD1	26S proteasome non-ATPase regulatory subunit 1 isoform 2 [Homo sapiens]	VMPAQLKVLTMPETCR	K7	n.d.	2	5	n.d.	n.d.	3	n.d.	n.d.	2	n.d.	3	n.d.	n.d.
NP_001177966.1	PSMD1	26S proteasome non-ATPase regulatory subunit 1 isoform 2 [Homo sapiens]	VSTAVLSITAKAK	K11	n.d.	n.d.	2	5	n.d.	n.d.	n.d.	n.d.	n.d.	n.d.	n.d.	n.d.	1
NP_736606.1	PSMD10	26S proteasome non-ATPase regulatory subunit 10 isoform 2 [Homo sapiens]	ESILADKSLATR	K7	n.d.	n.d.	2	n.d.	n.d.	2	n.d.	n.d.	2	n.d.	4	4	n.d.
NP_736606.1	PSMD10	26S proteasome non-ATPase regulatory subunit 10 isoform 2 [Homo sapiens]	LEELKESILADK	K5	n.d.	n.d.	n.d.	n.d.	n.d.	n.d.	n.d.	n.d.	n.d.	n.d.	n.d.	1	n.d.
NP_002808.3	PSMD13	26S proteasome non-ATPase regulatory subunit 13 isoform 1 [Homo sapiens]	FLGCVDIKDLPVSEQQER	K8	n.d.	n.d.	n.d.	n.d.	n.d.	n.d.	n.d.	n.d.	n.d.	n.d.	n.d.	n.d.	1
NP_002808.3	PSMD13	26S proteasome non-ATPase regulatory subunit 13 isoform 1 [Homo sapiens]	LEFWCTDVKSMEMLVEHQAHDILT	K9	n.d.	n.d.	n.d.	n.d.	1	n.d.	n.d.	n.d.	n.d.	n.d.	n.d.	n.d.	n.d.
NP_002808.3	PSMD13	26S proteasome non-ATPase regulatory subunit 13 isoform 1 [Homo sapiens]	SSDEAVILCKTAIGALK	K10	n.d.	n.d.	1	1	4	n.d.	3	n.d.	5	n.d.	2	8	1
NP_002799.3	PSMD2	26S proteasome non-ATPase regulatory subunit 2 [Homo sapiens]	APVQPQQSPAAAPGGTDEKPSGK	K19	n.d.	n.d.	n.d.	8	n.d.	4	11	n.d.	7	8	3	10	4
NP_002799.3	PSMD2	26S proteasome non-ATPase regulatory subunit 2 [Homo sapiens]	APVQPQQSPAAAPGGTDEKPSGKER	K23	n.d.	n.d.	1	6	n.d.	7	9	n.d.	3	n.d.	n.d.	n.d.	n.d.
NP_002799.3	PSMD2	26S proteasome non-ATPase regulatory subunit 2 [Homo sapiens]	DAGDKDKEQELSEEDK	K5	n.d.	n.d.	n.d.	n.d.	n.d.	n.d.	1	n.d.	n.d.	7	n.d.	n.d.	n.d.
NP_002799.3	PSMD2	26S proteasome non-ATPase regulatory subunit 2 [Homo sapiens]	DAGDKDKEQELSEEDK	K7	n.d.	n.d.	n.d.	n.d.	n.d.	n.d.	n.d.	n.d.	n.d.	3	n.d.	n.d.	n.d.
NP_002799.3	PSMD2	26S proteasome non-ATPase regulatory subunit 2 [Homo sapiens]	DKAPVQPQQSPAAAPGGTDEKPSGK	K2; K25	n.d.	n.d.	n.d.	n.d.	n.d.	1	n.d.	n.d.	n.d.	n.d.	n.d.	n.d.	n.d.
NP_002799.3	PSMD2	26S proteasome non-ATPase regulatory subunit 2 [Homo sapiens]	DKAPVQPQQSPAAAPGGTDEKPSGKER	K21; K25	n.d.	n.d.	n.d.	n.d.	n.d.	1	n.d.	n.d.	n.d.	n.d.	n.d.	n.d.	n.d.
NP_002799.3	PSMD2	26S proteasome non-ATPase regulatory subunit 2 [Homo sapiens]	EWQELDDAEKVQR	K10	n.d.	n.d.	4	n.d.	n.d.	n.d.	n.d.	n.d.	4	2	n.d.	n.d.	n.d.
NP_002799.3	PSMD2	26S proteasome non-ATPase regulatory subunit 2 [Homo sapiens]	LALMLNDMELVEDIFTSCKDVVVQK	K19	n.d.	4	3	3	7	2	n.d.	1	16	7	1	13	18
NP_002799.3	PSMD2	26S proteasome non-ATPase regulatory subunit 2 [Homo sapiens]	LGEKDTSLYRPALEELR	K4	n.d.	n.d.	n.d.	n.d.	n.d.	1	n.d.	n.d.	n.d.	n.d.	n.d.	n.d.	n.d.
NP_002799.3	PSMD2	26S proteasome non-ATPase regulatory subunit 2 [Homo sapiens]	VGQAVDVVGQAGKPK	K13	n.d.	3	1	2	2	n.d.	n.d.	n.d.	n.d.	n.d.	n.d.	4	n.d.
NP_002799.3	PSMD2	26S proteasome non-ATPase regulatory subunit 2 [Homo sapiens]	YLYSSEDYIKSGALLACGIVNSGVR	K10	n.d.	3	4	2	n.d.	3	n.d.	n.d.	1	6	1	2	2
NP_002800.2	PSMD3	26S proteasome non-ATPase regulatory subunit 3 [Homo sapiens]	EEAATGGGSTGEADGKTAAAAAEHSQR	K16	n.d.	n.d.	n.d.	n.d.	n.d.	n.d.	n.d.	n.d.	n.d.	n.d.	2	n.d.	n.d.
NP_002800.2	PSMD3	26S proteasome non-ATPase regulatory subunit 3 [Homo sapiens]	LQLDSPEDAEFIVAKAIR	K15	n.d.	n.d.	n.d.	n.d.	n.d.	n.d.	n.d.	n.d.	n.d.	n.d.	n.d.	1	4
NP_002801.1	PSMD4	26S proteasome non-ATPase regulatory subunit 4 [Homo sapiens]	AAAASAAEAGIATTGTEDSDDALLKMTISQQEFGR	K25	7	23	13	15	12	15	16	15	7	13	n.d.	6	14
NP_002801.1	PSMD4	26S proteasome non-ATPase regulatory subunit 4 [Homo sapiens]	DLVKLAK	K4	n.d.	n.d.	n.d.	n.d.	4	1	n.d.	2	2	2	3	1	2
NP_002801.1	PSMD4	26S proteasome non-ATPase regulatory subunit 4 [Homo sapiens]	EKVNVDIINFGEEEVNTEK	K2	n.d.	2	10	3	18	n.d.	n.d.	n.d.	17	14	1	1	8
NP_002801.1	PSMD4	26S proteasome non-ATPase regulatory subunit 4 [Homo sapiens]	IIAFVGSPVEDNEKDLVK	K14	1	1	n.d.	n.d.	n.d.	n.d.	n.d.	n.d.	n.d.	1	n.d.	n.d.	n.d.
NP_002801.1	PSMD4	26S proteasome non-ATPase regulatory subunit 4 [Homo sapiens]	ILSKLHTVQPK	K4	n.d.	n.d.	n.d.	n.d.	n.d.	n.d.	n.d.	n.d.	4	n.d.	n.d.	n.d.	6
NP_002801.1	PSMD4	26S proteasome non-ATPase regulatory subunit 4 [Homo sapiens]	LQAQQDAVNIVCHSKTR	K15	n.d.	1	3	n.d.	n.d.	3	n.d.	n.d.	13	1	n.d.	n.d.	7
NP_002801.1	PSMD4	26S proteasome non-ATPase regulatory subunit 4 [Homo sapiens]	NAMGSLASQATKDGK	K12	n.d.	n.d.	1	n.d.	4	n.d.	n.d.	n.d.	9	n.d.	2	n.d.	3
NP_002801.1	PSMD4	26S proteasome non-ATPase regulatory subunit 4 [Homo sapiens]	NAMGSLASQATKDGKK	K15	n.d.	n.d.	1	n.d.	n.d.	n.d.	n.d.	n.d.	n.d.	n.d.	n.d.	n.d.	n.d.
NP_005038.1	PSMD5	26S proteasome non-ATPase regulatory subunit 5 isoform 1 [Homo sapiens]	AAIKSLSR	K4	1	1	n.d.	n.d.	2	n.d.	n.d.	10	2	1	n.d.	n.d.	2
NP_005038.1	PSMD5	26S proteasome non-ATPase regulatory subunit 5 isoform 1 [Homo sapiens]	ALANSKTIAEIFGNPNYLR	K6	n.d.	n.d.	n.d.	n.d.	n.d.	n.d.	n.d.	n.d.	n.d.	n.d.	n.d.	n.d.	1
NP_005038.1	PSMD5	26S proteasome non-ATPase regulatory subunit 5 isoform 1 [Homo sapiens]	QIVYCIGGENLSVAKAAIK	K15	n.d.	n.d.	n.d.	n.d.	n.d.	n.d.	n.d.	n.d.	n.d.	n.d.	n.d.	n.d.	2
NP_002802.2	PSMD7	26S proteasome non-ATPase regulatory subunit 7 [Homo sapiens]	DIKDTTVGTLSQR	K3	n.d.	n.d.	2	n.d.	n.d.	n.d.	n.d.	n.d.	4	1	n.d.	n.d.	3
NP_002802.2	PSMD7	26S proteasome non-ATPase regulatory subunit 7 [Homo sapiens]	IGKVGNQK	K3	n.d.	n.d.	n.d.	n.d.	n.d.	n.d.	n.d.	n.d.	1	n.d.	n.d.	n.d.	1
NP_002802.2	PSMD7	26S proteasome non-ATPase regulatory subunit 7 [Homo sapiens]	SVVALHNLINNKIANR	K12	n.d.	n.d.	2	n.d.	n.d.	n.d.	n.d.	n.d.	n.d.	n.d.	n.d.	n.d.	4
NP_002802.2	PSMD7	26S proteasome non-ATPase regulatory subunit 7 [Homo sapiens]	YCPNSVLVIIDVKPK	K13	n.d.	n.d.	n.d.	n.d.	n.d.	n.d.	n.d.	n.d.	n.d.	n.d.	n.d.	n.d.	10
NP_002804.2	PSMD9	26S proteasome non-ATPase regulatory subunit 9 isoform 1 [Homo sapiens]	KLGQSESQGPPR	K1	n.d.	n.d.	n.d.	n.d.	n.d.	4	n.d.	n.d.	2	n.d.	n.d.	n.d.	n.d.
NP_115488.2	MRPL43	39S ribosomal protein L43, mitochondrial isoform a [Homo sapiens]	SVEEISTLVQKLADQSGLDVIR	K11	n.d.	n.d.	n.d.	n.d.	n.d.	n.d.	n.d.	n.d.	n.d.	n.d.	n.d.	n.d.	1
NP_001124468.1	HMGCR	3-hydroxy-3-methylglutaryl-Coenzyme A reductase isoform 2 [Homo sapiens]	VLEEEENKPNPVTQR	K8	1	n.d.	n.d.	n.d.	4	n.d.	n.d.	n.d.	n.d.	3	1	n.d.	n.d.
NP_001032900.1	HSD17B10	3-hydroxyacyl-CoA dehydrogenase type-2 isoform 2 [Homo sapiens]	DVQTALALAKGK	K10	n.d.	n.d.	n.d.	n.d.	n.d.	n.d.	n.d.	n.d.	n.d.	n.d.	n.d.	n.d.	1
NP_001032900.1	HSD17B10	3-hydroxyacyl-CoA dehydrogenase type-2 isoform 2 [Homo sapiens]	GVIINTASVAAFEGQVGQAAYSASKGGIVGMTLPIAR	K25	n.d.	n.d.	n.d.	n.d.	n.d.	n.d.	n.d.	n.d.	n.d.	n.d.	n.d.	n.d.	2
NP_001032900.1	HSD17B10	3-hydroxyacyl-CoA dehydrogenase type-2 isoform 2 [Homo sapiens]	LVGQGASAVLLDLPNSGGEAQAKK	K23	n.d.	n.d.	n.d.	n.d.	n.d.	n.d.	n.d.	n.d.	n.d.	n.d.	n.d.	n.d.	7
NP_001032900.1	HSD17B10	3-hydroxyacyl-CoA dehydrogenase type-2 isoform 2 [Homo sapiens]	SVKGLVAVITGGASGLGLATAER	K3	n.d.	n.d.	n.d.	n.d.	n.d.	n.d.	n.d.	n.d.	n.d.	n.d.	n.d.	n.d.	1
NP_001032900.1	HSD17B10	3-hydroxyacyl-CoA dehydrogenase type-2 isoform 2 [Homo sapiens]	VDVAVNCAGIAVASKTYNLK	K15	n.d.	n.d.	n.d.	n.d.	n.d.	n.d.	n.d.	n.d.	n.d.	n.d.	n.d.	n.d.	2
NP_112558.2	PDPK1	3-phosphoinositide-dependent protein kinase 1 isoform 2 [Homo sapiens]	ANSFVGTAQYVSPELLTEKSACK	K19	n.d.	n.d.	n.d.	n.d.	n.d.	n.d.	n.d.	n.d.	n.d.	n.d.	2	n.d.	n.d.
NP_001005.1	RPS10	40S ribosomal protein S10 [Homo sapiens]	KAEAGAGSATEFQFR	K1	7	14	23	n.d.	15	n.d.	n.d.	n.d.	13	11	18	9	10
NP_001005.1	RPS10	40S ribosomal protein S10 [Homo sapiens]	SAVPPGADKK	K9	5	4	2	6	6	5	2	n.d.	4	2	11	3	7
NP_001005.1	RPS10	40S ribosomal protein S10 [Homo sapiens]	SAVPPGADKKAEAGAGSATEFQFR	K9; K10	1	2	16	12	22	n.d.	2	n.d.	35	n.d.	56	9	27
NP_001006.1	RPS11	40S ribosomal protein S11 [Homo sapiens]	FNVLKVTK	K5	n.d.	n.d.	n.d.	n.d.	n.d.	n.d.	n.d.	n.d.	n.d.	n.d.	n.d.	n.d.	1
NP_001007.2	RPS12	40S ribosomal protein S12 [Homo sapiens]	AEEGIAAGGVMDVNTALQEVLKTALIHDGLAR	K22	n.d.	n.d.	n.d.	n.d.	n.d.	n.d.	n.d.	n.d.	n.d.	n.d.	n.d.	n.d.	3
NP_001007.2	RPS12	40S ribosomal protein S12 [Homo sapiens]	DVIEEYFKCK	K8	n.d.	n.d.	9	n.d.	n.d.	n.d.	n.d.	n.d.	n.d.	n.d.	n.d.	n.d.	2
NP_001008.1	RPS13	40S ribosomal protein S13 [Homo sapiens]	EQIYKLAK	K5	n.d.	n.d.	n.d.	n.d.	n.d.	n.d.	n.d.	n.d.	n.d.	n.d.	3	n.d.	n.d.
NP_001008.1	RPS13	40S ribosomal protein S13 [Homo sapiens]	SVPTWLKLTSDDVK	K7	n.d.	n.d.	n.d.	n.d.	n.d.	n.d.	n.d.	n.d.	n.d.	n.d.	n.d.	n.d.	1
NP_005608.1	RPS14	40S ribosomal protein S14 [Homo sapiens]	TKTPGPGAQSALR	K2	n.d.	3	n.d.	n.d.	n.d.	n.d.	n.d.	n.d.	n.d.	n.d.	n.d.	n.d.	n.d.
NP_001009.1	RPS15	40S ribosomal protein S15 [Homo sapiens]	EAPPMEKPEVVKTHLR	K12	n.d.	n.d.	1	n.d.	n.d.	n.d.	n.d.	n.d.	n.d.	n.d.	n.d.	n.d.	2
NP_001010.2	RPS15A	40S ribosomal protein S15a [Homo sapiens]	FDVQLKDLEK	K6	n.d.	n.d.	n.d.	n.d.	n.d.	n.d.	n.d.	n.d.	n.d.	n.d.	n.d.	n.d.	1
NP_001010.2	RPS15A	40S ribosomal protein S15a [Homo sapiens]	MNVLADALKSINNAEK	K9	n.d.	n.d.	n.d.	n.d.	n.d.	n.d.	n.d.	n.d.	n.d.	n.d.	2	n.d.	n.d.
NP_001010.2	RPS15A	40S ribosomal protein S15a [Homo sapiens]	SINNAEKR	K7	n.d.	n.d.	n.d.	n.d.	n.d.	n.d.	n.d.	n.d.	1	n.d.	n.d.	n.d.	n.d.
NP_001185986.1	RPS17L	40S ribosomal protein S17-like [Homo sapiens]	EMLKLLDFGSLSNLQVTQPTVGMNFK	K4	n.d.	3	2	9	10	n.d.	11	6	9	4	17	n.d.	13
NP_001185986.1	RPS17L	40S ribosomal protein S17-like [Homo sapiens]	GISIKLQEEER	K5	n.d.	n.d.	n.d.	n.d.	n.d.	n.d.	n.d.	n.d.	1	n.d.	n.d.	n.d.	n.d.
NP_001185986.1	RPS17L	40S ribosomal protein S17-like [Homo sapiens]	LLDFGSLSNLQVTQPTVGMNFKTPR	K22	n.d.	n.d.	n.d.	n.d.	n.d.	n.d.	n.d.	n.d.	1	n.d.	n.d.	n.d.	n.d.
NP_001185986.1	RPS17L	40S ribosomal protein S17-like [Homo sapiens]	VIIEKYYTR	K5	n.d.	1	n.d.	n.d.	1	n.d.	n.d.	n.d.	5	n.d.	n.d.	n.d.	8
NP_072045.1	RPS18	40S ribosomal protein S18 [Homo sapiens]	KADIDLTKR	K8	n.d.	n.d.	n.d.	n.d.	n.d.	n.d.	n.d.	n.d.	n.d.	n.d.	n.d.	n.d.	1
NP_001013.1	RPS19	40S ribosomal protein S19 [Homo sapiens]	GGAGVGSMTKIYGGR	K10	n.d.	n.d.	n.d.	n.d.	n.d.	3	n.d.	n.d.	n.d.	n.d.	1	n.d.	2
NP_002943.2	RPS2	40S ribosomal protein S2 [Homo sapiens]	AEDKEWMPVTK	K4	3	8	1	12	6	19	10	n.d.	1	1	32	n.d.	n.d.
NP_002943.2	RPS2	40S ribosomal protein S2 [Homo sapiens]	AEDKEWMPVTKLGR	K11	n.d.	11	1	n.d.	n.d.	n.d.	14	n.d.	n.d.	n.d.	n.d.	n.d.	3
NP_002943.2	RPS2	40S ribosomal protein S2 [Homo sapiens]	ESEIIDFFLGASLKDEVLK	K14	n.d.	n.d.	n.d.	n.d.	n.d.	n.d.	n.d.	n.d.	n.d.	n.d.	n.d.	n.d.	1
NP_002943.2	RPS2	40S ribosomal protein S2 [Homo sapiens]	IKSLEEIYLFSLPIK	K2	n.d.	n.d.	n.d.	n.d.	n.d.	n.d.	n.d.	n.d.	n.d.	n.d.	n.d.	n.d.	1
NP_002943.2	RPS2	40S ribosomal protein S2 [Homo sapiens]	SPYQEFTDHLVKTHTR	K12	n.d.	n.d.	n.d.	n.d.	n.d.	n.d.	n.d.	n.d.	n.d.	n.d.	8	n.d.	1
NP_002943.2	RPS2	40S ribosomal protein S2 [Homo sapiens]	TYSYLTPDLWKETVFTK	K11	n.d.	1	n.d.	1	2	n.d.	n.d.	n.d.	n.d.	2	1	n.d.	n.d.
NP_001014.1	RPS20	40S ribosomal protein S20 isoform 2 [Homo sapiens]	AFKDTGK	K3	5	5	4	11	5	5	6	14	7	1	19	5	9
NP_001014.1	RPS20	40S ribosomal protein S20 isoform 2 [Homo sapiens]	AFKDTGKTPVEPEVAIHR	K3; K7	n.d.	12	13	20	13	22	27	1	19	n.d.	16	14	15
NP_001014.1	RPS20	40S ribosomal protein S20 isoform 2 [Homo sapiens]	AFKDTGKTPVEPEVAIHR	K7	18	11	15	14	14	11	22	5	6	7	12	12	7
NP_001014.1	RPS20	40S ribosomal protein S20 isoform 2 [Homo sapiens]	KTPCGEGSKTWDR	K1; K9	n.d.	n.d.	n.d.	1	n.d.	n.d.	n.d.	n.d.	2	n.d.	n.d.	n.d.	n.d.
NP_001014.1	RPS20	40S ribosomal protein S20 isoform 2 [Homo sapiens]	LIDLHSPSEIVKQITSISIEPGVEVEVTIADA	K12	n.d.	n.d.	n.d.	n.d.	n.d.	n.d.	n.d.	n.d.	n.d.	n.d.	n.d.	n.d.	2
NP_001014.1	RPS20	40S ribosomal protein S20 isoform 2 [Homo sapiens]	NVKSLEK	K3	1	2	2	2	1	2	n.d.	1	4	1	1	2	5
NP_001015.1	RPS21	40S ribosomal protein S21 [Homo sapiens]	ADGIVSKNF	K7	n.d.	n.d.	n.d.	n.d.	n.d.	n.d.	n.d.	1	n.d.	2	n.d.	n.d.	n.d.
NP_148982.1	RPS24	40S ribosomal protein S24 isoform a [Homo sapiens]	THFGGGKTTGFGMIYDSLDYAK	K7	n.d.	n.d.	n.d.	n.d.	n.d.	n.d.	n.d.	n.d.	n.d.	n.d.	n.d.	n.d.	1
NP_148982.1	RPS24	40S ribosomal protein S24 isoform a [Homo sapiens]	TTGFGMIYDSLDYAKK	K15	n.d.	n.d.	n.d.	2	n.d.	n.d.	n.d.	n.d.	2	n.d.	6	4	2
NP_001019.1	RPS25	40S ribosomal protein S25 [Homo sapiens]	ATYDKLCK	K5	n.d.	n.d.	n.d.	n.d.	n.d.	n.d.	n.d.	n.d.	n.d.	n.d.	1	n.d.	n.d.
NP_001019.1	RPS25	40S ribosomal protein S25 [Homo sapiens]	NTKGGDAPAAGEDA	K3	n.d.	n.d.	n.d.	n.d.	2	n.d.	n.d.	n.d.	n.d.	n.d.	1	n.d.	n.d.
NP_001020.2	RPS26	40S ribosomal protein S26 [Homo sapiens]	DISEASVFDAYVLPKLYVK	K15	n.d.	n.d.	1	1	1	n.d.	n.d.	n.d.	4	5	2	1	1
NP_001021.1	RPS27	40S ribosomal protein S27 [Homo sapiens]	DLLHPSPEEEKR	K11	n.d.	n.d.	1	n.d.	n.d.	n.d.	n.d.	n.d.	n.d.	n.d.	n.d.	n.d.	n.d.
NP_000996.2	RPS3	40S ribosomal protein S3 isoform 1 [Homo sapiens]	AVQISKK	K6	n.d.	1	1	n.d.	1	2	2	2	4	1	1	4	3
NP_000996.2	RPS3	40S ribosomal protein S3 isoform 1 [Homo sapiens]	AVQISKKR	K6; K7	n.d.	n.d.	n.d.	n.d.	n.d.	n.d.	n.d.	n.d.	n.d.	n.d.	n.d.	n.d.	1
NP_000996.2	RPS3	40S ribosomal protein S3 isoform 1 [Homo sapiens]	DEILPTTPISEQKGGKPEPPAMPQPVPTA	K13	n.d.	n.d.	n.d.	n.d.	n.d.	n.d.	n.d.	n.d.	1	n.d.	n.d.	n.d.	n.d.
NP_000996.2	RPS3	40S ribosomal protein S3 isoform 1 [Homo sapiens]	DEILPTTPISEQKGGKPEPPAMPQPVPTA	K16	n.d.	1	5	13	8	4	9	2	n.d.	n.d.	14	1	12
NP_000996.2	RPS3	40S ribosomal protein S3 isoform 1 [Homo sapiens]	FGFPEGSVELYAEKVATR	K14	n.d.	11	2	n.d.	5	4	4	2	12	2	8	6	8
NP_000996.2	RPS3	40S ribosomal protein S3 isoform 1 [Homo sapiens]	FIMESGAKGCEVVVSGK	K8	n.d.	n.d.	n.d.	n.d.	n.d.	n.d.	n.d.	n.d.	n.d.	n.d.	n.d.	n.d.	1
NP_000996.2	RPS3	40S ribosomal protein S3 isoform 1 [Homo sapiens]	FVADGIFKAELNEFLTR	K8	n.d.	2	2	n.d.	n.d.	1	n.d.	n.d.	7	6	5	5	1
NP_000996.2	RPS3	40S ribosomal protein S3 isoform 1 [Homo sapiens]	GCEVVVSGKLR	K9	n.d.	2	8	n.d.	n.d.	4	2	34	7	10	3	5	10
NP_000996.2	RPS3	40S ribosomal protein S3 isoform 1 [Homo sapiens]	IGPKKPLPDHVSIVEPK	K4	n.d.	n.d.	n.d.	n.d.	n.d.	n.d.	n.d.	1	n.d.	n.d.	n.d.	n.d.	n.d.
NP_000996.2	RPS3	40S ribosomal protein S3 isoform 1 [Homo sapiens]	IGPKKPLPDHVSIVEPK	K5	n.d.	n.d.	n.d.	n.d.	n.d.	n.d.	n.d.	1	n.d.	n.d.	n.d.	n.d.	n.d.
NP_000996.2	RPS3	40S ribosomal protein S3 isoform 1 [Homo sapiens]	IMLPWDPTGKIGPK	K10	n.d.	n.d.	n.d.	n.d.	n.d.	n.d.	n.d.	n.d.	1	n.d.	n.d.	n.d.	n.d.
NP_000996.2	RPS3	40S ribosomal protein S3 isoform 1 [Homo sapiens]	KFVADGIFK	K1	n.d.	n.d.	n.d.	n.d.	n.d.	n.d.	n.d.	n.d.	n.d.	n.d.	n.d.	n.d.	2
NP_000996.2	RPS3	40S ribosomal protein S3 isoform 1 [Homo sapiens]	KPLPDHVSIVEPKDEILPTTPISEQK	K13	19	29	6	4	12	n.d.	10	1	24	n.d.	35	5	1
NP_000996.2	RPS3	40S ribosomal protein S3 isoform 1 [Homo sapiens]	TQNVLGEKGR	K8	2	2	5	2	2	4	2	4	3	4	5	2	6
NP_000997.1	RPS3A	40S ribosomal protein S3a isoform 1 [Homo sapiens]	LMELHGEGSSSGKATGDETGAK	K13	n.d.	n.d.	n.d.	n.d.	n.d.	n.d.	n.d.	n.d.	n.d.	n.d.	n.d.	n.d.	1
NP_000997.1	RPS3A	40S ribosomal protein S3a isoform 1 [Homo sapiens]	NIGKTLVTR	K4	n.d.	1	1	10	1	n.d.	4	n.d.	3	2	4	n.d.	1
NP_000998.1	RPS4X	40S ribosomal protein S4, X isoform X isoform [Homo sapiens]	LIYDTKGR	K6	n.d.	n.d.	n.d.	2	n.d.	n.d.	n.d.	n.d.	n.d.	n.d.	n.d.	n.d.	2
NP_000998.1	RPS4X	40S ribosomal protein S4, X isoform X isoform [Homo sapiens]	YALTGDEVKK	K9	n.d.	1	n.d.	n.d.	n.d.	n.d.	n.d.	n.d.	n.d.	n.d.	1	2	n.d.
NP_001000.2	RPS5	40S ribosomal protein S5 [Homo sapiens]	LFGKWSTDDVQINDISLQDYIAVK	K4	n.d.	1	n.d.	n.d.	n.d.	n.d.	n.d.	n.d.	n.d.	n.d.	n.d.	n.d.	n.d.
NP_001000.2	RPS5	40S ribosomal protein S5 [Homo sapiens]	NIKTIAECLADELINAAK	K3	n.d.	n.d.	n.d.	n.d.	n.d.	n.d.	n.d.	n.d.	n.d.	n.d.	n.d.	n.d.	2
NP_001000.2	RPS5	40S ribosomal protein S5 [Homo sapiens]	TIAECLADELINAAKGSSNSYAIK	K15	n.d.	4	n.d.	n.d.	n.d.	1	n.d.	n.d.	2	n.d.	5	n.d.	3
NP_001001.2	RPS6	40S ribosomal protein S6 [Homo sapiens]	LNISFPATGCQKLIEVDDER	K12	n.d.	n.d.	n.d.	n.d.	n.d.	n.d.	n.d.	n.d.	n.d.	n.d.	3	n.d.	n.d.
NP_001002.1	RPS7	40S ribosomal protein S7 [Homo sapiens]	ELEKKFSGK	K4; K5	n.d.	n.d.	n.d.	n.d.	n.d.	n.d.	n.d.	n.d.	n.d.	n.d.	2	n.d.	n.d.
NP_001002.1	RPS7	40S ribosomal protein S7 [Homo sapiens]	IVKPNGEKPDEFESGISQALLELEMNSDLK	K3	n.d.	3	n.d.	1	2	n.d.	n.d.	1	n.d.	1	1	n.d.	n.d.
NP_001002.1	RPS7	40S ribosomal protein S7 [Homo sapiens]	IVKPNGEKPDEFESGISQALLELEMNSDLK	K8	n.d.	3	n.d.	1	3	n.d.	n.d.	n.d.	1	2	5	n.d.	n.d.
NP_001002.1	RPS7	40S ribosomal protein S7 [Homo sapiens]	IVKPNGEKPDEFESGISQALLELEMNSDLKAQLR	K30	n.d.	1	2	n.d.	1	n.d.	n.d.	n.d.	n.d.	n.d.	n.d.	n.d.	1
NP_001002.1	RPS7	40S ribosomal protein S7 [Homo sapiens]	SFQKIQVR	K4	n.d.	n.d.	n.d.	n.d.	n.d.	n.d.	n.d.	n.d.	n.d.	n.d.	1	2	4
NP_001003.1	RPS8	40S ribosomal protein S8 [Homo sapiens]	GAKLTPEEEEILNK	K3	4	1	n.d.	n.d.	n.d.	n.d.	n.d.	n.d.	n.d.	n.d.	n.d.	n.d.	n.d.
NP_001012321.1	RPSA	40S ribosomal protein SA [Homo sapiens]	SGALDVLQMKEEDVLK	K10	n.d.	2	n.d.	n.d.	n.d.	n.d.	n.d.	n.d.	n.d.	n.d.	n.d.	n.d.	n.d.
NP_001013269.1	SLC3A2	4F2 cell-surface antigen heavy chain isoform f [Homo sapiens]	DASSFLAEWQNITKGFSEDR	K14	n.d.	n.d.	n.d.	2	n.d.	n.d.	n.d.	n.d.	n.d.	n.d.	n.d.	n.d.	n.d.
NP_001013269.1	SLC3A2	4F2 cell-surface antigen heavy chain isoform f [Homo sapiens]	EVELNELEPEKQPMNAASGAAMSLAGAEK	K11	16	5	7	8	n.d.	5	4	34	1	13	15	7	6
NP_001013269.1	SLC3A2	4F2 cell-surface antigen heavy chain isoform f [Homo sapiens]	EVELNELEPEKQPMNAASGAAMSLAGAEKNGLVK	K11; K29	1	1	n.d.	1	n.d.	2	n.d.	12	n.d.	7	n.d.	n.d.	n.d.
NP_001013269.1	SLC3A2	4F2 cell-surface antigen heavy chain isoform f [Homo sapiens]	EVELNELEPEKQPMNAASGAAMSLAGAEKNGLVK	K11; K34	n.d.	n.d.	1	1	n.d.	n.d.	n.d.	1	n.d.	3	n.d.	n.d.	n.d.
NP_001013269.1	SLC3A2	4F2 cell-surface antigen heavy chain isoform f [Homo sapiens]	EVELNELEPEKQPMNAASGAAMSLAGAEKNGLVK	K29	3	n.d.	6	1	n.d.	1	n.d.	21	1	21	3	n.d.	6
NP_001013269.1	SLC3A2	4F2 cell-surface antigen heavy chain isoform f [Homo sapiens]	FTGLSKEELLK	K6	3	n.d.	2	2	n.d.	n.d.	n.d.	n.d.	n.d.	n.d.	2	3	2
NP_001013269.1	SLC3A2	4F2 cell-surface antigen heavy chain isoform f [Homo sapiens]	IKVAEDEAEAAAAAK	K2	23	14	6	14	n.d.	16	3	65	12	11	32	11	5
NP_001013269.1	SLC3A2	4F2 cell-surface antigen heavy chain isoform f [Homo sapiens]	SQDTEVDMKEVELNELEPEK	K9	1	3	n.d.	6	n.d.	2	n.d.	20	n.d.	21	10	n.d.	4
NP_001013269.1	SLC3A2	4F2 cell-surface antigen heavy chain isoform f [Homo sapiens]	SQDTEVDMKEVELNELEPEKQPMNAASGAAMSLAGAEK	K9; K20	n.d.	n.d.	n.d.	n.d.	n.d.	n.d.	n.d.	3	n.d.	n.d.	n.d.	n.d.	n.d.
NP_001013269.1	SLC3A2	4F2 cell-surface antigen heavy chain isoform f [Homo sapiens]	VAEDEAEAAAAAKFTGLSK	K13	n.d.	6	8	9	n.d.	n.d.	n.d.	4	1	4	6	5	3
NP_001009811.2	AZI1	5-azacytidine-induced protein 1 isoform b [Homo sapiens]	APPLKSSNQTAPSLNNIIK	K5	n.d.	n.d.	1	n.d.	n.d.	n.d.	n.d.	n.d.	n.d.	n.d.	n.d.	n.d.	n.d.
NP_001009811.2	AZI1	5-azacytidine-induced protein 1 isoform b [Homo sapiens]	CEAVVAELKQEDQR	K9	n.d.	n.d.	n.d.	n.d.	4	12	22	1	2	n.d.	n.d.	8	4
NP_001009811.2	AZI1	5-azacytidine-induced protein 1 isoform b [Homo sapiens]	FGKLSAFPEPPEDGTLLSEAK	K3	n.d.	1	n.d.	3	2	7	4	n.d.	4	n.d.	1	4	n.d.
NP_001009811.2	AZI1	5-azacytidine-induced protein 1 isoform b [Homo sapiens]	KECTVALAPNFTANNRSNKGAVGNCVTTMVHNR	K1; K19	n.d.	n.d.	n.d.	n.d.	n.d.	n.d.	n.d.	1	n.d.	n.d.	n.d.	n.d.	n.d.
NP_001009811.2	AZI1	5-azacytidine-induced protein 1 isoform b [Homo sapiens]	SGEGTLLDLHQQKEAAR	K13	n.d.	n.d.	1	n.d.	n.d.	n.d.	n.d.	n.d.	n.d.	n.d.	n.d.	n.d.	n.d.
NP_002147.2	HSPD1	60 kDa heat shock protein, mitochondrial [Homo sapiens]	ALMLQGVDLLADAVAVTMGPKGR	K21	2	n.d.	n.d.	n.d.	n.d.	n.d.	n.d.	n.d.	n.d.	n.d.	n.d.	n.d.	1
NP_002147.2	HSPD1	60 kDa heat shock protein, mitochondrial [Homo sapiens]	DGVTVAKSIDLK	K7	n.d.	n.d.	n.d.	n.d.	n.d.	n.d.	1	n.d.	n.d.	n.d.	n.d.	n.d.	n.d.
NP_002147.2	HSPD1	60 kDa heat shock protein, mitochondrial [Homo sapiens]	TLNDELEIIEGMKFDR	K13	n.d.	n.d.	n.d.	n.d.	n.d.	n.d.	n.d.	n.d.	n.d.	n.d.	n.d.	1	n.d.
NP_002147.2	HSPD1	60 kDa heat shock protein, mitochondrial [Homo sapiens]	TVIIEQSWGSPKVTK	K12	n.d.	n.d.	n.d.	n.d.	n.d.	n.d.	n.d.	n.d.	n.d.	n.d.	n.d.	1	n.d.
NP_444505.1	RPLP0	60S acidic ribosomal protein P0 [Homo sapiens]	CFIVGADNVGSKQMQQIR	K12	1	2	2	n.d.	n.d.	3	n.d.	n.d.	5	n.d.	2	n.d.	3
NP_444505.1	RPLP0	60S acidic ribosomal protein P0 [Homo sapiens]	DMLLANKVPAAAR	K7	n.d.	n.d.	2	n.d.	n.d.	n.d.	n.d.	n.d.	n.d.	n.d.	n.d.	n.d.	n.d.
NP_444505.1	RPLP0	60S acidic ribosomal protein P0 [Homo sapiens]	GKAVVLMGK	K2	n.d.	n.d.	n.d.	n.d.	n.d.	n.d.	n.d.	n.d.	n.d.	n.d.	5	n.d.	3
NP_444505.1	RPLP0	60S acidic ribosomal protein P0 [Homo sapiens]	GNVGFVFTKEDLTEIR	K9	n.d.	2	n.d.	n.d.	n.d.	n.d.	n.d.	n.d.	n.d.	n.d.	1	n.d.	8
NP_444505.1	RPLP0	60S acidic ribosomal protein P0 [Homo sapiens]	GTIEILSDVQLIKTGDK	K13	n.d.	4	n.d.	2	n.d.	n.d.	n.d.	n.d.	n.d.	n.d.	n.d.	n.d.	n.d.
NP_444505.1	RPLP0	60S acidic ribosomal protein P0 [Homo sapiens]	IIQLLDDYPKCFIVGADNVGSK	K10	13	11	6	17	13	12	10	n.d.	7	8	13	9	5
NP_444505.1	RPLP0	60S acidic ribosomal protein P0 [Homo sapiens]	VLALSVETDYTFPLAEKVK	K17	n.d.	n.d.	5	n.d.	n.d.	n.d.	2	n.d.	3	n.d.	n.d.	n.d.	2
NP_000994.1	RPLP1	60S acidic ribosomal protein P1 isoform 1 [Homo sapiens]	ASVSELACIYSALILHDDEVTVTEDKINALIK	K26	n.d.	n.d.	n.d.	n.d.	n.d.	n.d.	n.d.	n.d.	n.d.	n.d.	n.d.	n.d.	1
NP_000995.1	RPLP2	60S acidic ribosomal protein P2 [Homo sapiens]	ILDSVGIEADDDRLNKVISELNGK	K16	n.d.	1	n.d.	n.d.	n.d.	n.d.	n.d.	n.d.	n.d.	n.d.	n.d.	n.d.	n.d.
NP_000995.1	RPLP2	60S acidic ribosomal protein P2 [Homo sapiens]	LASVPAGGAVAVSAAPGSAAPAAGSAPAAAEEKKDEK	K34	n.d.	n.d.	n.d.	n.d.	n.d.	n.d.	1	n.d.	n.d.	n.d.	n.d.	n.d.	n.d.
NP_000995.1	RPLP2	60S acidic ribosomal protein P2 [Homo sapiens]	NIEDVIAQGIGKLASVPAGGAVAVSAAPGSAAPAAGSAPAAAEEK	K12	n.d.	n.d.	n.d.	n.d.	n.d.	n.d.	n.d.	n.d.	n.d.	n.d.	n.d.	n.d.	1
NP_000995.1	RPLP2	60S acidic ribosomal protein P2 [Homo sapiens]	VISELNGKNIEDVIAQGIGK	K8	n.d.	n.d.	n.d.	1	n.d.	2	n.d.	n.d.	n.d.	6	7	n.d.	n.d.
NP_000995.1	RPLP2	60S acidic ribosomal protein P2 [Homo sapiens]	YVASYLLAALGGNSSPSAKDIK	K19	10	10	9	15	5	7	6	n.d.	6	6	7	12	9
NP_057022.2	NMD3	60S ribosomal export protein NMD3 [Homo sapiens]	QLEEFIVMECSIVQDIKR	K17	n.d.	n.d.	n.d.	n.d.	n.d.	n.d.	n.d.	n.d.	2	n.d.	n.d.	n.d.	n.d.
NP_006004.2	RPL10	60S ribosomal protein L10 isoform a [Homo sapiens]	GVPDAKIR	K6	n.d.	n.d.	n.d.	n.d.	n.d.	n.d.	n.d.	n.d.	n.d.	n.d.	1	n.d.	n.d.
NP_006004.2	RPL10	60S ribosomal protein L10 isoform a [Homo sapiens]	INKMLSCAGADR	K3	n.d.	1	n.d.	1	n.d.	n.d.	n.d.	1	n.d.	4	4	1	1
NP_006004.2	RPL10	60S ribosomal protein L10 isoform a [Homo sapiens]	WGFTKFNADEFEDMVAEK	K5	n.d.	n.d.	n.d.	n.d.	n.d.	n.d.	n.d.	n.d.	n.d.	n.d.	3	n.d.	n.d.
NP_001243509.1	RPL10	60S ribosomal protein L10 isoform c [Homo sapiens]	FNADEFEDMVAEKR	K13	n.d.	1	1	n.d.	10	n.d.	n.d.	n.d.	4	5	6	5	3
NP_001243509.1	RPL10	60S ribosomal protein L10 isoform c [Homo sapiens]	GAFGKPQGTVAR	K5	n.d.	n.d.	n.d.	n.d.	n.d.	n.d.	n.d.	n.d.	2	1	n.d.	1	n.d.
NP_001243509.1	RPL10	60S ribosomal protein L10 isoform c [Homo sapiens]	LIPDGCGVKYIPNR	K9	n.d.	n.d.	n.d.	n.d.	n.d.	n.d.	n.d.	n.d.	2	n.d.	n.d.	n.d.	n.d.
NP_009035.3	RPL10A	60S ribosomal protein L10a [Homo sapiens]	VDEVKSTIK	K5	n.d.	n.d.	n.d.	n.d.	1	n.d.	2	n.d.	n.d.	n.d.	n.d.	n.d.	n.d.
NP_000966.2	RPL11	60S ribosomal protein L11 isoform 1 [Homo sapiens]	AQDQGEKENPMR	K7	n.d.	4	2	10	6	8	n.d.	20	2	7	2	n.d.	1
NP_000966.2	RPL11	60S ribosomal protein L11 isoform 1 [Homo sapiens]	WFQQKYDGIILPGK	K5	n.d.	n.d.	n.d.	n.d.	n.d.	n.d.	n.d.	n.d.	n.d.	n.d.	4	n.d.	n.d.
NP_001186731.1	RPL11	60S ribosomal protein L11 isoform 2 [Homo sapiens]	AAKVLEQLTGQTPVFSK	K3	n.d.	n.d.	n.d.	n.d.	n.d.	n.d.	n.d.	n.d.	n.d.	n.d.	7	n.d.	2
NP_001186731.1	RPL11	60S ribosomal protein L11 isoform 2 [Homo sapiens]	ISKEEAMR	K3	n.d.	n.d.	n.d.	n.d.	n.d.	n.d.	n.d.	n.d.	n.d.	n.d.	1	n.d.	n.d.
NP_001186731.1	RPL11	60S ribosomal protein L11 isoform 2 [Homo sapiens]	TGCIGAKHR	K7	n.d.	n.d.	n.d.	n.d.	n.d.	n.d.	n.d.	n.d.	n.d.	n.d.	n.d.	n.d.	1
NP_001186731.1	RPL11	60S ribosomal protein L11 isoform 2 [Homo sapiens]	VLEQLTGQTPVFSKAR	K14	n.d.	13	1	24	7	1	13	18	6	7	2	10	6
NP_000967.1	RPL12	60S ribosomal protein L12 [Homo sapiens]	ELSGTIKEILGTAQSVGCNVDGR	K7	n.d.	n.d.	1	n.d.	n.d.	n.d.	n.d.	n.d.	n.d.	n.d.	n.d.	n.d.	4
NP_000967.1	RPL12	60S ribosomal protein L12 [Homo sapiens]	QAQIEVVPSASALIIKALK	K16	n.d.	5	4	n.d.	n.d.	n.d.	3	n.d.	9	n.d.	13	5	8
NP_001230059.1	RPL13	60S ribosomal protein L13 isoform 2 [Homo sapiens]	NKSTESLQANVQR	K2	n.d.	n.d.	n.d.	n.d.	n.d.	n.d.	n.d.	n.d.	6	1	1	n.d.	n.d.
NP_001257420.1	RPL13A	60S ribosomal protein L13a isoform 2 [Homo sapiens]	YQAVTATLEEKR	K11	n.d.	n.d.	n.d.	n.d.	n.d.	1	n.d.	n.d.	n.d.	4	n.d.	n.d.	n.d.
NP_003964.3	RPL14	60S ribosomal protein L14 [Homo sapiens]	VPAQKATGQK	K5	n.d.	n.d.	n.d.	n.d.	n.d.	n.d.	n.d.	n.d.	1	n.d.	1	n.d.	n.d.
NP_001240313.1	RPL15	60S ribosomal protein L15 isoform 2 [Homo sapiens]	GATYGKPVHHGVNQLK	K6	n.d.	n.d.	n.d.	n.d.	n.d.	n.d.	2	n.d.	n.d.	2	n.d.	n.d.	1
NP_001186274.1	RPL17	60S ribosomal protein L17 isoform b [Homo sapiens]	CAQAKQWGWTQGR	K5	n.d.	n.d.	n.d.	n.d.	n.d.	n.d.	n.d.	n.d.	5	n.d.	n.d.	n.d.	n.d.
NP_001186274.1	RPL17	60S ribosomal protein L17 isoform b [Homo sapiens]	SAEFLLHMLKNAESNAELK	K10	n.d.	1	n.d.	n.d.	n.d.	n.d.	n.d.	n.d.	n.d.	n.d.	2	n.d.	5
NP_001257419.1	RPL18	60S ribosomal protein L18 isoform 2 [Homo sapiens]	AGGKILTFDQLALDSPK	K4	n.d.	n.d.	n.d.	n.d.	n.d.	n.d.	n.d.	n.d.	n.d.	4	4	n.d.	n.d.
NP_001257419.1	RPL18	60S ribosomal protein L18 isoform 2 [Homo sapiens]	ENKTAVVVGTITDDVR	K3	n.d.	2	n.d.	1	n.d.	n.d.	n.d.	n.d.	n.d.	n.d.	n.d.	n.d.	2
NP_001257419.1	RPL18	60S ribosomal protein L18 isoform 2 [Homo sapiens]	ILTFDQLALDSPKGCGTVLLSGPR	K13	n.d.	2	n.d.	n.d.	n.d.	6	1	n.d.	n.d.	10	2	n.d.	n.d.
NP_000971.1	RPL18A	60S ribosomal protein L18a [Homo sapiens]	EYKVVGR	K3	n.d.	1	3	2	n.d.	n.d.	n.d.	n.d.	2	2	1	1	2
NP_000971.1	RPL18A	60S ribosomal protein L18a [Homo sapiens]	VEEIAASKCR	K8	n.d.	n.d.	n.d.	n.d.	n.d.	n.d.	n.d.	n.d.	n.d.	n.d.	n.d.	1	1
NP_000972.1	RPL19	60S ribosomal protein L19 [Homo sapiens]	EEIIKTLSK	K5	n.d.	n.d.	n.d.	n.d.	2	n.d.	n.d.	n.d.	n.d.	n.d.	n.d.	2	2
NP_000972.1	RPL19	60S ribosomal protein L19 [Homo sapiens]	KKLLADQAEAR	K1	n.d.	n.d.	n.d.	n.d.	n.d.	n.d.	n.d.	n.d.	n.d.	n.d.	n.d.	n.d.	1
NP_000972.1	RPL19	60S ribosomal protein L19 [Homo sapiens]	LQAKKEEIIK	K4; K5	n.d.	n.d.	n.d.	n.d.	n.d.	n.d.	n.d.	n.d.	n.d.	n.d.	1	n.d.	n.d.
NP_000972.1	RPL19	60S ribosomal protein L19 [Homo sapiens]	TLSKEEETKK	K4	n.d.	n.d.	n.d.	n.d.	n.d.	n.d.	n.d.	n.d.	n.d.	n.d.	n.d.	n.d.	1
NP_000969.1	RPL23	60S ribosomal protein L23 [Homo sapiens]	GEMKGSAITGPVAK	K4	n.d.	3	n.d.	2	n.d.	n.d.	n.d.	n.d.	n.d.	n.d.	4	4	4
NP_000969.1	RPL23	60S ribosomal protein L23 [Homo sapiens]	GGSSGAKFR	K7	n.d.	3	2	n.d.	n.d.	n.d.	n.d.	n.d.	n.d.	n.d.	2	1	n.d.
NP_000969.1	RPL23	60S ribosomal protein L23 [Homo sapiens]	GKPELR	K2	n.d.	n.d.	n.d.	n.d.	n.d.	n.d.	n.d.	n.d.	n.d.	n.d.	1	n.d.	n.d.
NP_000969.1	RPL23	60S ribosomal protein L23 [Homo sapiens]	ISLGLPVGAVINCADNTGAKNLYIISVK	K20	n.d.	n.d.	n.d.	n.d.	n.d.	n.d.	n.d.	n.d.	n.d.	n.d.	n.d.	n.d.	2
NP_000969.1	RPL23	60S ribosomal protein L23 [Homo sapiens]	KGKPELR	K1	n.d.	n.d.	n.d.	n.d.	n.d.	n.d.	n.d.	n.d.	n.d.	n.d.	n.d.	1	n.d.
NP_000969.1	RPL23	60S ribosomal protein L23 [Homo sapiens]	KVHPAVVIR	K1	n.d.	n.d.	n.d.	n.d.	n.d.	n.d.	n.d.	n.d.	n.d.	n.d.	n.d.	2	n.d.
NP_000969.1	RPL23	60S ribosomal protein L23 [Homo sapiens]	LPAAGVGDMVMATVKK	K15	n.d.	3	n.d.	n.d.	n.d.	n.d.	n.d.	n.d.	1	1	n.d.	n.d.	11
NP_000969.1	RPL23	60S ribosomal protein L23 [Homo sapiens]	NLYIISVKGIK	K8	n.d.	n.d.	n.d.	n.d.	1	n.d.	n.d.	n.d.	2	n.d.	n.d.	n.d.	n.d.
NP_000975.2	RPL23A	60S ribosomal protein L23a [Homo sapiens]	KLYDIDVAK	K1	n.d.	n.d.	n.d.	n.d.	n.d.	n.d.	n.d.	n.d.	n.d.	n.d.	4	n.d.	n.d.
NP_000975.2	RPL23A	60S ribosomal protein L23a [Homo sapiens]	LAPDYDALDVANKIGII	K13	n.d.	n.d.	n.d.	n.d.	n.d.	n.d.	n.d.	n.d.	n.d.	n.d.	4	n.d.	1
NP_000977.1	RPL24	60S ribosomal protein L24 [Homo sapiens]	AVKFQR	K3	n.d.	n.d.	n.d.	n.d.	n.d.	n.d.	n.d.	n.d.	1	n.d.	n.d.	n.d.	n.d.
NP_000977.1	RPL24	60S ribosomal protein L24 [Homo sapiens]	GQSEEIQKK	K8	n.d.	n.d.	n.d.	n.d.	n.d.	n.d.	n.d.	n.d.	1	n.d.	1	n.d.	n.d.
NP_000977.1	RPL24	60S ribosomal protein L24 [Homo sapiens]	IVKPVKVSAPR	K6	n.d.	n.d.	n.d.	n.d.	n.d.	n.d.	n.d.	n.d.	2	n.d.	n.d.	n.d.	n.d.
NP_000977.1	RPL24	60S ribosomal protein L24 [Homo sapiens]	KTAMAAAK	K1	n.d.	n.d.	n.d.	2	n.d.	n.d.	n.d.	n.d.	n.d.	n.d.	n.d.	1	n.d.
NP_000977.1	RPL24	60S ribosomal protein L24 [Homo sapiens]	NQKPEVR	K3	n.d.	n.d.	n.d.	n.d.	n.d.	n.d.	n.d.	n.d.	3	n.d.	2	n.d.	1
NP_000977.1	RPL24	60S ribosomal protein L24 [Homo sapiens]	TAMAAAKAPTK	K7	n.d.	1	n.d.	1	n.d.	n.d.	n.d.	n.d.	5	n.d.	5	5	1
NP_000977.1	RPL24	60S ribosomal protein L24 [Homo sapiens]	TDGKVFQFLNAK	K4	n.d.	4	9	13	n.d.	n.d.	n.d.	n.d.	4	5	7	2	6
NP_000977.1	RPL24	60S ribosomal protein L24 [Homo sapiens]	VELCSFSGYKIYPGHGR	K10	n.d.	n.d.	n.d.	n.d.	n.d.	n.d.	n.d.	n.d.	1	n.d.	n.d.	n.d.	n.d.
NP_000977.1	RPL24	60S ribosomal protein L24 [Homo sapiens]	VFQFLNAKCESAFLSK	K8	n.d.	n.d.	n.d.	n.d.	n.d.	n.d.	n.d.	n.d.	n.d.	n.d.	2	n.d.	6
NP_000981.1	RPL27A	60S ribosomal protein L27a [Homo sapiens]	IKSVGGACVLVA	K2	n.d.	n.d.	n.d.	n.d.	n.d.	n.d.	n.d.	n.d.	n.d.	n.d.	1	n.d.	1
NP_000981.1	RPL27A	60S ribosomal protein L27a [Homo sapiens]	NQSFCPTVNLDKLWTLVSEQTR	K12	n.d.	n.d.	n.d.	n.d.	n.d.	n.d.	n.d.	n.d.	n.d.	n.d.	n.d.	n.d.	1
NP_000981.1	RPL27A	60S ribosomal protein L27a [Homo sapiens]	QPVIVKAK	K6	n.d.	n.d.	n.d.	n.d.	n.d.	n.d.	n.d.	n.d.	2	n.d.	1	n.d.	n.d.
NP_001129609.1	RPL28	60S ribosomal protein L28 isoform 5 [Homo sapiens]	QTYSTEPNNLKAR	K11	n.d.	2	n.d.	n.d.	1	n.d.	n.d.	n.d.	n.d.	n.d.	2	1	2
NP_000983.1	RPL29	60S ribosomal protein L29 [Homo sapiens]	DQTKAQAAAPASVPAQAPK	K4	n.d.	n.d.	n.d.	n.d.	n.d.	n.d.	n.d.	n.d.	1	n.d.	2	n.d.	n.d.
NP_000983.1	RPL29	60S ribosomal protein L29 [Homo sapiens]	TQAPTKASE	K6	n.d.	n.d.	n.d.	n.d.	n.d.	n.d.	n.d.	n.d.	n.d.	n.d.	1	n.d.	n.d.
NP_001029025.1	RPL3	60S ribosomal protein L3 isoform b [Homo sapiens]	IGQGYLIKDGK	K8	n.d.	n.d.	n.d.	n.d.	n.d.	n.d.	n.d.	n.d.	n.d.	n.d.	2	n.d.	7
NP_001029025.1	RPL3	60S ribosomal protein L3 isoform b [Homo sapiens]	IYKIGQGYLIK	K3	n.d.	7	2	n.d.	n.d.	7	n.d.	n.d.	n.d.	1	4	1	4
NP_001029025.1	RPL3	60S ribosomal protein L3 isoform b [Homo sapiens]	LIKNNASTDYDLSDK	K3	n.d.	1	1	n.d.	n.d.	n.d.	n.d.	n.d.	3	n.d.	4	n.d.	2
NP_000980.1	RPL30	60S ribosomal protein L30 [Homo sapiens]	AKLVILANNCPALR	K2	n.d.	1	10	1	n.d.	n.d.	n.d.	n.d.	n.d.	1	n.d.	1	7
NP_000980.1	RPL30	60S ribosomal protein L30 [Homo sapiens]	KSEIEYYAMLAKTGVHHYSGNNIELGTACGK	K12	n.d.	n.d.	n.d.	1	n.d.	n.d.	n.d.	n.d.	2	10	n.d.	n.d.	1
NP_000980.1	RPL30	60S ribosomal protein L30 [Homo sapiens]	KSLESINSR	K1	n.d.	n.d.	4	1	2	n.d.	n.d.	3	2	7	3	2	1
NP_000980.1	RPL30	60S ribosomal protein L30 [Homo sapiens]	LQLVMKSGK	K6	n.d.	n.d.	2	3	2	2	n.d.	7	10	15	n.d.	7	6
NP_000980.1	RPL30	60S ribosomal protein L30 [Homo sapiens]	QTLKMIR	K4	n.d.	n.d.	n.d.	n.d.	n.d.	n.d.	n.d.	n.d.	n.d.	1	n.d.	n.d.	n.d.
NP_000980.1	RPL30	60S ribosomal protein L30 [Homo sapiens]	SEIEYYAMLAKTGVHHYSGNNIELGTACGKYYR	K11; K30	n.d.	n.d.	n.d.	n.d.	n.d.	n.d.	n.d.	n.d.	n.d.	1	n.d.	n.d.	n.d.
NP_000980.1	RPL30	60S ribosomal protein L30 [Homo sapiens]	SGKYVLGYK	K3	1	1	5	1	n.d.	1	n.d.	n.d.	n.d.	n.d.	2	n.d.	1
NP_000980.1	RPL30	60S ribosomal protein L30 [Homo sapiens]	SGKYVLGYKQTLK	K3; K9	n.d.	n.d.	n.d.	n.d.	n.d.	n.d.	n.d.	n.d.	2	n.d.	n.d.	n.d.	1
NP_000980.1	RPL30	60S ribosomal protein L30 [Homo sapiens]	TGVHHYSGNNIELGTACGKYYR	K19	n.d.	n.d.	n.d.	n.d.	n.d.	n.d.	n.d.	n.d.	n.d.	5	n.d.	n.d.	n.d.
NP_000980.1	RPL30	60S ribosomal protein L30 [Homo sapiens]	YVLGYKQTLK	K6	n.d.	n.d.	n.d.	n.d.	n.d.	n.d.	n.d.	n.d.	n.d.	3	1	n.d.	n.d.
NP_009140.1	RPL35	60S ribosomal protein L35 [Homo sapiens]	QLDDLKVELSQLR	K6	n.d.	n.d.	n.d.	n.d.	n.d.	n.d.	n.d.	n.d.	1	n.d.	3	n.d.	1
NP_009140.1	RPL35	60S ribosomal protein L35 [Homo sapiens]	VLTVINQTQKENLR	K10	n.d.	n.d.	n.d.	n.d.	n.d.	n.d.	n.d.	n.d.	n.d.	n.d.	1	n.d.	n.d.
NP_009140.1	RPL35	60S ribosomal protein L35 [Homo sapiens]	VTGGAASKLSK	K8	n.d.	n.d.	n.d.	n.d.	n.d.	n.d.	n.d.	n.d.	n.d.	n.d.	2	2	n.d.
NP_000987.2	RPL35A	60S ribosomal protein L35a [Homo sapiens]	AKNNTVTPGGKPNK	K2	n.d.	n.d.	n.d.	n.d.	n.d.	n.d.	n.d.	n.d.	n.d.	n.d.	1	n.d.	n.d.
NP_000988.1	RPL37	60S ribosomal protein L37 [Homo sapiens]	AYHLQKSTCGK	K6	n.d.	n.d.	n.d.	n.d.	n.d.	n.d.	n.d.	n.d.	n.d.	n.d.	1	n.d.	n.d.
NP_000990.1	RPL38	60S ribosomal protein L38 [Homo sapiens]	KIEEIKDFLLTAR	K1	n.d.	n.d.	1	n.d.	n.d.	n.d.	n.d.	n.d.	n.d.	n.d.	n.d.	n.d.	n.d.
NP_000990.1	RPL38	60S ribosomal protein L38 [Homo sapiens]	KIEEIKDFLLTAR	K6	n.d.	3	4	n.d.	n.d.	n.d.	n.d.	n.d.	1	n.d.	1	1	n.d.
NP_000959.2	RPL4	60S ribosomal protein L4 [Homo sapiens]	AAAAAAALQAKSDEK	K11	n.d.	n.d.	n.d.	n.d.	n.d.	n.d.	1	n.d.	3	4	1	2	5
NP_000959.2	RPL4	60S ribosomal protein L4 [Homo sapiens]	ILKSPEIQR	K3	n.d.	n.d.	n.d.	n.d.	n.d.	n.d.	n.d.	n.d.	n.d.	n.d.	1	n.d.	n.d.
NP_000959.2	RPL4	60S ribosomal protein L4 [Homo sapiens]	SDEKAAVAGK	K4	n.d.	n.d.	2	1	n.d.	7	5	7	1	7	2	n.d.	2
NP_000959.2	RPL4	60S ribosomal protein L4 [Homo sapiens]	VDKAAAAAAALQAK	K3	n.d.	n.d.	n.d.	n.d.	n.d.	n.d.	n.d.	n.d.	n.d.	n.d.	1	n.d.	1
NP_000960.2	RPL5	60S ribosomal protein L5 [Homo sapiens]	NKAYFK	K2	n.d.	n.d.	n.d.	n.d.	n.d.	n.d.	n.d.	n.d.	n.d.	n.d.	1	n.d.	n.d.
NP_000960.2	RPL5	60S ribosomal protein L5 [Homo sapiens]	YQVKFR	K4	n.d.	n.d.	n.d.	n.d.	n.d.	n.d.	n.d.	n.d.	n.d.	1	n.d.	n.d.	n.d.
NP_000961.2	RPL6	60S ribosomal protein L6 [Homo sapiens]	HQEGEIFDTEKEK	K11	n.d.	n.d.	n.d.	n.d.	1	n.d.	n.d.	n.d.	n.d.	n.d.	n.d.	n.d.	n.d.
NP_000961.2	RPL6	60S ribosomal protein L6 [Homo sapiens]	IDISNVKIPK	K7	n.d.	n.d.	n.d.	1	n.d.	n.d.	n.d.	n.d.	n.d.	n.d.	n.d.	n.d.	1
NP_000961.2	RPL6	60S ribosomal protein L6 [Homo sapiens]	IKAIPQLQGYLR	K2	n.d.	2	n.d.	n.d.	n.d.	n.d.	n.d.	n.d.	n.d.	n.d.	n.d.	n.d.	n.d.
NP_000961.2	RPL6	60S ribosomal protein L6 [Homo sapiens]	VLATVTKPVGGDK	K7	n.d.	n.d.	n.d.	n.d.	n.d.	n.d.	n.d.	n.d.	1	n.d.	1	n.d.	1
NP_000962.2	RPL7	60S ribosomal protein L7 [Homo sapiens]	GINGVSPKVR	K8	n.d.	n.d.	n.d.	n.d.	n.d.	n.d.	n.d.	n.d.	n.d.	2	n.d.	n.d.	n.d.
NP_000962.2	RPL7	60S ribosomal protein L7 [Homo sapiens]	KLIYEK	K1	n.d.	n.d.	n.d.	n.d.	n.d.	n.d.	n.d.	n.d.	n.d.	1	n.d.	n.d.	n.d.
NP_000962.2	RPL7	60S ribosomal protein L7 [Homo sapiens]	KTTHFVEGGDAGNREDQINR	K1	n.d.	n.d.	n.d.	n.d.	n.d.	n.d.	n.d.	n.d.	n.d.	3	n.d.	n.d.	n.d.
NP_000962.2	RPL7	60S ribosomal protein L7 [Homo sapiens]	SLGKYGIICMEDLIHEIYTVGK	K4	n.d.	n.d.	n.d.	n.d.	n.d.	n.d.	n.d.	n.d.	n.d.	1	n.d.	n.d.	n.d.
NP_000962.2	RPL7	60S ribosomal protein L7 [Homo sapiens]	YGIICMEDLIHEIYTVGKR	K18	n.d.	n.d.	n.d.	n.d.	n.d.	n.d.	n.d.	n.d.	n.d.	8	n.d.	n.d.	n.d.
NP_000963.1	RPL7A	60S ribosomal protein L7a [Homo sapiens]	AAGKGDVPTK	K4	n.d.	n.d.	n.d.	n.d.	n.d.	1	1	1	3	4	4	1	4
NP_000963.1	RPL7A	60S ribosomal protein L7a [Homo sapiens]	GALAKLVEAIR	K5	n.d.	n.d.	n.d.	n.d.	n.d.	n.d.	n.d.	n.d.	1	n.d.	3	n.d.	1
NP_000963.1	RPL7A	60S ribosomal protein L7a [Homo sapiens]	HWGGNVLGPKSVAR	K10	n.d.	n.d.	n.d.	n.d.	n.d.	n.d.	n.d.	n.d.	1	3	n.d.	n.d.	2
NP_000963.1	RPL7A	60S ribosomal protein L7a [Homo sapiens]	KVAPAPAVVK	K1	n.d.	n.d.	n.d.	n.d.	n.d.	n.d.	n.d.	n.d.	n.d.	n.d.	1	n.d.	n.d.
NP_000963.1	RPL7A	60S ribosomal protein L7a [Homo sapiens]	LKVPPAINQFTQALDR	K2	2	7	14	13	4	n.d.	5	n.d.	11	5	12	4	10
NP_000963.1	RPL7A	60S ribosomal protein L7a [Homo sapiens]	NFGIGQDIQPKR	K11	n.d.	n.d.	n.d.	1	1	n.d.	n.d.	n.d.	n.d.	5	n.d.	n.d.	n.d.
NP_000963.1	RPL7A	60S ribosomal protein L7a [Homo sapiens]	RPKNFGIGQDIQPK	K3	n.d.	n.d.	n.d.	n.d.	n.d.	n.d.	n.d.	n.d.	n.d.	n.d.	n.d.	n.d.	4
NP_001020092.1	RPL9	60S ribosomal protein L9 [Homo sapiens]	DELILEGNDIELVSNSAALIQQATTVKNK	K27	n.d.	n.d.	n.d.	n.d.	1	n.d.	n.d.	1	n.d.	3	2	2	n.d.
NP_001020092.1	RPL9	60S ribosomal protein L9 [Homo sapiens]	KELATVR	K1	n.d.	n.d.	n.d.	2	n.d.	n.d.	n.d.	8	3	5	3	n.d.	n.d.
NP_001020092.1	RPL9	60S ribosomal protein L9 [Homo sapiens]	KFLDGIYVSEK	K1	n.d.	n.d.	n.d.	n.d.	n.d.	n.d.	n.d.	n.d.	n.d.	1	n.d.	n.d.	n.d.
NP_001020092.1	RPL9	60S ribosomal protein L9 [Homo sapiens]	MKTILSNQTVDIPENVDITLKGR	K21	14	26	12	31	14	20	17	6	15	6	19	14	18
NP_001020092.1	RPL9	60S ribosomal protein L9 [Homo sapiens]	MKTILSNQTVDIPENVDITLKGR	K2; K21	n.d.	n.d.	n.d.	1	n.d.	n.d.	n.d.	n.d.	n.d.	n.d.	n.d.	n.d.	n.d.
NP_001020092.1	RPL9	60S ribosomal protein L9 [Homo sapiens]	TVIVKGPR	K5	n.d.	n.d.	n.d.	2	n.d.	n.d.	n.d.	n.d.	2	1	1	n.d.	n.d.
NP_001138915.1	PFKFB3	6-phosphofructo-2-kinase/fructose-2,6-bisphosphatase 3 isoform 2 [Homo sapiens]	KFASALSK	K1	n.d.	n.d.	n.d.	n.d.	n.d.	n.d.	n.d.	n.d.	n.d.	2	n.d.	n.d.	n.d.
NP_001138915.1	PFKFB3	6-phosphofructo-2-kinase/fructose-2,6-bisphosphatase 3 isoform 2 [Homo sapiens]	VWTSQLKSTIQTAEALR	K7	3	9	n.d.	n.d.	n.d.	12	n.d.	12	3	7	n.d.	5	n.d.
NP_001229268.1	PFKP	6-phosphofructokinase type C isoform 2 [Homo sapiens]	EIGWTDVGGWTGQGGSILGTKR	K21	n.d.	n.d.	n.d.	n.d.	n.d.	n.d.	3	n.d.	n.d.	n.d.	n.d.	n.d.	n.d.
NP_002617.3	PFKL	6-phosphofructokinase, liver type [Homo sapiens]	NYGTKLGVK	K5	n.d.	n.d.	n.d.	n.d.	n.d.	n.d.	n.d.	n.d.	1	n.d.	n.d.	n.d.	n.d.
NP_002622.2	PGD	6-phosphogluconate dehydrogenase, decarboxylating [Homo sapiens]	AKGILFVGSGVSGGEEGAR	K2	n.d.	n.d.	5	n.d.	n.d.	n.d.	n.d.	n.d.	n.d.	n.d.	n.d.	n.d.	n.d.
NP_002622.2	PGD	6-phosphogluconate dehydrogenase, decarboxylating [Homo sapiens]	VDDFLANEAKGTK	K10	n.d.	n.d.	1	n.d.	n.d.	n.d.	n.d.	n.d.	n.d.	n.d.	n.d.	n.d.	n.d.
NP_002622.2	PGD	6-phosphogluconate dehydrogenase, decarboxylating [Homo sapiens]	VVGAQSLKEMVSK	K8	n.d.	1	5	n.d.	n.d.	n.d.	n.d.	n.d.	n.d.	n.d.	n.d.	n.d.	n.d.
NP_005338.1	HSPA5	78 kDa glucose-regulated protein precursor [Homo sapiens]	IINEPTAAAIAYGLDKR	K16	n.d.	n.d.	5	n.d.	n.d.	n.d.	n.d.	n.d.	n.d.	n.d.	n.d.	n.d.	n.d.
NP_005338.1	HSPA5	78 kDa glucose-regulated protein precursor [Homo sapiens]	KSQIFSTASDNQPTVTIK	K1	n.d.	n.d.	2	n.d.	n.d.	n.d.	n.d.	n.d.	n.d.	n.d.	n.d.	n.d.	n.d.
NP_005338.1	HSPA5	78 kDa glucose-regulated protein precursor [Homo sapiens]	KTKPYIQVDIGGGQTK	K1	n.d.	n.d.	4	n.d.	n.d.	n.d.	n.d.	n.d.	n.d.	n.d.	n.d.	n.d.	n.d.
NP_005338.1	HSPA5	78 kDa glucose-regulated protein precursor [Homo sapiens]	KTKPYIQVDIGGGQTK	K3	n.d.	n.d.	3	n.d.	n.d.	n.d.	n.d.	n.d.	n.d.	n.d.	n.d.	n.d.	n.d.
NP_005338.1	HSPA5	78 kDa glucose-regulated protein precursor [Homo sapiens]	LIGDAAKNQLTSNPENTVFDAK	K7	n.d.	n.d.	5	n.d.	n.d.	n.d.	n.d.	n.d.	n.d.	n.d.	n.d.	n.d.	n.d.
NP_005338.1	HSPA5	78 kDa glucose-regulated protein precursor [Homo sapiens]	NKITITNDQNR	K2	n.d.	n.d.	n.d.	1	n.d.	n.d.	n.d.	n.d.	n.d.	n.d.	n.d.	n.d.	n.d.
NP_005338.1	HSPA5	78 kDa glucose-regulated protein precursor [Homo sapiens]	NQLTSNPENTVFDAKR	K15	n.d.	n.d.	4	n.d.	n.d.	n.d.	n.d.	n.d.	n.d.	n.d.	n.d.	n.d.	n.d.
NP_005338.1	HSPA5	78 kDa glucose-regulated protein precursor [Homo sapiens]	VLEDSDLKK	K8	n.d.	n.d.	1	1	n.d.	n.d.	n.d.	n.d.	n.d.	n.d.	n.d.	n.d.	n.d.
NP_690888.1	ABHD2	abhydrolase domain-containing protein 2 [Homo sapiens]	FLLKSCPLLTK	K4	n.d.	n.d.	n.d.	n.d.	n.d.	n.d.	n.d.	n.d.	6	n.d.	n.d.	n.d.	n.d.
NP_612213.2	ABHD3	abhydrolase domain-containing protein 3 [Homo sapiens]	HMFVKQVDMDHVMK	K5	n.d.	n.d.	n.d.	n.d.	n.d.	n.d.	n.d.	n.d.	n.d.	1	n.d.	n.d.	n.d.
NP_071343.2	ABHD4	abhydrolase domain-containing protein 4 [Homo sapiens]	APPAWVKAVASVLGR	K7	n.d.	n.d.	n.d.	n.d.	n.d.	n.d.	n.d.	n.d.	n.d.	n.d.	n.d.	n.d.	4
NP_001193775.1	ASPM	abnormal spindle-like microcephaly-associated protein isoform 2 [Homo sapiens]	VSNIQNVNKTFSVSQK	K9	n.d.	n.d.	n.d.	n.d.	n.d.	n.d.	n.d.	n.d.	n.d.	n.d.	n.d.	n.d.	5
NP_004205.2	FIBP	acidic fibroblast growth factor intracellular-binding protein isoform b [Homo sapiens]	GKLGVFSEMEANFK	K2	n.d.	n.d.	n.d.	n.d.	n.d.	n.d.	n.d.	n.d.	n.d.	n.d.	n.d.	n.d.	1
NP_006296.1	ANP32A	acidic leucine-rich nuclear phosphoprotein 32 family member A [Homo sapiens]	CPNLTHLNLSGNKIK	K13	n.d.	n.d.	n.d.	n.d.	n.d.	n.d.	n.d.	n.d.	n.d.	n.d.	n.d.	n.d.	2
NP_006296.1	ANP32A	acidic leucine-rich nuclear phosphoprotein 32 family member A [Homo sapiens]	LENLKSLDLFNCEVTNLNDYR	K5	n.d.	n.d.	n.d.	n.d.	2	n.d.	n.d.	n.d.	n.d.	n.d.	3	n.d.	n.d.
NP_006392.1	ANP32B	acidic leucine-rich nuclear phosphoprotein 32 family member B [Homo sapiens]	LECLKSLDLFNCEVTNLNDYR	K5	n.d.	n.d.	n.d.	n.d.	n.d.	n.d.	n.d.	n.d.	n.d.	n.d.	n.d.	n.d.	4
NP_006392.1	ANP32B	acidic leucine-rich nuclear phosphoprotein 32 family member B [Homo sapiens]	LPNLTHLNLSGNKLK	K13	n.d.	n.d.	n.d.	n.d.	n.d.	n.d.	n.d.	n.d.	n.d.	n.d.	n.d.	n.d.	2
NP_001129951.1	ANP32E	acidic leucine-rich nuclear phosphoprotein 32 family member E isoform 3 [Homo sapiens]	CPNLTYLNLSGNKIK	K13	n.d.	n.d.	n.d.	n.d.	n.d.	n.d.	n.d.	n.d.	n.d.	n.d.	n.d.	n.d.	2
NP_001129951.1	ANP32E	acidic leucine-rich nuclear phosphoprotein 32 family member E isoform 3 [Homo sapiens]	NLKSLDLFNCEITNLEDYR	K3	n.d.	n.d.	n.d.	n.d.	n.d.	n.d.	n.d.	n.d.	n.d.	n.d.	n.d.	n.d.	2
NP_001092.1	ACTB	actin, cytoplasmic 1 [Homo sapiens]	CPEALFQPSFLGMESCGIHETTFNSIMKCDVDIR	K28	n.d.	1	2	n.d.	1	n.d.	n.d.	n.d.	n.d.	n.d.	n.d.	n.d.	n.d.
NP_001092.1	ACTB	actin, cytoplasmic 1 [Homo sapiens]	DDDIAALVVDNGSGMCKAGFAGDDAPR	K17	n.d.	n.d.	n.d.	n.d.	2	n.d.	n.d.	n.d.	n.d.	1	1	n.d.	n.d.
NP_001092.1	ACTB	actin, cytoplasmic 1 [Homo sapiens]	DSYVGDEAQSKR	K11	8	10	11	9	12	9	12	8	13	13	7	15	8
NP_001092.1	ACTB	actin, cytoplasmic 1 [Homo sapiens]	EITALAPSTMKIK	K11	n.d.	27	n.d.	n.d.	12	n.d.	9	n.d.	6	2	9	3	6
NP_001092.1	ACTB	actin, cytoplasmic 1 [Homo sapiens]	EKLCYVALDFEQEMATAASSSSLEK	K2	n.d.	8	8	4	16	4	5	1	8	11	10	10	2
NP_001092.1	ACTB	actin, cytoplasmic 1 [Homo sapiens]	HQGVMVGMGQKDSYVGDEAQSK	K11	12	26	22	35	25	10	26	33	15	18	8	22	16
NP_001092.1	ACTB	actin, cytoplasmic 1 [Homo sapiens]	HQGVMVGMGQKDSYVGDEAQSKR	K11; K22	n.d.	18	15	13	3	n.d.	2	17	n.d.	5	n.d.	1	n.d.
NP_001092.1	ACTB	actin, cytoplasmic 1 [Homo sapiens]	KDLYANTVLSGGTTMYPGIADR	K1	n.d.	14	7	8	15	14	4	n.d.	11	9	13	24	7
NP_001092.1	ACTB	actin, cytoplasmic 1 [Homo sapiens]	LCYVALDFEQEMATAASSSSLEKSYELPDGQVITIGNER	K23	n.d.	2	n.d.	n.d.	2	n.d.	n.d.	n.d.	3	n.d.	1	2	2
NP_001092.1	ACTB	actin, cytoplasmic 1 [Homo sapiens]	MQKEITALAPSTMK	K3	4	13	13	9	5	6	1	n.d.	1	3	12	7	21
NP_001092.1	ACTB	actin, cytoplasmic 1 [Homo sapiens]	VAPEEHPVLLTEAPLNPKANR	K18	n.d.	3	6	n.d.	n.d.	n.d.	n.d.	n.d.	n.d.	n.d.	n.d.	n.d.	n.d.
NP_001606.1	ACTG2	actin, gamma-enteric smooth muscle isoform 1 precursor [Homo sapiens]	GILTLKYPIEHGIITNWDDMEK	K6	n.d.	4	5	n.d.	2	n.d.	n.d.	n.d.	n.d.	1	n.d.	n.d.	2
NP_001606.1	ACTG2	actin, gamma-enteric smooth muscle isoform 1 precursor [Homo sapiens]	LCYVALDFENEMATAASSSSLEKSYELPDGQVITIGNER	K23	n.d.	n.d.	n.d.	n.d.	1	n.d.	n.d.	n.d.	n.d.	n.d.	n.d.	n.d.	n.d.
NP_817126.1	ACTL6A	actin-like protein 6A isoform 2 [Homo sapiens]	GKQGGPTYYIDTNALR	K2	n.d.	n.d.	n.d.	n.d.	n.d.	n.d.	n.d.	n.d.	n.d.	n.d.	n.d.	n.d.	1
NP_110439.2	ACTL8	actin-like protein 8 [Homo sapiens]	TLEFAGQDLSAYLLKSLFK	K15	n.d.	n.d.	n.d.	3	n.d.	n.d.	n.d.	n.d.	n.d.	n.d.	n.d.	n.d.	6
NP_060947.1	ACTR10	actin-related protein 10 [Homo sapiens]	SVSKEYYNQTGR	K4	n.d.	n.d.	n.d.	n.d.	n.d.	1	n.d.	n.d.	n.d.	n.d.	n.d.	n.d.	n.d.
NP_005713.1	ACTR2	actin-related protein 2 isoform b [Homo sapiens]	ILLTEPPMNPTKNR	K12	n.d.	n.d.	n.d.	n.d.	n.d.	n.d.	n.d.	n.d.	3	n.d.	n.d.	n.d.	1
NP_005713.1	ACTR2	actin-related protein 2 isoform b [Homo sapiens]	STTKVGNIEIK	K4	n.d.	n.d.	n.d.	n.d.	n.d.	n.d.	n.d.	n.d.	1	n.d.	n.d.	n.d.	2
NP_005722.1	ARPC2	actin-related protein 2/3 complex subunit 2 [Homo sapiens]	DSIVHQAGMLKR	K11	n.d.	n.d.	n.d.	n.d.	n.d.	n.d.	n.d.	n.d.	3	n.d.	n.d.	n.d.	n.d.
NP_005708.1	ARPC5	actin-related protein 2/3 complex subunit 5 isoform 1 [Homo sapiens]	SKNTVSSAR	K2	2	3	n.d.	n.d.	3	n.d.	n.d.	1	3	n.d.	4	6	1
NP_005712.1	ACTR3	actin-related protein 3 [Homo sapiens]	GVDDLDFFIGDEAIEKPTYATK	K16	n.d.	2	4	n.d.	n.d.	n.d.	n.d.	n.d.	n.d.	n.d.	n.d.	n.d.	n.d.
NP_005712.1	ACTR3	actin-related protein 3 [Homo sapiens]	GVDDLDFFIGDEAIEKPTYATKWPIR	K22	n.d.	n.d.	n.d.	n.d.	n.d.	n.d.	1	n.d.	n.d.	n.d.	n.d.	n.d.	n.d.
NP_005712.1	ACTR3	actin-related protein 3 [Homo sapiens]	VMKGVDDLDFFIGDEAIEKPTYATK	K3; K19	n.d.	n.d.	n.d.	1	n.d.	n.d.	n.d.	n.d.	n.d.	n.d.	n.d.	n.d.	n.d.
NP_005772.3	TNK2	activated CDC42 kinase 1 isoform 1 [Homo sapiens]	GECHKVLEMFDWNLEQAGCHLLGSWGPAHHK	K5	n.d.	n.d.	n.d.	2	3	n.d.	n.d.	n.d.	n.d.	n.d.	n.d.	n.d.	n.d.
NP_005772.3	TNK2	activated CDC42 kinase 1 isoform 1 [Homo sapiens]	GEWDAPSGKTVSVAVK	K9	n.d.	n.d.	n.d.	1	n.d.	n.d.	n.d.	n.d.	n.d.	n.d.	n.d.	n.d.	n.d.
NP_001254712.1	AMBRA1	activating molecule in BECN1-regulated autophagy protein 1 isoform 3 [Homo sapiens]	REPFAVVKTASEMER	K8	n.d.	n.d.	n.d.	n.d.	n.d.	n.d.	n.d.	n.d.	n.d.	n.d.	n.d.	n.d.	1
NP_060649.3	ATF7IP	activating transcription factor 7-interacting protein 1 [Homo sapiens]	LQKVIQWLLEEK	K3	1	n.d.	n.d.	n.d.	n.d.	n.d.	n.d.	n.d.	n.d.	1	n.d.	n.d.	n.d.
NP_036243.1	AHSA1	activator of 90 kDa heat shock protein ATPase homolog 1 [Homo sapiens]	TEERKAKPAPSKTQARPVGVK	K7	n.d.	n.d.	n.d.	n.d.	1	n.d.	n.d.	n.d.	n.d.	n.d.	n.d.	n.d.	n.d.
NP_005054.3	SCD	acyl-CoA desaturase [Homo sapiens]	AHHKFSETHADPHNSR	K4	n.d.	n.d.	n.d.	n.d.	n.d.	n.d.	n.d.	n.d.	1	n.d.	n.d.	n.d.	n.d.
NP_005054.3	SCD	acyl-CoA desaturase [Homo sapiens]	EKGSTLDLSDLEAEKLVMFQR	K2; K15	n.d.	n.d.	n.d.	2	3	n.d.	11	n.d.	n.d.	n.d.	n.d.	n.d.	n.d.
NP_005054.3	SCD	acyl-CoA desaturase [Homo sapiens]	GSTLDLSDLEAEKLVMFQR	K13	n.d.	n.d.	1	3	2	n.d.	n.d.	n.d.	7	n.d.	n.d.	n.d.	n.d.
NP_005054.3	SCD	acyl-CoA desaturase [Homo sapiens]	LETMPLYLEDDIRPDIKDDIYDPTYK	K17	n.d.	n.d.	n.d.	n.d.	n.d.	n.d.	1	n.d.	n.d.	n.d.	n.d.	n.d.	n.d.
NP_005054.3	SCD	acyl-CoA desaturase [Homo sapiens]	VLQNGGDKLETMPLYLEDDIRPDIKDDIYDPTYK	K8	1	n.d.	n.d.	n.d.	1	n.d.	n.d.	n.d.	n.d.	n.d.	n.d.	n.d.	n.d.
NP_001035938.1	ACBD5	acyl-CoA-binding domain-containing protein 5 isoform 2 [Homo sapiens]	STEEVKPIDENLGQTGK	K6	n.d.	n.d.	n.d.	n.d.	n.d.	n.d.	n.d.	n.d.	n.d.	n.d.	n.d.	n.d.	3
NP_006321.1	LYPLA1	acyl-protein thioesterase 1 [Homo sapiens]	ALIDQEVKNGIPSNR	K8	n.d.	n.d.	n.d.	n.d.	n.d.	n.d.	n.d.	n.d.	n.d.	n.d.	n.d.	n.d.	3
NP_835361.1	SLC35B2	adenosine 3'-phospho 5'-phosphosulfate transporter 1 precursor [Homo sapiens]	AVPVESPVQKV	K10	n.d.	n.d.	n.d.	n.d.	n.d.	5	n.d.	6	n.d.	n.d.	n.d.	n.d.	n.d.
NP_001155238.1	AHCY	adenosylhomocysteinase isoform 2 [Homo sapiens]	GISEETTTGVHNLYKMMANGILK	K15	n.d.	n.d.	n.d.	n.d.	n.d.	n.d.	n.d.	n.d.	n.d.	n.d.	n.d.	n.d.	3
NP_001155238.1	AHCY	adenosylhomocysteinase isoform 2 [Homo sapiens]	VPAINVNDSVTKSK	K12	n.d.	n.d.	n.d.	n.d.	n.d.	n.d.	n.d.	n.d.	n.d.	n.d.	4	1	n.d.
NP_001107.2	ADCY9	adenylate cyclase type 9 [Homo sapiens]	MQQIEEVSILFADIVGFTKMSANK	K19	n.d.	n.d.	n.d.	n.d.	n.d.	n.d.	n.d.	n.d.	n.d.	n.d.	n.d.	n.d.	3
NP_001117.2	ADSS	adenylosuccinate synthetase isozyme 2 [Homo sapiens]	GIGPVYSSKAAR	K9	n.d.	n.d.	n.d.	n.d.	n.d.	n.d.	n.d.	n.d.	n.d.	n.d.	n.d.	1	n.d.
NP_001117.2	ADSS	adenylosuccinate synthetase isozyme 2 [Homo sapiens]	QEQAGKNLGTTK	K6	n.d.	n.d.	n.d.	n.d.	n.d.	n.d.	n.d.	n.d.	n.d.	n.d.	1	n.d.	n.d.
NP_006358.1	CAP1	adenylyl cyclase-associated protein 1 [Homo sapiens]	VPTISINKTDGCHAYLSK	K8	n.d.	n.d.	n.d.	n.d.	n.d.	n.d.	n.d.	n.d.	n.d.	n.d.	1	n.d.	n.d.
NP_001143.2	SLC25A5	ADP/ATP translocase 2 [Homo sapiens]	LAADVGKAGAER	K7	n.d.	n.d.	n.d.	n.d.	n.d.	n.d.	n.d.	n.d.	n.d.	n.d.	1	n.d.	n.d.
NP_001649.1	ARF1	ADP-ribosylation factor 1 [Homo sapiens]	DAVLLVFANKQDLPNAMNAAEITDK	K10	n.d.	n.d.	7	2	5	14	n.d.	n.d.	1	7	12	1	n.d.
NP_001649.1	ARF1	ADP-ribosylation factor 1 [Homo sapiens]	LKLGEIVTTIPTIGFNVETVEYK	K2	n.d.	n.d.	4	n.d.	1	n.d.	n.d.	n.d.	1	1	n.d.	n.d.	n.d.
NP_001649.1	ARF1	ADP-ribosylation factor 1 [Homo sapiens]	QDLPNAMNAAEITDKLGLHSLR	K15	12	3	7	2	8	11	5	n.d.	n.d.	5	1	n.d.	n.d.
NP_001651.1	ARF4	ADP-ribosylation factor 4 [Homo sapiens]	IQEVADELQKMLLVDELR	K10	n.d.	n.d.	2	1	3	n.d.	n.d.	n.d.	n.d.	n.d.	n.d.	n.d.	1
NP_001651.1	ARF4	ADP-ribosylation factor 4 [Homo sapiens]	QDLPNAMAISEMTDKLGLQSLR	K15	4	n.d.	n.d.	1	n.d.	n.d.	n.d.	n.d.	n.d.	n.d.	n.d.	n.d.	n.d.
NP_001654.1	ARF6	ADP-ribosylation factor 6 [Homo sapiens]	FNVWDVGGQDKIRPLWR	K11	1	n.d.	n.d.	n.d.	n.d.	n.d.	n.d.	n.d.	n.d.	n.d.	n.d.	n.d.	n.d.
NP_001654.1	ARF6	ADP-ribosylation factor 6 [Homo sapiens]	LGQSVTTIPTVGFNVETVTYKNVK	K21	n.d.	n.d.	n.d.	n.d.	1	n.d.	n.d.	n.d.	n.d.	n.d.	2	1	2
NP_060679.1	ARFGAP1	ADP-ribosylation factor GTPase-activating protein 1 isoform a [Homo sapiens]	EFLESQEDYDPCWSLQEKYNSR	K18	n.d.	n.d.	1	n.d.	n.d.	n.d.	n.d.	n.d.	n.d.	n.d.	n.d.	n.d.	n.d.
NP_001001561.1	GGA1	ADP-ribosylation factor-binding protein GGA1 isoform 3 [Homo sapiens]	ATNPLNKELDWASINGFCEQLNEDFEGPPLATR	K7	n.d.	n.d.	n.d.	n.d.	n.d.	n.d.	n.d.	n.d.	1	n.d.	n.d.	n.d.	2
NP_054720.1	GGA3	ADP-ribosylation factor-binding protein GGA3 isoform short [Homo sapiens]	AEAEGESLESWLNKATNPSNR	K14	n.d.	n.d.	n.d.	n.d.	n.d.	n.d.	n.d.	n.d.	n.d.	n.d.	n.d.	2	n.d.
NP_054720.1	GGA3	ADP-ribosylation factor-binding protein GGA3 isoform short [Homo sapiens]	QEDWEYIIGFCDQINKELEGPQIAVR	K16	n.d.	n.d.	n.d.	n.d.	n.d.	n.d.	n.d.	n.d.	n.d.	n.d.	n.d.	n.d.	2
NP_001186674.1	ARL2	ADP-ribosylation factor-like protein 2 isoform 2 [Homo sapiens]	LNIWDVGGQKSLR	K10	n.d.	3	n.d.	2	1	n.d.	n.d.	n.d.	n.d.	3	n.d.	n.d.	24
NP_036238.1	ARL2BP	ADP-ribosylation factor-like protein 2-binding protein [Homo sapiens]	GLDLSSGLVVTSLCKSSSLPASQNNLR	K15	n.d.	n.d.	n.d.	n.d.	n.d.	n.d.	n.d.	n.d.	n.d.	n.d.	n.d.	n.d.	3
NP_001652.2	ARL4D	ADP-ribosylation factor-like protein 4D [Homo sapiens]	QDQPGALSAAEVEKR	K14	n.d.	n.d.	1	n.d.	n.d.	n.d.	n.d.	n.d.	n.d.	n.d.	n.d.	n.d.	n.d.
NP_055976.1	ARL6IP1	ADP-ribosylation factor-like protein 6-interacting protein 1 [Homo sapiens]	IFGSNKWTTEQQQR	K6	4	10	11	1	1	4	2	2	2	4	n.d.	n.d.	2
NP_620150.1	ARL8A	ADP-ribosylation factor-like protein 8A isoform 1 [Homo sapiens]	DLPGALDEKELIEK	K9	n.d.	n.d.	6	n.d.	5	n.d.	n.d.	n.d.	n.d.	2	n.d.	n.d.	n.d.
NP_060654.1	ARL8B	ADP-ribosylation factor-like protein 8B [Homo sapiens]	DLPNALDEKQLIEK	K9	n.d.	11	16	24	12	25	4	23	n.d.	12	n.d.	5	8
NP_055238.1	AFF4	AF4/FMR2 family member 4 [Homo sapiens]	IPSQPLDASASGDVSCVDEILKEMTHSWPPPLTAIHTPCK	K22	1	2	n.d.	n.d.	1	n.d.	n.d.	n.d.	n.d.	2	n.d.	n.d.	1
NP_055238.1	AFF4	AF4/FMR2 family member 4 [Homo sapiens]	LKIPSQPLDASASGDVSCVDEILK	K2	2	n.d.	3	1	1	n.d.	n.d.	n.d.	2	6	n.d.	n.d.	n.d.
NP_055238.1	AFF4	AF4/FMR2 family member 4 [Homo sapiens]	LSSEHYSSQSHGNSMTELKPSSK	K19	1	n.d.	n.d.	1	3	n.d.	n.d.	n.d.	n.d.	1	n.d.	n.d.	n.d.
NP_653080.1	AKAP12	A-kinase anchor protein 12 isoform 2 [Homo sapiens]	VFKFVGFK	K3	n.d.	n.d.	n.d.	n.d.	n.d.	n.d.	n.d.	n.d.	n.d.	n.d.	n.d.	n.d.	10
NP_001257475.1	AKAP13	A-kinase anchor protein 13 isoform 4 [Homo sapiens]	DNEVEQEDLAQSLSLVKDVIGAVDSK	K17	n.d.	n.d.	1	n.d.	n.d.	n.d.	n.d.	n.d.	n.d.	n.d.	n.d.	n.d.	n.d.
NP_001166937.1	AAAS	aladin isoform 2 [Homo sapiens]	GQWINLPVLQLTKDPLK	K13	n.d.	1	n.d.	n.d.	n.d.	n.d.	n.d.	n.d.	n.d.	n.d.	n.d.	n.d.	n.d.
NP_001135938.1	GPT2	alanine aminotransferase 2 isoform 2 [Homo sapiens]	ILVSGGGKSR	K8	n.d.	n.d.	n.d.	n.d.	n.d.	n.d.	n.d.	n.d.	n.d.	n.d.	n.d.	1	n.d.
NP_001596.2	AARS	alanine--tRNA ligase, cytoplasmic [Homo sapiens]	AVYTQDCPLAAAKAIQGLR	K13	n.d.	n.d.	n.d.	n.d.	n.d.	n.d.	n.d.	n.d.	n.d.	n.d.	n.d.	n.d.	1
NP_001596.2	AARS	alanine--tRNA ligase, cytoplasmic [Homo sapiens]	DVSAQATGKNVGCLQEALQLATSFAQLR	K9	n.d.	n.d.	n.d.	n.d.	n.d.	n.d.	n.d.	n.d.	n.d.	n.d.	n.d.	n.d.	4
NP_001596.2	AARS	alanine--tRNA ligase, cytoplasmic [Homo sapiens]	NSSHAGAFVIVTEEAIAKGIR	K18	n.d.	n.d.	n.d.	n.d.	n.d.	n.d.	n.d.	n.d.	n.d.	n.d.	n.d.	n.d.	2
NP_001596.2	AARS	alanine--tRNA ligase, cytoplasmic [Homo sapiens]	QFIDSNPNQPLVILEMESGASAKALNEALK	K23	n.d.	n.d.	n.d.	n.d.	n.d.	n.d.	n.d.	n.d.	n.d.	n.d.	n.d.	n.d.	1
NP_001596.2	AARS	alanine--tRNA ligase, cytoplasmic [Homo sapiens]	SVLGEADQKGSLVAPDR	K9	n.d.	4	n.d.	n.d.	n.d.	n.d.	n.d.	n.d.	n.d.	n.d.	n.d.	n.d.	n.d.
NP_000684.2	ALDH1A3	aldehyde dehydrogenase family 1 member A3 [Homo sapiens]	EGAKLECGGSAMEDK	K4	n.d.	n.d.	n.d.	n.d.	n.d.	n.d.	n.d.	n.d.	n.d.	1	n.d.	n.d.	n.d.
NP_000684.2	ALDH1A3	aldehyde dehydrogenase family 1 member A3 [Homo sapiens]	IFINNEWHESKSGK	K11	n.d.	n.d.	n.d.	n.d.	n.d.	n.d.	n.d.	n.d.	n.d.	1	n.d.	n.d.	n.d.
NP_000684.2	ALDH1A3	aldehyde dehydrogenase family 1 member A3 [Homo sapiens]	LECGGSAMEDKGLFIKPTVFSEVTDNMR	K11	n.d.	n.d.	n.d.	n.d.	n.d.	n.d.	n.d.	n.d.	n.d.	8	n.d.	n.d.	n.d.
NP_000684.2	ALDH1A3	aldehyde dehydrogenase family 1 member A3 [Homo sapiens]	SIEEVIKR	K7	n.d.	n.d.	n.d.	n.d.	n.d.	n.d.	n.d.	n.d.	n.d.	5	n.d.	n.d.	n.d.
NP_000684.2	ALDH1A3	aldehyde dehydrogenase family 1 member A3 [Homo sapiens]	TEQGPQIDQKQFDK	K10	n.d.	n.d.	n.d.	n.d.	n.d.	n.d.	n.d.	n.d.	n.d.	4	n.d.	n.d.	n.d.
NP_064695.3	AKR1B10	aldo-keto reductase family 1 member B10 [Homo sapiens]	ATFVELSTKAK	K9	n.d.	n.d.	5	n.d.	n.d.	n.d.	n.d.	n.d.	n.d.	n.d.	n.d.	n.d.	n.d.
NP_064695.3	AKR1B10	aldo-keto reductase family 1 member B10 [Homo sapiens]	GNAIGGKATFLDAWEAMEELVDEGLVK	K7	n.d.	n.d.	1	n.d.	n.d.	n.d.	n.d.	n.d.	n.d.	n.d.	n.d.	n.d.	n.d.
NP_001344.2	AKR1C1	aldo-keto reductase family 1 member C1 [Homo sapiens]	DAGLAKSIGVSNFNR	K6	n.d.	36	1	n.d.	n.d.	n.d.	n.d.	n.d.	n.d.	n.d.	n.d.	6	n.d.
NP_001344.2	AKR1C1	aldo-keto reductase family 1 member C1 [Homo sapiens]	ILFDTVDLCATWEAVEKCK	K17	n.d.	1	n.d.	n.d.	n.d.	n.d.	n.d.	n.d.	n.d.	n.d.	n.d.	n.d.	n.d.
NP_001344.2	AKR1C1	aldo-keto reductase family 1 member C1 [Homo sapiens]	KLLDFCK	K1	n.d.	1	n.d.	n.d.	n.d.	n.d.	n.d.	n.d.	n.d.	n.d.	n.d.	n.d.	n.d.
NP_003730.4	AKR1C3	aldo-keto reductase family 1 member C3 isoform 1 [Homo sapiens]	QNVQVFEFQLTAEDMKAIDGLDR	K16	n.d.	2	n.d.	n.d.	n.d.	n.d.	n.d.	n.d.	n.d.	n.d.	n.d.	n.d.	n.d.
NP_003730.4	AKR1C3	aldo-keto reductase family 1 member C3 isoform 1 [Homo sapiens]	SKALEVTK	K2	n.d.	1	n.d.	n.d.	n.d.	n.d.	n.d.	n.d.	n.d.	n.d.	n.d.	n.d.	n.d.
NP_001240838.1	AKR1C3	aldo-keto reductase family 1 member C3 isoform 3 [Homo sapiens]	IADGSVKR	K7	n.d.	10	8	n.d.	n.d.	n.d.	n.d.	n.d.	n.d.	n.d.	n.d.	1	n.d.
NP_001240838.1	AKR1C3	aldo-keto reductase family 1 member C3 isoform 3 [Homo sapiens]	SKIADGSVK	K2	n.d.	8	n.d.	n.d.	n.d.	n.d.	n.d.	n.d.	n.d.	n.d.	n.d.	1	n.d.
NP_001619.1	AKR1B1	aldose reductase [Homo sapiens]	HNKTTAQVLIR	K3	n.d.	n.d.	n.d.	2	n.d.	n.d.	n.d.	n.d.	n.d.	n.d.	n.d.	n.d.	n.d.
NP_001619.1	AKR1B1	aldose reductase [Homo sapiens]	LLLNNGAKMPILGLGTWK	K8	n.d.	n.d.	n.d.	2	n.d.	n.d.	n.d.	n.d.	n.d.	n.d.	n.d.	n.d.	n.d.
NP_001619.1	AKR1B1	aldose reductase [Homo sapiens]	NLVVIPKSVTPER	K7	n.d.	n.d.	5	8	1	n.d.	n.d.	n.d.	n.d.	n.d.	n.d.	n.d.	1
NP_003650.1	AGPS	alkyldihydroxyacetonephosphate synthase, peroxisomal precursor [Homo sapiens]	KGQIELTGK	K1	n.d.	n.d.	n.d.	n.d.	n.d.	n.d.	n.d.	n.d.	n.d.	n.d.	n.d.	2	n.d.
NP_001123477.1	ACTN1	alpha-actinin-1 isoform c [Homo sapiens]	DDPLTNLNTAFDVAEKYLDIPK	K16	n.d.	n.d.	3	n.d.	n.d.	n.d.	n.d.	n.d.	n.d.	n.d.	n.d.	n.d.	n.d.
NP_001123477.1	ACTN1	alpha-actinin-1 isoform c [Homo sapiens]	DLLLDPAWEKQQR	K10	n.d.	20	n.d.	n.d.	n.d.	n.d.	n.d.	n.d.	n.d.	n.d.	n.d.	n.d.	n.d.
NP_001123477.1	ACTN1	alpha-actinin-1 isoform c [Homo sapiens]	FAIQDISVEETSAKEGLLLWCQR	K14	n.d.	29	n.d.	n.d.	n.d.	n.d.	n.d.	n.d.	n.d.	n.d.	n.d.	n.d.	n.d.
NP_001123477.1	ACTN1	alpha-actinin-1 isoform c [Homo sapiens]	KTFTAWCNSHLR	K1	n.d.	17	n.d.	n.d.	n.d.	n.d.	n.d.	n.d.	n.d.	n.d.	n.d.	n.d.	n.d.
NP_001123477.1	ACTN1	alpha-actinin-1 isoform c [Homo sapiens]	TEKLLETIDQLYLEYAK	K3	n.d.	1	n.d.	n.d.	n.d.	n.d.	n.d.	n.d.	n.d.	n.d.	n.d.	n.d.	n.d.
NP_001123477.1	ACTN1	alpha-actinin-1 isoform c [Homo sapiens]	VQEKCQLEINFNTLQTK	K4	18	16	15	13	9	16	16	4	1	17	6	4	2
NP_004915.2	ACTN4	alpha-actinin-4 [Homo sapiens]	DYETATLSDIKALIR	K11	n.d.	n.d.	n.d.	n.d.	n.d.	n.d.	6	n.d.	n.d.	n.d.	n.d.	n.d.	n.d.
NP_004915.2	ACTN4	alpha-actinin-4 [Homo sapiens]	GVKLVSIGAEEIVDGNAK	K3	n.d.	3	n.d.	n.d.	n.d.	n.d.	n.d.	n.d.	n.d.	n.d.	n.d.	n.d.	n.d.
NP_004915.2	ACTN4	alpha-actinin-4 [Homo sapiens]	HRPELIEYDKLR	K10	n.d.	6	n.d.	n.d.	n.d.	n.d.	n.d.	n.d.	n.d.	n.d.	n.d.	n.d.	n.d.
NP_004915.2	ACTN4	alpha-actinin-4 [Homo sapiens]	KDDPVTNLNNAFEVAEKYLDIPK	K17	n.d.	1	n.d.	n.d.	n.d.	n.d.	n.d.	n.d.	n.d.	n.d.	n.d.	n.d.	n.d.
NP_004915.2	ACTN4	alpha-actinin-4 [Homo sapiens]	TAPYKNVNVQNFHISWK	K5	n.d.	1	n.d.	n.d.	n.d.	n.d.	n.d.	n.d.	n.d.	n.d.	n.d.	n.d.	n.d.
NP_004915.2	ACTN4	alpha-actinin-4 [Homo sapiens]	YLDIPKMLDAEDIVNTARPDEK	K6	n.d.	8	n.d.	n.d.	n.d.	n.d.	n.d.	n.d.	n.d.	n.d.	n.d.	n.d.	n.d.
NP_005727.1	ACTR1A	alpha-centractin [Homo sapiens]	TLFSNIVLSGGSTLFKGFGDR	K16	n.d.	n.d.	n.d.	n.d.	n.d.	n.d.	n.d.	n.d.	n.d.	n.d.	n.d.	n.d.	2
NP_001419.1	ENO1	alpha-enolase isoform 1 [Homo sapiens]	AVEHINKTIAPALVSK	K7	n.d.	n.d.	n.d.	n.d.	n.d.	n.d.	2	n.d.	n.d.	n.d.	n.d.	n.d.	5
NP_001419.1	ENO1	alpha-enolase isoform 1 [Homo sapiens]	AVNEKSCNCLLLK	K5	n.d.	n.d.	n.d.	n.d.	n.d.	n.d.	n.d.	n.d.	n.d.	n.d.	n.d.	n.d.	3
NP_001419.1	ENO1	alpha-enolase isoform 1 [Homo sapiens]	DATNVGDEGGFAPNILENKEGLELLK	K19	n.d.	1	n.d.	n.d.	n.d.	n.d.	n.d.	n.d.	n.d.	n.d.	n.d.	n.d.	n.d.
NP_001419.1	ENO1	alpha-enolase isoform 1 [Homo sapiens]	FGANAILGVSLAVCKAGAVEK	K15	n.d.	2	n.d.	n.d.	n.d.	n.d.	3	4	n.d.	n.d.	1	n.d.	4
NP_001419.1	ENO1	alpha-enolase isoform 1 [Homo sapiens]	FTASAGIQVVGDDLTVTNPKR	K20	n.d.	n.d.	n.d.	n.d.	n.d.	n.d.	1	n.d.	n.d.	n.d.	n.d.	1	n.d.
NP_001419.1	ENO1	alpha-enolase isoform 1 [Homo sapiens]	GNPTVEVDLFTSKGLFR	K13	n.d.	n.d.	2	n.d.	n.d.	n.d.	9	n.d.	n.d.	n.d.	n.d.	2	n.d.
NP_001419.1	ENO1	alpha-enolase isoform 1 [Homo sapiens]	GVSKAVEHINK	K4	n.d.	n.d.	2	n.d.	n.d.	n.d.	4	n.d.	1	n.d.	4	n.d.	2
NP_001419.1	ENO1	alpha-enolase isoform 1 [Homo sapiens]	IAKAVNEK	K3	n.d.	n.d.	1	n.d.	n.d.	n.d.	n.d.	n.d.	n.d.	n.d.	n.d.	n.d.	1
NP_001419.1	ENO1	alpha-enolase isoform 1 [Homo sapiens]	IGAEVYHNLKNVIK	K10	n.d.	n.d.	n.d.	n.d.	n.d.	n.d.	1	n.d.	n.d.	n.d.	n.d.	n.d.	1
NP_001419.1	ENO1	alpha-enolase isoform 1 [Homo sapiens]	KLNVTEQEK	K1	n.d.	2	4	5	2	n.d.	n.d.	5	1	2	n.d.	n.d.	n.d.
NP_001419.1	ENO1	alpha-enolase isoform 1 [Homo sapiens]	LNVTEQEKIDK	K8	n.d.	n.d.	1	n.d.	n.d.	n.d.	n.d.	n.d.	n.d.	n.d.	n.d.	n.d.	n.d.
NP_001419.1	ENO1	alpha-enolase isoform 1 [Homo sapiens]	SFIKDYPVVSIEDPFDQDDWGAWQK	K4	n.d.	1	3	n.d.	n.d.	n.d.	n.d.	n.d.	n.d.	n.d.	n.d.	n.d.	n.d.
NP_001419.1	ENO1	alpha-enolase isoform 1 [Homo sapiens]	SGETEDTFIADLVVGLCTGQIKTGAPCR	K22	n.d.	n.d.	n.d.	n.d.	n.d.	n.d.	n.d.	n.d.	n.d.	n.d.	n.d.	n.d.	3
NP_001419.1	ENO1	alpha-enolase isoform 1 [Homo sapiens]	SGKYDLDFK	K3	n.d.	n.d.	4	n.d.	n.d.	n.d.	n.d.	n.d.	n.d.	n.d.	n.d.	n.d.	n.d.
NP_001419.1	ENO1	alpha-enolase isoform 1 [Homo sapiens]	SILKIHAR	K4	n.d.	n.d.	1	n.d.	n.d.	n.d.	1	n.d.	n.d.	n.d.	n.d.	n.d.	3
NP_001419.1	ENO1	alpha-enolase isoform 1 [Homo sapiens]	SKFGANAILGVSLAVCK	K2	n.d.	n.d.	n.d.	n.d.	n.d.	n.d.	n.d.	n.d.	n.d.	n.d.	n.d.	n.d.	5
NP_001419.1	ENO1	alpha-enolase isoform 1 [Homo sapiens]	TAIGKAGYTDK	K5	n.d.	n.d.	1	n.d.	n.d.	n.d.	1	n.d.	n.d.	n.d.	2	1	1
NP_001419.1	ENO1	alpha-enolase isoform 1 [Homo sapiens]	TIAPALVSKK	K9	n.d.	n.d.	3	n.d.	n.d.	n.d.	2	n.d.	n.d.	n.d.	n.d.	1	2
NP_001419.1	ENO1	alpha-enolase isoform 1 [Homo sapiens]	YGKDATNVGDEGGFAPNILENK	K3	n.d.	n.d.	2	n.d.	n.d.	n.d.	n.d.	n.d.	n.d.	n.d.	n.d.	n.d.	2
NP_001419.1	ENO1	alpha-enolase isoform 1 [Homo sapiens]	YISPDQLADLYKSFIK	K12	n.d.	n.d.	n.d.	n.d.	n.d.	n.d.	n.d.	n.d.	n.d.	n.d.	n.d.	n.d.	2
NP_001419.1	ENO1	alpha-enolase isoform 1 [Homo sapiens]	YMGKGVSK	K4	n.d.	1	1	1	n.d.	n.d.	1	n.d.	n.d.	n.d.	n.d.	2	2
NP_003818.2	NAPA	alpha-soluble NSF attachment protein [Homo sapiens]	AIAHYEQSADYYKGEESNSSANK	K13	n.d.	n.d.	n.d.	n.d.	n.d.	n.d.	4	n.d.	n.d.	n.d.	n.d.	n.d.	n.d.
NP_787048.1	TXLNA	alpha-taxilin [Homo sapiens]	FEEFQNTLSKSSEVFTTFK	K10	n.d.	n.d.	2	3	n.d.	n.d.	n.d.	2	n.d.	n.d.	1	n.d.	2
NP_004748.2	AIMP1	aminoacyl tRNA synthase complex-interacting multifunctional protein 1 isoform a precursor [Homo sapiens]	ANNDAVLKR	K8	n.d.	n.d.	3	n.d.	n.d.	n.d.	3	1	n.d.	n.d.	n.d.	1	1
NP_001135888.1	AIMP1	aminoacyl tRNA synthase complex-interacting multifunctional protein 1 isoform b precursor [Homo sapiens]	LLAKMANNDAVLK	K4	n.d.	4	2	n.d.	n.d.	n.d.	n.d.	n.d.	3	2	6	n.d.	n.d.
NP_775098.2	APBB2	amyloid beta A4 precursor protein-binding family B member 2 isoform c [Homo sapiens]	TKSFLNYYADLETSAR	K2	n.d.	3	n.d.	n.d.	n.d.	n.d.	n.d.	n.d.	n.d.	n.d.	n.d.	n.d.	n.d.
NP_001129601.1	APP	amyloid beta A4 protein isoform e precursor [Homo sapiens]	HLSKMQQNGYENPTYK	K4	9	n.d.	4	6	2	4	3	2	n.d.	2	5	2	2
NP_001129601.1	APP	amyloid beta A4 protein isoform e precursor [Homo sapiens]	MQQNGYENPTYKFFEQMQN	K12	4	n.d.	n.d.	4	3	n.d.	n.d.	n.d.	n.d.	5	1	n.d.	n.d.
NP_006371.2	APPBP2	amyloid protein-binding protein 2 [Homo sapiens]	ALILEEIAIDCHNKETEQR	K14	n.d.	n.d.	n.d.	n.d.	n.d.	n.d.	n.d.	n.d.	7	n.d.	n.d.	n.d.	n.d.
NP_006371.2	APPBP2	amyloid protein-binding protein 2 [Homo sapiens]	FKEAEEMHIK	K2	n.d.	n.d.	n.d.	n.d.	n.d.	n.d.	n.d.	n.d.	1	n.d.	n.d.	n.d.	n.d.
NP_001135750.1	APLP2	amyloid-like protein 2 isoform 4 precursor [Homo sapiens]	HLNKMQNHGYENPTYK	K4	2	n.d.	n.d.	2	1	1	1	1	1	2	2	n.d.	1
NP_001135750.1	APLP2	amyloid-like protein 2 isoform 4 precursor [Homo sapiens]	MQNHGYENPTYKYLEQMQI	K12	10	n.d.	10	3	3	11	n.d.	1	1	4	5	n.d.	2
NP_001257928.1	ZFAND2B	AN1-type zinc finger protein 2B isoform 2 [Homo sapiens]	ALEMSLAETKPQVPSCQEEEDLALAQALSASEAEYQR	K10	n.d.	n.d.	n.d.	n.d.	n.d.	1	n.d.	n.d.	n.d.	n.d.	n.d.	n.d.	n.d.
NP_001131031.1	ANAPC5	anaphase-promoting complex subunit 5 isoform b [Homo sapiens]	QAEFFLSQQASLLKNDETK	K14	n.d.	n.d.	n.d.	n.d.	n.d.	n.d.	n.d.	n.d.	n.d.	n.d.	n.d.	1	2
NP_001131136.1	ANAPC7	anaphase-promoting complex subunit 7 isoform b [Homo sapiens]	ALTQRPDYIKAVVK	K10	n.d.	n.d.	n.d.	n.d.	n.d.	n.d.	n.d.	n.d.	n.d.	n.d.	n.d.	n.d.	1
NP_853553.1	AUP1	ancient ubiquitous protein 1 [Homo sapiens]	DLAKTGCVDLTITNLLEGAVAFMPEDITK	K4	n.d.	n.d.	n.d.	n.d.	n.d.	2	n.d.	n.d.	n.d.	n.d.	n.d.	n.d.	n.d.
NP_853553.1	AUP1	ancient ubiquitous protein 1 [Homo sapiens]	GELVESLKR	K8	n.d.	n.d.	n.d.	n.d.	n.d.	n.d.	n.d.	n.d.	1	n.d.	n.d.	n.d.	n.d.
NP_853553.1	AUP1	ancient ubiquitous protein 1 [Homo sapiens]	GTQSLPTASASKFPSSGPVTPQPTALTFAK	K12	n.d.	1	n.d.	n.d.	n.d.	n.d.	n.d.	n.d.	n.d.	n.d.	n.d.	n.d.	n.d.
NP_853553.1	AUP1	ancient ubiquitous protein 1 [Homo sapiens]	TGCVDLTITNLLEGAVAFMPEDITKGTQSLPTASASK	K25	n.d.	n.d.	n.d.	n.d.	n.d.	6	n.d.	n.d.	1	n.d.	n.d.	2	1
NP_853553.1	AUP1	ancient ubiquitous protein 1 [Homo sapiens]	VQQLVAKELGQTGTR	K7	18	14	1	5	n.d.	9	3	8	16	11	9	15	6
NP_057285.3	AMOTL2	angiomotin-like protein 2 [Homo sapiens]	LCPQPSKGEELPTYEEAK	K7	n.d.	1	n.d.	n.d.	n.d.	n.d.	n.d.	n.d.	n.d.	n.d.	n.d.	n.d.	n.d.
NP_001186623.1	SLC4A2	anion exchange protein 2 isoform 3 [Homo sapiens]	SAQDKALLQMVEAAGAAEDDPLR	K5	1	n.d.	n.d.	3	n.d.	n.d.	n.d.	2	n.d.	8	n.d.	n.d.	n.d.
NP_001138994.1	RAI14	ankycorbin isoform b [Homo sapiens]	ESVFFAEPPFKAEISSIR	K11	n.d.	n.d.	2	1	n.d.	6	n.d.	n.d.	n.d.	5	n.d.	n.d.	n.d.
NP_057460.3	ANKFY1	ankyrin repeat and FYVE domain-containing protein 1 isoform 1 [Homo sapiens]	NNKSAEAILK	K3	11	n.d.	2	n.d.	n.d.	2	n.d.	n.d.	n.d.	4	n.d.	8	n.d.
NP_057460.3	ANKFY1	ankyrin repeat and FYVE domain-containing protein 1 isoform 1 [Homo sapiens]	SAEAILKR	K7	7	n.d.	1	n.d.	1	n.d.	n.d.	n.d.	n.d.	4	n.d.	3	n.d.
NP_001244928.1	ANKFY1	ankyrin repeat and FYVE domain-containing protein 1 isoform 3 [Homo sapiens]	QDSKSALFLLEHQADINVR	K4	10	n.d.	1	n.d.	n.d.	n.d.	n.d.	n.d.	n.d.	10	n.d.	n.d.	n.d.
NP_060217.1	ANKHD1	ankyrin repeat and KH domain-containing protein 1 isoform 1 [Homo sapiens]	NAFPLGAPTLVTSQATTLSTFQPANKLNK	K26	n.d.	n.d.	n.d.	n.d.	n.d.	n.d.	3	n.d.	n.d.	n.d.	n.d.	n.d.	n.d.
NP_001243111.1	ANKRD11	ankyrin repeat domain-containing protein 11 [Homo sapiens]	IFKEDKEK	K6	n.d.	n.d.	n.d.	n.d.	1	n.d.	n.d.	n.d.	n.d.	n.d.	n.d.	n.d.	n.d.
NP_149112.1	ANKRD13A	ankyrin repeat domain-containing protein 13A [Homo sapiens]	FDNDLQLAMELSAKELEEWELR	K14	n.d.	3	7	13	10	9	n.d.	5	2	3	2	3	6
NP_149112.1	ANKRD13A	ankyrin repeat domain-containing protein 13A [Homo sapiens]	LTSPVINTSLDTKNIAFER	K13	n.d.	n.d.	2	1	1	n.d.	n.d.	n.d.	1	n.d.	4	1	8
NP_149112.1	ANKRD13A	ankyrin repeat domain-containing protein 13A [Homo sapiens]	QLEKELQGQNVEAVDPR	K4	n.d.	n.d.	2	7	12	6	3	n.d.	1	n.d.	1	1	n.d.
NP_149112.1	ANKRD13A	ankyrin repeat domain-containing protein 13A [Homo sapiens]	TDKAEVVNGYEAK	K3	n.d.	n.d.	6	11	4	1	3	3	n.d.	3	1	1	n.d.
NP_149112.1	ANKRD13A	ankyrin repeat domain-containing protein 13A [Homo sapiens]	VYTVNNVNVITKIR	K12	n.d.	n.d.	n.d.	n.d.	n.d.	n.d.	n.d.	n.d.	n.d.	n.d.	n.d.	n.d.	2
NP_000691.1	ANXA1	annexin A1 [Homo sapiens]	AIMVKGVDEATIIDILTK	K5	5	1	4	6	9	n.d.	n.d.	2	n.d.	4	n.d.	6	n.d.
NP_000691.1	ANXA1	annexin A1 [Homo sapiens]	CATSKPAFFAEK	K5	n.d.	n.d.	n.d.	n.d.	1	n.d.	n.d.	n.d.	n.d.	n.d.	n.d.	n.d.	n.d.
NP_000691.1	ANXA1	annexin A1 [Homo sapiens]	KGTDVNVFNTILTTR	K1	n.d.	n.d.	n.d.	1	n.d.	n.d.	n.d.	n.d.	n.d.	n.d.	n.d.	n.d.	n.d.
NP_000691.1	ANXA1	annexin A1 [Homo sapiens]	LHQAMKGVGTR	K6	1	n.d.	n.d.	n.d.	n.d.	n.d.	n.d.	n.d.	n.d.	n.d.	n.d.	n.d.	n.d.
NP_000691.1	ANXA1	annexin A1 [Homo sapiens]	MYGISLCQAILDETKGDYEK	K15	n.d.	n.d.	n.d.	n.d.	3	n.d.	n.d.	n.d.	n.d.	n.d.	n.d.	n.d.	n.d.
NP_000691.1	ANXA1	annexin A1 [Homo sapiens]	QAWFIENEEQEYVQTVKSSK	K17	1	n.d.	7	n.d.	3	n.d.	n.d.	n.d.	n.d.	2	n.d.	n.d.	n.d.
NP_000691.1	ANXA1	annexin A1 [Homo sapiens]	SEIDMNDIKAFYQK	K9	n.d.	n.d.	5	n.d.	6	n.d.	n.d.	n.d.	n.d.	n.d.	n.d.	n.d.	n.d.
NP_000691.1	ANXA1	annexin A1 [Homo sapiens]	SSKGGPGSAVSPYPTFNPSSDVAALHK	K3	n.d.	n.d.	n.d.	1	n.d.	n.d.	n.d.	1	n.d.	n.d.	n.d.	n.d.	n.d.
NP_001129487.1	ANXA2	annexin A2 isoform 2 [Homo sapiens]	ASMKGLGTDEDSLIEIICSR	K4	n.d.	n.d.	n.d.	n.d.	13	n.d.	n.d.	n.d.	3	6	25	n.d.	3
NP_001129487.1	ANXA2	annexin A2 isoform 2 [Homo sapiens]	DALNIETAIKTK	K10	n.d.	n.d.	n.d.	n.d.	n.d.	n.d.	n.d.	n.d.	n.d.	n.d.	3	n.d.	n.d.
NP_001129487.1	ANXA2	annexin A2 isoform 2 [Homo sapiens]	DLYDAGVKR	K8	n.d.	1	1	n.d.	5	n.d.	n.d.	n.d.	1	n.d.	1	n.d.	3
NP_001129487.1	ANXA2	annexin A2 isoform 2 [Homo sapiens]	EMYKTDLEK	K4	n.d.	n.d.	n.d.	n.d.	n.d.	n.d.	n.d.	n.d.	n.d.	n.d.	1	n.d.	n.d.
NP_001129487.1	ANXA2	annexin A2 isoform 2 [Homo sapiens]	GDLENAFLNLVQCIQNKPLYFADR	K17	n.d.	6	5	5	8	5	n.d.	3	5	1	2	4	4
NP_001129487.1	ANXA2	annexin A2 isoform 2 [Homo sapiens]	GDYQKALLYLCGGDD	K5	n.d.	n.d.	n.d.	n.d.	n.d.	n.d.	n.d.	n.d.	n.d.	n.d.	5	n.d.	n.d.
NP_001129487.1	ANXA2	annexin A2 isoform 2 [Homo sapiens]	KELASALK	K1	n.d.	n.d.	n.d.	n.d.	n.d.	n.d.	1	n.d.	n.d.	n.d.	1	n.d.	n.d.
NP_001129487.1	ANXA2	annexin A2 isoform 2 [Homo sapiens]	KGTDVPK	K1	n.d.	n.d.	n.d.	n.d.	n.d.	n.d.	n.d.	n.d.	n.d.	n.d.	1	n.d.	n.d.
NP_001129487.1	ANXA2	annexin A2 isoform 2 [Homo sapiens]	KYGKSLYYYIQQDTK	K1	n.d.	n.d.	n.d.	n.d.	n.d.	n.d.	n.d.	n.d.	n.d.	n.d.	1	n.d.	n.d.
NP_001129487.1	ANXA2	annexin A2 isoform 2 [Homo sapiens]	KYGKSLYYYIQQDTK	K4	n.d.	n.d.	n.d.	n.d.	n.d.	n.d.	n.d.	n.d.	n.d.	1	10	n.d.	8
NP_001129487.1	ANXA2	annexin A2 isoform 2 [Homo sapiens]	SALSGHLETVILGLLKTPAQYDASELK	K16	n.d.	n.d.	n.d.	2	8	n.d.	n.d.	1	n.d.	8	8	3	6
NP_001129487.1	ANXA2	annexin A2 isoform 2 [Homo sapiens]	SLYYYIQQDTKGDYQK	K11	n.d.	5	2	4	4	13	15	n.d.	n.d.	4	14	1	2
NP_001129487.1	ANXA2	annexin A2 isoform 2 [Homo sapiens]	STVHEILCKLSLEGDHSTPPSAYGSVK	K9	n.d.	4	n.d.	2	2	7	10	1	n.d.	7	n.d.	n.d.	n.d.
NP_001129487.1	ANXA2	annexin A2 isoform 2 [Homo sapiens]	TKGVDEVTIVNILTNR	K2	4	9	9	14	11	8	7	2	9	3	10	7	8
NP_001129487.1	ANXA2	annexin A2 isoform 2 [Homo sapiens]	VYKEMYK	K3	n.d.	n.d.	n.d.	n.d.	n.d.	n.d.	n.d.	n.d.	n.d.	n.d.	1	n.d.	1
NP_005130.1	ANXA3	annexin A3 [Homo sapiens]	QDAQILYKAGENR	K8	n.d.	n.d.	n.d.	n.d.	n.d.	n.d.	n.d.	n.d.	n.d.	n.d.	2	n.d.	n.d.
NP_005130.1	ANXA3	annexin A3 [Homo sapiens]	SFPQLKLTFDEYR	K6	n.d.	n.d.	n.d.	n.d.	n.d.	n.d.	n.d.	n.d.	n.d.	n.d.	3	n.d.	n.d.
NP_001145.1	ANXA5	annexin A5 [Homo sapiens]	AMKGLGTDEESILTLLTSR	K3	n.d.	2	4	2	9	n.d.	n.d.	n.d.	2	1	n.d.	n.d.	1
NP_001145.1	ANXA5	annexin A5 [Homo sapiens]	ETSGNLEQLLLAVVKSIR	K15	n.d.	n.d.	n.d.	n.d.	4	n.d.	n.d.	n.d.	n.d.	n.d.	n.d.	n.d.	1
NP_001145.1	ANXA5	annexin A5 [Homo sapiens]	GAGTNEKVLTEIIASR	K7	n.d.	n.d.	8	1	2	n.d.	n.d.	n.d.	n.d.	n.d.	n.d.	n.d.	2
NP_001145.1	ANXA5	annexin A5 [Homo sapiens]	HALKGAGTNEK	K4	n.d.	n.d.	n.d.	n.d.	n.d.	n.d.	n.d.	n.d.	n.d.	n.d.	n.d.	n.d.	1
NP_001145.1	ANXA5	annexin A5 [Homo sapiens]	SELTGKFEK	K6	n.d.	n.d.	2	n.d.	n.d.	n.d.	n.d.	n.d.	n.d.	n.d.	n.d.	n.d.	n.d.
NP_001180473.1	ANXA6	annexin A6 isoform 2 [Homo sapiens]	AMKGLGTDEDTIIDIITHR	K3	n.d.	n.d.	n.d.	2	1	n.d.	n.d.	n.d.	n.d.	n.d.	n.d.	n.d.	n.d.
NP_001621.2	ANXA8L2	annexin A8-like protein 2 [Homo sapiens]	AMKGIGTNEQAIIDVLTK	K3	n.d.	n.d.	n.d.	n.d.	n.d.	n.d.	n.d.	n.d.	n.d.	2	n.d.	3	n.d.
NP_001621.2	ANXA8L2	annexin A8-like protein 2 [Homo sapiens]	GLGTKEGVIIEILASR	K5	n.d.	n.d.	n.d.	n.d.	n.d.	n.d.	n.d.	n.d.	n.d.	2	n.d.	1	n.d.
NP_060513.5	ANO1	anoctamin-1 [Homo sapiens]	EEQDKQQLLETWMEK	K5	n.d.	n.d.	n.d.	n.d.	n.d.	n.d.	n.d.	n.d.	n.d.	1	n.d.	n.d.	n.d.
NP_060513.5	ANO1	anoctamin-1 [Homo sapiens]	INSVLQKITDPIQPK	K7	n.d.	n.d.	n.d.	n.d.	n.d.	n.d.	n.d.	n.d.	n.d.	4	n.d.	n.d.	n.d.
NP_060513.5	ANO1	anoctamin-1 [Homo sapiens]	QQLLETWMEKER	K10	n.d.	n.d.	n.d.	n.d.	n.d.	n.d.	n.d.	n.d.	n.d.	5	n.d.	n.d.	n.d.
NP_060513.5	ANO1	anoctamin-1 [Homo sapiens]	VNEKYSTLPAEDR	K4	n.d.	n.d.	n.d.	n.d.	n.d.	n.d.	n.d.	n.d.	n.d.	4	n.d.	n.d.	n.d.
NP_001136150.1	ANO6	anoctamin-6 isoform b [Homo sapiens]	MIEAVDNNLRPKSE	K12	n.d.	n.d.	n.d.	n.d.	1	n.d.	n.d.	n.d.	n.d.	n.d.	n.d.	n.d.	n.d.
NP_001136150.1	ANO6	anoctamin-6 isoform b [Homo sapiens]	TPEFEEFNGKPDSLFFNDGQR	K10	n.d.	n.d.	n.d.	n.d.	n.d.	n.d.	n.d.	n.d.	n.d.	1	n.d.	n.d.	n.d.
NP_006399.1	AGR2	anterior gradient protein 2 homolog precursor [Homo sapiens]	EIQKLAEQFVLLNLVYETTDK	K4	n.d.	n.d.	n.d.	n.d.	n.d.	6	n.d.	n.d.	n.d.	11	n.d.	n.d.	n.d.
NP_006399.1	AGR2	anterior gradient protein 2 homolog precursor [Homo sapiens]	KVFAENK	K1	n.d.	n.d.	n.d.	n.d.	n.d.	1	n.d.	n.d.	n.d.	1	n.d.	n.d.	n.d.
NP_006399.1	AGR2	anterior gradient protein 2 homolog precursor [Homo sapiens]	KVFAENKEIQK	K7	n.d.	n.d.	n.d.	n.d.	n.d.	4	n.d.	24	n.d.	7	n.d.	n.d.	n.d.
NP_006399.1	AGR2	anterior gradient protein 2 homolog precursor [Homo sapiens]	LAEQFVLLNLVYETTDKHLSPDGQYVPR	K17	n.d.	n.d.	n.d.	n.d.	n.d.	5	n.d.	1	n.d.	6	n.d.	n.d.	n.d.
NP_006399.1	AGR2	anterior gradient protein 2 homolog precursor [Homo sapiens]	LYAYEPADTALLLDNMKK	K17	n.d.	n.d.	n.d.	n.d.	n.d.	1	n.d.	n.d.	n.d.	n.d.	n.d.	n.d.	n.d.
NP_115584.1	ANTXR1	anthrax toxin receptor 1 isoform 1 precursor [Homo sapiens]	GKLDALWVLLR	K2	n.d.	n.d.	1	n.d.	n.d.	n.d.	n.d.	n.d.	n.d.	n.d.	n.d.	1	3
NP_477520.2	ANTXR2	anthrax toxin receptor 2 isoform 1 precursor [Homo sapiens]	EEEEEPLPTKK	K10	1	n.d.	n.d.	1	1	n.d.	n.d.	n.d.	n.d.	2	n.d.	1	n.d.
NP_061313.2	TAP2	antigen peptide transporter 2 isoform 2 [Homo sapiens]	QDLGFFQETKTGELNSR	K10	n.d.	n.d.	1	n.d.	n.d.	1	2	n.d.	n.d.	5	n.d.	2	3
NP_056962.2	AZIN1	antizyme inhibitor 1 [Homo sapiens]	FGTTLKNCR	K6	n.d.	n.d.	n.d.	n.d.	n.d.	n.d.	n.d.	n.d.	1	n.d.	n.d.	n.d.	n.d.
NP_001159491.1	AP1B1	AP-1 complex subunit beta-1 isoform c [Homo sapiens]	CLKDEDPYVR	K3	n.d.	2	2	2	n.d.	1	1	n.d.	n.d.	3	1	n.d.	1
NP_001119.3	AP1G1	AP-1 complex subunit gamma-1 isoform b [Homo sapiens]	KVVSIYGSSIDVELQQR	K1	n.d.	n.d.	2	n.d.	n.d.	n.d.	n.d.	n.d.	1	7	n.d.	n.d.	n.d.
NP_115882.1	AP1M1	AP-1 complex subunit mu-1 isoform 2 [Homo sapiens]	FKTTVGSVK	K2	n.d.	n.d.	n.d.	2	n.d.	n.d.	1	n.d.	n.d.	1	n.d.	2	2
NP_036437.1	AP2A2	AP-2 complex subunit alpha-2 isoform 2 [Homo sapiens]	GPSTVTDLEDTKR	K12	1	n.d.	2	n.d.	2	2	n.d.	n.d.	n.d.	2	n.d.	n.d.	2
NP_001273.1	AP2B1	AP-2 complex subunit beta isoform b [Homo sapiens]	TDSKYFTTNK	K4	n.d.	n.d.	2	n.d.	3	n.d.	n.d.	6	n.d.	n.d.	n.d.	2	2
NP_001020376.1	AP2M1	AP-2 complex subunit mu isoform b [Homo sapiens]	ESQISAEIELLPTNDKK	K16	n.d.	n.d.	1	n.d.	7	n.d.	n.d.	n.d.	5	2	n.d.	n.d.	n.d.
NP_001020376.1	AP2M1	AP-2 complex subunit mu isoform b [Homo sapiens]	GTADETSKSGK	K8	n.d.	n.d.	n.d.	n.d.	n.d.	n.d.	n.d.	1	n.d.	n.d.	n.d.	n.d.	n.d.
NP_001020376.1	AP2M1	AP-2 complex subunit mu isoform b [Homo sapiens]	IVIEKQGK	K5	1	1	n.d.	2	5	3	2	3	4	5	6	4	n.d.
NP_001020376.1	AP2M1	AP-2 complex subunit mu isoform b [Homo sapiens]	QGKGTADETSK	K3	n.d.	1	1	2	1	2	n.d.	n.d.	1	2	1	n.d.	n.d.
NP_001020376.1	AP2M1	AP-2 complex subunit mu isoform b [Homo sapiens]	SNFKPSLLAQK	K4	n.d.	n.d.	n.d.	n.d.	n.d.	n.d.	n.d.	n.d.	1	n.d.	n.d.	n.d.	n.d.
NP_004060.2	AP2S1	AP-2 complex subunit sigma isoform AP17 [Homo sapiens]	DAKHTNFVEFR	K3	n.d.	n.d.	1	n.d.	n.d.	n.d.	24	n.d.	n.d.	n.d.	1	1	n.d.
NP_004060.2	AP2S1	AP-2 complex subunit sigma isoform AP17 [Homo sapiens]	ETSQTKVLK	K6	n.d.	n.d.	n.d.	n.d.	n.d.	n.d.	4	n.d.	1	n.d.	n.d.	n.d.	n.d.
NP_004060.2	AP2S1	AP-2 complex subunit sigma isoform AP17 [Homo sapiens]	VLKQLLMLQSLE	K3	n.d.	1	n.d.	n.d.	n.d.	1	n.d.	n.d.	n.d.	n.d.	3	1	1
NP_001275.1	AP3S1	AP-3 complex subunit sigma-1 [Homo sapiens]	NINIGDISIKVPNLPSFK	K10	n.d.	n.d.	2	n.d.	n.d.	n.d.	n.d.	n.d.	n.d.	n.d.	n.d.	n.d.	n.d.
NP_663612.1	APOL2	apolipoprotein L2 [Homo sapiens]	HLLEGAKSESAEELK	K7	n.d.	n.d.	1	n.d.	n.d.	n.d.	n.d.	n.d.	n.d.	n.d.	n.d.	n.d.	n.d.
NP_663612.1	APOL2	apolipoprotein L2 [Homo sapiens]	LNFLTKIHEMLQPGQDQ	K6	n.d.	n.d.	n.d.	n.d.	n.d.	n.d.	n.d.	n.d.	n.d.	n.d.	n.d.	n.d.	2
NP_663612.1	APOL2	apolipoprotein L2 [Homo sapiens]	NLDQSGTNVAKVMK	K11	n.d.	n.d.	n.d.	1	n.d.	n.d.	n.d.	n.d.	n.d.	n.d.	n.d.	n.d.	1
NP_663615.1	APOL3	apolipoprotein L3 isoform 1 [Homo sapiens]	TYAAIEDEYVQQKDEQFR	K13	n.d.	n.d.	2	n.d.	n.d.	n.d.	n.d.	n.d.	n.d.	n.d.	n.d.	n.d.	n.d.
NP_620119.2	BAX	apoptosis regulator BAX isoform sigma [Homo sapiens]	GGGPTSSEQIMKTGALLLQGFIQDR	K12	n.d.	n.d.	n.d.	n.d.	n.d.	n.d.	n.d.	n.d.	1	n.d.	1	n.d.	n.d.
NP_068355.1	SIVA1	apoptosis regulatory protein Siva isoform 2 [Homo sapiens]	SCPFADVAPLQLKVR	K13	n.d.	n.d.	n.d.	n.d.	n.d.	n.d.	n.d.	n.d.	n.d.	n.d.	n.d.	n.d.	1
NP_116186.1	AIFM2	apoptosis-inducing factor 2 [Homo sapiens]	VQTDKGTEVATNLVILCTGIK	K5	n.d.	n.d.	n.d.	n.d.	n.d.	n.d.	n.d.	n.d.	n.d.	n.d.	n.d.	n.d.	1
NP_001158287.1	ACIN1	apoptotic chromatin condensation inducer in the nucleus isoform 3 [Homo sapiens]	TKAAPCIYWLPLTDSQIVQK	K2	n.d.	n.d.	n.d.	n.d.	n.d.	n.d.	n.d.	n.d.	n.d.	n.d.	n.d.	n.d.	2
NP_002878.2	RARS	arginine--tRNA ligase, cytoplasmic [Homo sapiens]	KIVFVPGCSIPLTIVK	K1	n.d.	n.d.	n.d.	n.d.	n.d.	n.d.	n.d.	n.d.	n.d.	n.d.	n.d.	n.d.	1
NP_002878.2	RARS	arginine--tRNA ligase, cytoplasmic [Homo sapiens]	LLQQEEEIKSLTAEIDR	K9	n.d.	n.d.	n.d.	n.d.	n.d.	n.d.	n.d.	n.d.	n.d.	n.d.	1	n.d.	9
NP_000041.2	ASS1	argininosuccinate synthase [Homo sapiens]	ALKLGAK	K3	n.d.	n.d.	n.d.	n.d.	n.d.	n.d.	n.d.	n.d.	n.d.	n.d.	n.d.	n.d.	1
NP_000041.2	ASS1	argininosuccinate synthase [Homo sapiens]	NDLMEYAKQHGIPIPVTPK	K8	n.d.	n.d.	n.d.	n.d.	n.d.	n.d.	n.d.	n.d.	n.d.	n.d.	n.d.	n.d.	1
NP_000041.2	ASS1	argininosuccinate synthase [Homo sapiens]	YVSHGATGKGNDQVR	K9	n.d.	n.d.	n.d.	n.d.	n.d.	n.d.	n.d.	n.d.	n.d.	n.d.	n.d.	n.d.	2
NP_219483.1	ARMC6	armadillo repeat-containing protein 6 isoform 2 [Homo sapiens]	AIAGNDDVKDAIVR	K9	n.d.	1	n.d.	n.d.	n.d.	n.d.	n.d.	n.d.	n.d.	n.d.	n.d.	n.d.	n.d.
NP_001612.1	AHR	aryl hydrocarbon receptor precursor [Homo sapiens]	NSDLYSIMKNLGIDFEDIR	K9	n.d.	n.d.	3	n.d.	n.d.	n.d.	n.d.	n.d.	n.d.	n.d.	n.d.	n.d.	n.d.
NP_001612.1	AHR	aryl hydrocarbon receptor precursor [Homo sapiens]	QVVVEPQQQLCQKMK	K13	n.d.	n.d.	1	n.d.	n.d.	n.d.	n.d.	n.d.	n.d.	n.d.	n.d.	n.d.	n.d.
NP_001171547.1	ASNS	asparagine synthetase [glutamine-hydrolyzing] isoform c [Homo sapiens]	IGCLLSGGLDSSLVAATLLKQLK	K20	n.d.	3	n.d.	n.d.	n.d.	n.d.	n.d.	n.d.	n.d.	n.d.	n.d.	n.d.	1
NP_001340.2	DARS	aspartate--tRNA ligase, cytoplasmic [Homo sapiens]	FQTEIQTVNKQFPCEPFK	K10	n.d.	n.d.	1	n.d.	n.d.	n.d.	n.d.	n.d.	1	n.d.	5	n.d.	5
NP_001158228.1	ASPH	aspartyl/asparaginyl beta-hydroxylase isoform l [Homo sapiens]	NAKSSGNSSSSGSGSGSTSAGSSSPGAR	K3	n.d.	n.d.	1	2	n.d.	n.d.	n.d.	3	n.d.	n.d.	n.d.	n.d.	n.d.
NP_003759.1	PEA15	astrocytic phosphoprotein PEA-15 [Homo sapiens]	ISEEDELDTKLTR	K10	n.d.	n.d.	n.d.	n.d.	4	n.d.	n.d.	n.d.	n.d.	n.d.	n.d.	n.d.	n.d.
NP_001161093.1	ATXN10	ataxin-10 isoform 2 [Homo sapiens]	HAELIASTFVDQCKTVLK	K14	n.d.	n.d.	n.d.	n.d.	n.d.	n.d.	n.d.	n.d.	n.d.	n.d.	n.d.	n.d.	2
NP_001161093.1	ATXN10	ataxin-10 isoform 2 [Homo sapiens]	ITSDEPLTKDDIPVFLR	K9	5	7	3	16	17	6	15	1	7	4	10	8	24
NP_001161093.1	ATXN10	ataxin-10 isoform 2 [Homo sapiens]	NLTEDNSQNQDLIAKMEEQGLADASLLK	K15	n.d.	2	1	n.d.	6	n.d.	n.d.	n.d.	n.d.	n.d.	n.d.	1	2
NP_001161093.1	ATXN10	ataxin-10 isoform 2 [Homo sapiens]	TVLKLASEEPPDDEEALATIR	K4	n.d.	2	2	n.d.	8	n.d.	n.d.	n.d.	n.d.	n.d.	2	2	17
NP_001158252.1	ATXN3	ataxin-3 isoform u [Homo sapiens]	EAYFEKQQQK	K6	n.d.	n.d.	n.d.	n.d.	n.d.	n.d.	n.d.	n.d.	1	n.d.	n.d.	n.d.	3
NP_001158252.1	ATXN3	ataxin-3 isoform u [Homo sapiens]	LIGEELAQLKEQR	K10	n.d.	18	3	9	5	32	5	26	20	13	6	2	5
NP_001158252.1	ATXN3	ataxin-3 isoform u [Homo sapiens]	VHKTDLER	K3	n.d.	n.d.	n.d.	1	n.d.	3	n.d.	n.d.	3	3	3	n.d.	n.d.
NP_001158253.1	ATXN3	ataxin-3 isoform y [Homo sapiens]	SFICNYKEHWFTVR	K7	n.d.	2	n.d.	n.d.	n.d.	n.d.	n.d.	n.d.	2	1	n.d.	n.d.	1
NP_001677.2	ATP5B	ATP synthase subunit beta, mitochondrial precursor [Homo sapiens]	GQKVLDSGAPIK	K3	n.d.	n.d.	n.d.	n.d.	n.d.	n.d.	n.d.	n.d.	n.d.	n.d.	n.d.	1	n.d.
NP_001677.2	ATP5B	ATP synthase subunit beta, mitochondrial precursor [Homo sapiens]	VLDSGAPIKIPVGPETLGR	K9	n.d.	n.d.	n.d.	n.d.	n.d.	n.d.	n.d.	n.d.	n.d.	n.d.	n.d.	2	n.d.
NP_001676.2	ATP5J	ATP synthase-coupling factor 6, mitochondrial isoform a precursor [Homo sapiens]	RNIGVTAVAFNKELDPIQK	K12	n.d.	n.d.	n.d.	n.d.	1	n.d.	n.d.	n.d.	n.d.	n.d.	n.d.	n.d.	n.d.
NP_054828.2	ATAD2	ATPase family AAA domain-containing protein 2 [Homo sapiens]	TSLIQKMEQEVENFSCSR	K6	n.d.	n.d.	n.d.	n.d.	n.d.	n.d.	n.d.	n.d.	n.d.	n.d.	n.d.	n.d.	1
NP_054828.2	ATAD2	ATPase family AAA domain-containing protein 2 [Homo sapiens]	YSGVNQSMLFDKLITNTAEAVLQK	K12	n.d.	n.d.	n.d.	n.d.	n.d.	n.d.	n.d.	n.d.	n.d.	5	n.d.	1	n.d.
NP_569079.1	WRNIP1	ATPase WRNIP1 isoform 2 [Homo sapiens]	AKGPSPPGAK	K2	n.d.	n.d.	n.d.	n.d.	n.d.	n.d.	n.d.	n.d.	n.d.	n.d.	1	n.d.	1
NP_569079.1	WRNIP1	ATPase WRNIP1 isoform 2 [Homo sapiens]	DLGYGKGYK	K6	n.d.	n.d.	2	n.d.	2	9	n.d.	3	1	7	1	n.d.	3
NP_569079.1	WRNIP1	ATPase WRNIP1 isoform 2 [Homo sapiens]	DVIKQAQNEK	K4	n.d.	n.d.	1	n.d.	7	4	n.d.	3	n.d.	2	1	n.d.	1
NP_569079.1	WRNIP1	ATPase WRNIP1 isoform 2 [Homo sapiens]	FVTLSATNAKTNDVR	K10	n.d.	n.d.	n.d.	n.d.	n.d.	1	n.d.	n.d.	n.d.	n.d.	4	n.d.	2
NP_569079.1	WRNIP1	ATPase WRNIP1 isoform 2 [Homo sapiens]	GSGKRPAAAAAAGSASPR	K4	n.d.	n.d.	n.d.	n.d.	n.d.	n.d.	n.d.	n.d.	n.d.	n.d.	n.d.	n.d.	1
NP_569079.1	WRNIP1	ATPase WRNIP1 isoform 2 [Homo sapiens]	GVDFFKQR	K6	n.d.	n.d.	1	n.d.	n.d.	7	n.d.	n.d.	n.d.	n.d.	n.d.	n.d.	4
NP_569079.1	WRNIP1	ATPase WRNIP1 isoform 2 [Homo sapiens]	GYKYNPMYSEPVDQEYLPEELR	K3	n.d.	n.d.	4	n.d.	n.d.	2	n.d.	2	n.d.	1	n.d.	n.d.	3
NP_569079.1	WRNIP1	ATPase WRNIP1 isoform 2 [Homo sapiens]	KSGQSYSPSR	K1	n.d.	n.d.	n.d.	n.d.	n.d.	n.d.	n.d.	n.d.	n.d.	n.d.	n.d.	n.d.	4
NP_569079.1	WRNIP1	ATPase WRNIP1 isoform 2 [Homo sapiens]	LMKDLGYGK	K3	n.d.	n.d.	n.d.	n.d.	n.d.	3	n.d.	1	1	n.d.	n.d.	n.d.	2
NP_569079.1	WRNIP1	ATPase WRNIP1 isoform 2 [Homo sapiens]	QMLQGKPLADTMRPDTLQDYFGQSK	K6	n.d.	1	n.d.	n.d.	n.d.	2	n.d.	n.d.	n.d.	2	2	n.d.	n.d.
NP_569079.1	WRNIP1	ATPase WRNIP1 isoform 2 [Homo sapiens]	SIEVYSAYNNVKACLR	K12	n.d.	n.d.	n.d.	n.d.	n.d.	n.d.	n.d.	n.d.	n.d.	n.d.	n.d.	n.d.	3
NP_569079.1	WRNIP1	ATPase WRNIP1 isoform 2 [Homo sapiens]	TTLAHIIASNSKK	K12	n.d.	n.d.	n.d.	n.d.	n.d.	1	n.d.	1	1	n.d.	3	n.d.	3
NP_569079.1	WRNIP1	ATPase WRNIP1 isoform 2 [Homo sapiens]	VLITENDVKEGLQR	K9	n.d.	n.d.	n.d.	n.d.	n.d.	1	n.d.	n.d.	n.d.	n.d.	n.d.	n.d.	n.d.
NP_005493.2	ABCA1	ATP-binding cassette sub-family A member 1 [Homo sapiens]	NQTVVDVAVLTSFLQDEKVK	K18	n.d.	n.d.	n.d.	3	n.d.	n.d.	n.d.	n.d.	n.d.	n.d.	n.d.	n.d.	n.d.
NP_001597.2	ABCA2	ATP-binding cassette sub-family A member 2 isoform a [Homo sapiens]	KGAFER	K1	n.d.	n.d.	n.d.	n.d.	2	n.d.	n.d.	n.d.	n.d.	n.d.	n.d.	n.d.	n.d.
NP_001080.2	ABCA3	ATP-binding cassette sub-family A member 3 [Homo sapiens]	AVAGKEEEDSDPEK	K5	n.d.	n.d.	n.d.	n.d.	1	n.d.	n.d.	n.d.	n.d.	n.d.	n.d.	n.d.	n.d.
NP_001080.2	ABCA3	ATP-binding cassette sub-family A member 3 [Homo sapiens]	AVAGKEEEDSDPEKALR	K14	1	n.d.	n.d.	n.d.	1	n.d.	n.d.	n.d.	n.d.	n.d.	n.d.	n.d.	n.d.
NP_001080.2	ABCA3	ATP-binding cassette sub-family A member 3 [Homo sapiens]	AVAGKEEEDSDPEKALR	K5; K14	2	n.d.	n.d.	n.d.	3	n.d.	n.d.	n.d.	n.d.	n.d.	n.d.	n.d.	n.d.
NP_009099.1	ABCA8	ATP-binding cassette sub-family A member 8 [Homo sapiens]	STINESDIAILGEVQAEKADDTER	K18	n.d.	n.d.	n.d.	n.d.	n.d.	11	n.d.	n.d.	n.d.	n.d.	n.d.	n.d.	n.d.
NP_005680.1	ABCB6	ATP-binding cassette sub-family B member 6, mitochondrial [Homo sapiens]	AIQASLAKVCANR	K8	n.d.	2	6	n.d.	n.d.	n.d.	n.d.	n.d.	n.d.	n.d.	n.d.	n.d.	2
NP_005680.1	ABCB6	ATP-binding cassette sub-family B member 6, mitochondrial [Homo sapiens]	AVDSLLNFETVKYYNAESYEVER	K12	n.d.	4	n.d.	n.d.	n.d.	n.d.	n.d.	n.d.	n.d.	n.d.	n.d.	n.d.	3
NP_005680.1	ABCB6	ATP-binding cassette sub-family B member 6, mitochondrial [Homo sapiens]	EAIIKYQGLEWK	K5	n.d.	n.d.	n.d.	n.d.	n.d.	n.d.	n.d.	n.d.	1	n.d.	n.d.	n.d.	1
NP_005680.1	ABCB6	ATP-binding cassette sub-family B member 6, mitochondrial [Homo sapiens]	GGVYADMWQLQQGQEETSEDTKPQTMER	K22	n.d.	5	5	n.d.	n.d.	n.d.	n.d.	n.d.	n.d.	n.d.	n.d.	n.d.	1
NP_002849.1	ABCD3	ATP-binding cassette sub-family D member 3 isoform a [Homo sapiens]	MTITEQKYEGEYR	K7	n.d.	n.d.	n.d.	n.d.	1	n.d.	n.d.	n.d.	n.d.	n.d.	n.d.	n.d.	n.d.
NP_002931.2	ABCE1	ATP-binding cassette sub-family E member 1 [Homo sapiens]	GSELQNYFTKILEDDLK	K10	n.d.	2	n.d.	n.d.	n.d.	n.d.	n.d.	n.d.	n.d.	n.d.	n.d.	n.d.	1
NP_009120.1	ABCF2	ATP-binding cassette sub-family F member 2 isoform a [Homo sapiens]	AMLEKEAER	K5	n.d.	n.d.	1	n.d.	n.d.	n.d.	n.d.	n.d.	n.d.	n.d.	n.d.	n.d.	n.d.
NP_009120.1	ABCF2	ATP-binding cassette sub-family F member 2 isoform a [Homo sapiens]	LEELDADKAEMR	K8	n.d.	n.d.	n.d.	n.d.	n.d.	n.d.	n.d.	n.d.	n.d.	1	n.d.	n.d.	n.d.
NP_942127.1	ACLY	ATP-citrate synthase isoform 2 [Homo sapiens]	AGKDLVSSLTSGLLTIGDR	K3	n.d.	n.d.	n.d.	n.d.	n.d.	n.d.	n.d.	n.d.	n.d.	n.d.	n.d.	n.d.	1
NP_942127.1	ACLY	ATP-citrate synthase isoform 2 [Homo sapiens]	GKLGLVGVNLTLDGVK	K2	n.d.	n.d.	n.d.	n.d.	1	n.d.	n.d.	n.d.	n.d.	n.d.	n.d.	n.d.	n.d.
NP_942127.1	ACLY	ATP-citrate synthase isoform 2 [Homo sapiens]	SAKAISEQTGK	K3	n.d.	n.d.	3	5	2	n.d.	13	n.d.	4	n.d.	n.d.	1	1
NP_002898.2	RECQL	ATP-dependent DNA helicase Q1 [Homo sapiens]	IKQCLEDSDAGASNEYDSSPAAWNK	K2	n.d.	n.d.	2	n.d.	n.d.	1	n.d.	n.d.	n.d.	n.d.	n.d.	n.d.	n.d.
NP_002898.2	RECQL	ATP-dependent DNA helicase Q1 [Homo sapiens]	QQELIQKK	K7	7	4	5	9	12	11	6	6	3	n.d.	12	13	6
NP_001348.2	DHX9	ATP-dependent RNA helicase A [Homo sapiens]	ILAKLPIEPR	K4	n.d.	1	n.d.	n.d.	n.d.	n.d.	n.d.	n.d.	n.d.	n.d.	n.d.	n.d.	n.d.
NP_001348.2	DHX9	ATP-dependent RNA helicase A [Homo sapiens]	LNQYFQKEK	K7	n.d.	1	n.d.	n.d.	n.d.	n.d.	n.d.	n.d.	n.d.	n.d.	n.d.	n.d.	n.d.
NP_001348.2	DHX9	ATP-dependent RNA helicase A [Homo sapiens]	SSVNCPFSSQDMKYPSPFFVFGEK	K13	n.d.	1	n.d.	n.d.	n.d.	n.d.	n.d.	n.d.	n.d.	n.d.	n.d.	n.d.	5
NP_001348.2	DHX9	ATP-dependent RNA helicase A [Homo sapiens]	YPSPFFVFGEKIR	K11	n.d.	n.d.	n.d.	n.d.	n.d.	n.d.	n.d.	n.d.	n.d.	n.d.	1	3	1
NP_005795.2	DDX39A	ATP-dependent RNA helicase DDX39A [Homo sapiens]	GLAITFVSDENDAKILNDVQDR	K14	n.d.	2	n.d.	n.d.	n.d.	n.d.	n.d.	n.d.	n.d.	n.d.	n.d.	n.d.	n.d.
NP_001180346.1	DDX3X	ATP-dependent RNA helicase DDX3X isoform 3 [Homo sapiens]	NINITKDLLDLLVEAK	K6	n.d.	n.d.	n.d.	n.d.	n.d.	n.d.	n.d.	n.d.	n.d.	n.d.	n.d.	n.d.	1
NP_001243095.1	BIRC2	baculoviral IAP repeat-containing protein 2 isoform 2 [Homo sapiens]	LSNWEPKDDAMSEHR	K7	n.d.	n.d.	1	n.d.	n.d.	n.d.	n.d.	n.d.	n.d.	1	n.d.	n.d.	n.d.
NP_001243095.1	BIRC2	baculoviral IAP repeat-containing protein 2 isoform 2 [Homo sapiens]	QLYPSCSFIQNLVSASLGSTSKNTSPMR	K22	n.d.	n.d.	n.d.	n.d.	n.d.	n.d.	n.d.	2	n.d.	n.d.	n.d.	n.d.	3
NP_057336.3	BIRC6	baculoviral IAP repeat-containing protein 6 [Homo sapiens]	GSSYKLLVEQAK	K5	8	9	15	13	8	14	2	17	49	3	4	12	8
NP_057336.3	BIRC6	baculoviral IAP repeat-containing protein 6 [Homo sapiens]	LPMLYPEVIQQVSAPVVTSTTQEKPK	K24	n.d.	n.d.	n.d.	n.d.	n.d.	n.d.	n.d.	1	n.d.	n.d.	n.d.	n.d.	n.d.
NP_001165886.1	BAG1	BAG family molecular chaperone regulator 1 isoform BAG-1S [Homo sapiens]	DLQAEALCKLDR	K9	n.d.	3	n.d.	n.d.	n.d.	7	n.d.	n.d.	1	n.d.	n.d.	n.d.	7
NP_004273.1	BAG2	BAG family molecular chaperone regulator 2 [Homo sapiens]	AQAKINAK	K4	n.d.	1	n.d.	6	2	3	2	8	n.d.	3	1	4	1
NP_004273.1	BAG2	BAG family molecular chaperone regulator 2 [Homo sapiens]	GAGSKTLQQNAESR	K5	n.d.	n.d.	4	4	1	2	n.d.	11	n.d.	n.d.	1	n.d.	4
NP_004273.1	BAG2	BAG family molecular chaperone regulator 2 [Homo sapiens]	INAKANEGR	K4	n.d.	n.d.	n.d.	n.d.	n.d.	1	n.d.	1	n.d.	n.d.	n.d.	n.d.	1
NP_001073988.2	BAHCC1	BAH and coiled-coil domain-containing protein 1 [Homo sapiens]	KSISKDK	K1; K5; K7	n.d.	n.d.	n.d.	n.d.	n.d.	n.d.	n.d.	4	1	n.d.	n.d.	n.d.	n.d.
NP_818932.1	EPB41L1	band 4.1-like protein 1 isoform b [Homo sapiens]	MEEKDYSEADGLSER	K4	n.d.	n.d.	n.d.	1	n.d.	n.d.	n.d.	7	n.d.	7	n.d.	n.d.	n.d.
NP_001245258.1	EPB41L1	band 4.1-like protein 1 isoform c [Homo sapiens]	KAQEEAPQQPEAAAAVTTPVTPAGHGHPEANSNEK	K1	n.d.	n.d.	n.d.	n.d.	n.d.	n.d.	n.d.	n.d.	n.d.	2	n.d.	n.d.	n.d.
NP_001245258.1	EPB41L1	band 4.1-like protein 1 isoform c [Homo sapiens]	TTETGPDSEVKK	K11	n.d.	n.d.	n.d.	n.d.	n.d.	n.d.	9	n.d.	n.d.	4	n.d.	n.d.	n.d.
NP_001129026.1	EPB41L2	band 4.1-like protein 2 isoform b [Homo sapiens]	DYFGLLFQESPEQKNWLDPAK	K14	n.d.	8	1	2	1	n.d.	n.d.	n.d.	n.d.	n.d.	6	n.d.	4
NP_001129026.1	EPB41L2	band 4.1-like protein 2 isoform b [Homo sapiens]	QAKGDAEEMAQK	K3	n.d.	n.d.	n.d.	n.d.	1	n.d.	n.d.	n.d.	n.d.	n.d.	n.d.	n.d.	n.d.
NP_001129026.1	EPB41L2	band 4.1-like protein 2 isoform b [Homo sapiens]	TTEVGSVSEVKK	K11	n.d.	1	1	3	2	n.d.	n.d.	n.d.	n.d.	n.d.	n.d.	n.d.	n.d.
NP_001129026.1	EPB41L2	band 4.1-like protein 2 isoform b [Homo sapiens]	VEMQPTELVSKER	K11	n.d.	n.d.	n.d.	1	n.d.	n.d.	n.d.	n.d.	n.d.	n.d.	n.d.	n.d.	n.d.
NP_001137457.1	BANF1	barrier-to-autointegration factor [Homo sapiens]	DTCGANAKQSR	K8	n.d.	n.d.	n.d.	n.d.	n.d.	n.d.	n.d.	n.d.	n.d.	n.d.	n.d.	n.d.	2
NP_940992.1	BSG	basigin isoform 3 [Homo sapiens]	AVKSSEHINEGETAMLVCK	K3	n.d.	n.d.	n.d.	n.d.	n.d.	n.d.	n.d.	n.d.	1	n.d.	n.d.	n.d.	1
NP_940992.1	BSG	basigin isoform 3 [Homo sapiens]	CNGTSSKGSDQAIITLR	K7	n.d.	n.d.	n.d.	n.d.	n.d.	n.d.	n.d.	n.d.	n.d.	n.d.	n.d.	n.d.	1
NP_940992.1	BSG	basigin isoform 3 [Homo sapiens]	KPEDVLDDDDAGSAPLK	K1	n.d.	n.d.	n.d.	n.d.	n.d.	n.d.	n.d.	n.d.	n.d.	n.d.	n.d.	1	n.d.
NP_940992.1	BSG	basigin isoform 3 [Homo sapiens]	KPEDVLDDDDAGSAPLKSSGQHQNDK	K17	n.d.	n.d.	n.d.	2	2	n.d.	1	n.d.	n.d.	4	1	n.d.	n.d.
NP_940992.1	BSG	basigin isoform 3 [Homo sapiens]	RKPEDVLDDDDAGSAPLKSSGQHQNDK	K18	n.d.	n.d.	n.d.	n.d.	n.d.	n.d.	n.d.	7	n.d.	n.d.	n.d.	n.d.	n.d.
NP_001035897.1	CLN3	battenin [Homo sapiens]	TEAPESKPGSSSSLSLR	K7	1	n.d.	1	n.d.	1	n.d.	n.d.	n.d.	n.d.	n.d.	n.d.	1	n.d.
NP_003208.2	TMBIM6	bax inhibitor 1 isoform 1 [Homo sapiens]	KINFDALLK	K1	2	n.d.	n.d.	4	2	16	1	7	5	8	3	6	n.d.
NP_003912.1	BCL10	B-cell lymphoma/leukemia 10 [Homo sapiens]	SNSDESNFSEKLR	K11	n.d.	n.d.	n.d.	n.d.	n.d.	n.d.	n.d.	n.d.	n.d.	n.d.	n.d.	10	n.d.
NP_001132913.1	BCAP31	B-cell receptor-associated protein 31 isoform b [Homo sapiens]	GAAVDGGKLDVGNAEVK	K8	13	9	4	2	2	5	1	1	5	9	6	10	n.d.
NP_001132913.1	BCAP31	B-cell receptor-associated protein 31 isoform b [Homo sapiens]	KGAAVDGGKLDVGNAEVK	K1; K9	n.d.	n.d.	n.d.	n.d.	n.d.	n.d.	n.d.	n.d.	n.d.	3	n.d.	1	n.d.
NP_001132913.1	BCAP31	B-cell receptor-associated protein 31 isoform b [Homo sapiens]	KQAESASEAAK	K1	n.d.	n.d.	1	n.d.	n.d.	n.d.	n.d.	n.d.	n.d.	4	n.d.	n.d.	n.d.
NP_001132913.1	BCAP31	B-cell receptor-associated protein 31 isoform b [Homo sapiens]	KQSEGLTKEYDR	K1; K8	n.d.	n.d.	n.d.	n.d.	n.d.	n.d.	n.d.	n.d.	n.d.	1	n.d.	n.d.	n.d.
NP_001132913.1	BCAP31	B-cell receptor-associated protein 31 isoform b [Homo sapiens]	KQSEGLTKEYDR	K8	n.d.	n.d.	n.d.	n.d.	n.d.	n.d.	n.d.	n.d.	n.d.	4	n.d.	1	n.d.
NP_001132913.1	BCAP31	B-cell receptor-associated protein 31 isoform b [Homo sapiens]	LDVGNAEVKLEEENR	K9	n.d.	n.d.	n.d.	n.d.	n.d.	n.d.	n.d.	n.d.	n.d.	7	n.d.	2	n.d.
NP_001132913.1	BCAP31	B-cell receptor-associated protein 31 isoform b [Homo sapiens]	LKDELASTK	K2	1	n.d.	n.d.	n.d.	n.d.	n.d.	n.d.	n.d.	n.d.	1	n.d.	n.d.	n.d.
NP_001132913.1	BCAP31	B-cell receptor-associated protein 31 isoform b [Homo sapiens]	LLEEHAKLQAAVDGPMDK	K7	n.d.	n.d.	1	n.d.	n.d.	n.d.	n.d.	n.d.	n.d.	n.d.	n.d.	n.d.	n.d.
NP_001132913.1	BCAP31	B-cell receptor-associated protein 31 isoform b [Homo sapiens]	LQAAVDGPMDKKEE	K11	n.d.	n.d.	1	n.d.	n.d.	n.d.	n.d.	n.d.	n.d.	3	n.d.	2	n.d.
NP_001132913.1	BCAP31	B-cell receptor-associated protein 31 isoform b [Homo sapiens]	LQAAVDGPMDKKEE	K12	n.d.	n.d.	1	n.d.	n.d.	n.d.	n.d.	n.d.	n.d.	3	n.d.	n.d.	n.d.
NP_001132913.1	BCAP31	B-cell receptor-associated protein 31 isoform b [Homo sapiens]	QAESASEAAKK	K10	n.d.	n.d.	n.d.	n.d.	n.d.	n.d.	n.d.	n.d.	n.d.	3	1	n.d.	n.d.
NP_001035758.1	BCL2L12	bcl-2-like protein 12 isoform 3 [Homo sapiens]	LVALLEEEAEVINQKLASDPALR	K15	n.d.	1	n.d.	n.d.	n.d.	n.d.	n.d.	n.d.	n.d.	n.d.	n.d.	n.d.	n.d.
NP_001116856.1	BCOR	BCL-6 corepressor isoform b [Homo sapiens]	LIVNKNAGETLLQR	K5	18	7	17	23	19	27	n.d.	9	29	7	26	25	34
NP_005859.1	BET1	BET1 homolog [Homo sapiens]	TQNKLLAEMDSQFDSTTGFLGK	K4	1	n.d.	7	n.d.	n.d.	1	n.d.	n.d.	n.d.	1	n.d.	n.d.	n.d.
NP_001092257.1	BET1L	BET1-like protein isoform 1 [Homo sapiens]	MADSLASKVTR	K8	n.d.	n.d.	1	n.d.	n.d.	n.d.	n.d.	n.d.	n.d.	n.d.	n.d.	n.d.	n.d.
NP_001092257.1	BET1L	BET1-like protein isoform 1 [Homo sapiens]	YLDGMDSDFTSMTSLLTGSVKR	K21	1	n.d.	3	n.d.	n.d.	1	n.d.	n.d.	n.d.	n.d.	n.d.	n.d.	n.d.
NP_079509.5	COASY	bifunctional coenzyme A synthase isoform a precursor [Homo sapiens]	LENDLEELALYQIQLLKDLR	K17	n.d.	n.d.	n.d.	n.d.	n.d.	n.d.	n.d.	n.d.	n.d.	n.d.	n.d.	n.d.	1
NP_004437.2	EPRS	bifunctional glutamate/proline--tRNA ligase [Homo sapiens]	GMTVEGLKQFIAAQGSSR	K8	n.d.	n.d.	n.d.	n.d.	n.d.	n.d.	n.d.	n.d.	n.d.	n.d.	n.d.	n.d.	1
NP_004035.2	ATIC	bifunctional purine biosynthesis protein PURH [Homo sapiens]	VKTLHPAVHAGILAR	K2	n.d.	n.d.	n.d.	n.d.	n.d.	n.d.	n.d.	n.d.	n.d.	n.d.	n.d.	3	n.d.
NP_001478.2	BLOC1S1	biogenesis of lysosome-related organelles complex 1 subunit 1 [Homo sapiens]	TIATALEYVYKGQLQSAPS	K11	n.d.	n.d.	n.d.	n.d.	n.d.	n.d.	n.d.	n.d.	n.d.	n.d.	n.d.	n.d.	3
NP_006308.3	BASP1	brain acid soluble protein 1 [Homo sapiens]	AEGAATEEEGTPKESEPQAAAEPAEAK	K13	n.d.	n.d.	1	2	n.d.	1	n.d.	n.d.	n.d.	n.d.	n.d.	n.d.	7
NP_006308.3	BASP1	brain acid soluble protein 1 [Homo sapiens]	AQGPAASAEEPKPVEAPAANSDQTVTVKE	K28	n.d.	n.d.	n.d.	n.d.	n.d.	n.d.	n.d.	n.d.	n.d.	n.d.	n.d.	n.d.	4
NP_006308.3	BASP1	brain acid soluble protein 1 [Homo sapiens]	DAAAAKEEAPK	K6	n.d.	n.d.	n.d.	1	n.d.	1	2	n.d.	n.d.	n.d.	n.d.	n.d.	2
NP_006308.3	BASP1	brain acid soluble protein 1 [Homo sapiens]	EKPDQDAEGK	K2	n.d.	n.d.	n.d.	n.d.	n.d.	n.d.	n.d.	n.d.	n.d.	n.d.	n.d.	n.d.	1
NP_006308.3	BASP1	brain acid soluble protein 1 [Homo sapiens]	EKPDQDAEGKAEEK	K10	n.d.	n.d.	n.d.	3	n.d.	2	2	n.d.	1	n.d.	n.d.	n.d.	2
NP_006308.3	BASP1	brain acid soluble protein 1 [Homo sapiens]	ESEPQAAAEPAEAKEGK	K14	n.d.	n.d.	n.d.	9	n.d.	2	9	1	n.d.	n.d.	n.d.	n.d.	2
NP_006308.3	BASP1	brain acid soluble protein 1 [Homo sapiens]	GYNVNDEKAK	K8	n.d.	n.d.	1	n.d.	n.d.	n.d.	n.d.	n.d.	n.d.	n.d.	n.d.	n.d.	2
NP_006308.3	BASP1	brain acid soluble protein 1 [Homo sapiens]	KAEGAATEEEGTPK	K1	n.d.	n.d.	n.d.	1	n.d.	n.d.	n.d.	n.d.	n.d.	n.d.	n.d.	n.d.	n.d.
NP_006308.3	BASP1	brain acid soluble protein 1 [Homo sapiens]	KTEAPAAPAAQETKSDGAPASDSKPGSSEAAPSSK	K14	n.d.	n.d.	n.d.	n.d.	n.d.	2	4	n.d.	n.d.	n.d.	n.d.	n.d.	1
NP_006308.3	BASP1	brain acid soluble protein 1 [Homo sapiens]	SDGAPASDSKPGSSEAAPSSK	K10	n.d.	n.d.	n.d.	2	n.d.	n.d.	1	n.d.	n.d.	n.d.	n.d.	n.d.	2
NP_006308.3	BASP1	brain acid soluble protein 1 [Homo sapiens]	TEGAAEAKAEPPKAPEQEQAAPGPAAGGEAPK	K8	n.d.	n.d.	n.d.	1	n.d.	2	n.d.	n.d.	n.d.	n.d.	n.d.	n.d.	n.d.
NP_061330.2	BAIAP2L1	brain-specific angiogenesis inhibitor 1-associated protein 2-like protein 1 [Homo sapiens]	KDYDTLSK	K1	n.d.	n.d.	n.d.	n.d.	n.d.	2	n.d.	n.d.	n.d.	n.d.	n.d.	n.d.	n.d.
NP_061330.2	BAIAP2L1	brain-specific angiogenesis inhibitor 1-associated protein 2-like protein 1 [Homo sapiens]	VPEKIMNMIEEIK	K4	n.d.	n.d.	7	n.d.	n.d.	n.d.	n.d.	n.d.	n.d.	6	n.d.	n.d.	1
NP_620775.2	FAM175A	BRCA1-A complex subunit Abraxas [Homo sapiens]	HKALDLDDR	K2	n.d.	n.d.	n.d.	2	n.d.	n.d.	n.d.	n.d.	n.d.	n.d.	n.d.	n.d.	n.d.
NP_954664.1	BRE	BRCA1-A complex subunit BRE isoform 2 [Homo sapiens]	TFVPQFQEAAFANGKL	K15	n.d.	n.d.	n.d.	6	3	n.d.	n.d.	9	n.d.	3	n.d.	n.d.	3
NP_001186226.1	UIMC1	BRCA1-A complex subunit RAP80 [Homo sapiens]	DVETTSSVSVKR	K11	2	2	4	9	4	n.d.	2	13	2	6	2	1	5
NP_001186226.1	UIMC1	BRCA1-A complex subunit RAP80 [Homo sapiens]	EKLLLEEEPTTSHGQSSQGIVEETSEEGNSVPASQSVAALTSK	K2	n.d.	n.d.	n.d.	1	n.d.	n.d.	n.d.	n.d.	n.d.	n.d.	n.d.	n.d.	n.d.
NP_001186226.1	UIMC1	BRCA1-A complex subunit RAP80 [Homo sapiens]	EVGNKEDAEK	K5	n.d.	n.d.	n.d.	n.d.	n.d.	n.d.	n.d.	1	n.d.	3	n.d.	n.d.	1
NP_001186226.1	UIMC1	BRCA1-A complex subunit RAP80 [Homo sapiens]	IAQMTEEEQFALALKMSEQEAR	K15	2	1	n.d.	n.d.	n.d.	n.d.	n.d.	2	1	9	n.d.	n.d.	6
NP_001186226.1	UIMC1	BRCA1-A complex subunit RAP80 [Homo sapiens]	KDVETTSSVSVK	K1	n.d.	n.d.	1	n.d.	n.d.	n.d.	n.d.	2	n.d.	6	n.d.	n.d.	n.d.
NP_001186226.1	UIMC1	BRCA1-A complex subunit RAP80 [Homo sapiens]	KIAQMTEEEQFALALK	K1	n.d.	n.d.	n.d.	n.d.	n.d.	n.d.	n.d.	n.d.	n.d.	7	n.d.	n.d.	n.d.
NP_001186226.1	UIMC1	BRCA1-A complex subunit RAP80 [Homo sapiens]	TKSDSGTAAQTSLDIDK	K2	n.d.	n.d.	n.d.	n.d.	n.d.	n.d.	n.d.	n.d.	n.d.	4	n.d.	n.d.	n.d.
NP_689956.2	BRAT1	BRCA1-associated ATM activator 1 [Homo sapiens]	ATVQAPGPPGLLDGTADDATTVDTLLASKSSCAGLLCR	K29	n.d.	n.d.	n.d.	n.d.	n.d.	n.d.	n.d.	n.d.	n.d.	n.d.	n.d.	n.d.	1
NP_006759.3	BRAP	BRCA1-associated protein [Homo sapiens]	LVASKTDGK	K5	1	n.d.	2	n.d.	1	n.d.	n.d.	n.d.	4	n.d.	5	4	3
NP_006759.3	BRAP	BRCA1-associated protein [Homo sapiens]	LVASKTDGKIVQYECEGDTCQEEK	K5; K9	n.d.	n.d.	n.d.	n.d.	n.d.	n.d.	n.d.	n.d.	n.d.	n.d.	1	n.d.	n.d.
NP_006759.3	BRAP	BRCA1-associated protein [Homo sapiens]	TDGKIVQYECEGDTCQEEK	K4	1	n.d.	7	2	3	n.d.	2	n.d.	3	3	16	n.d.	4
NP_006759.3	BRAP	BRCA1-associated protein [Homo sapiens]	TDGKIVQYECEGDTCQEEKIDALQLEYSYLLTSQLESQR	K4; K19	n.d.	n.d.	n.d.	n.d.	n.d.	n.d.	n.d.	n.d.	n.d.	n.d.	n.d.	n.d.	1
NP_054892.2	BABAM1	BRISC and BRCA1-A complex member 1 [Homo sapiens]	LESFNGSKTNALNVSQK	K8	n.d.	n.d.	n.d.	n.d.	n.d.	n.d.	n.d.	n.d.	n.d.	n.d.	n.d.	n.d.	4
NP_066960.1	TNFAIP1	BTB/POZ domain-containing adapter for CUL3-mediated RhoA degradation protein 2 [Homo sapiens]	LSGFKGGGLGNK	K5	n.d.	n.d.	n.d.	n.d.	n.d.	n.d.	n.d.	n.d.	n.d.	n.d.	n.d.	n.d.	2
NP_066960.1	TNFAIP1	BTB/POZ domain-containing adapter for CUL3-mediated RhoA degradation protein 2 [Homo sapiens]	MEVLTDKEGWILIDR	K7	n.d.	n.d.	n.d.	n.d.	n.d.	n.d.	n.d.	n.d.	n.d.	1	n.d.	n.d.	n.d.
NP_066960.1	TNFAIP1	BTB/POZ domain-containing adapter for CUL3-mediated RhoA degradation protein 2 [Homo sapiens]	SGDTCLCPASGAKPK	K13	n.d.	1	4	3	1	1	1	10	2	5	n.d.	n.d.	4
NP_114160.1	KCTD10	BTB/POZ domain-containing adapter for CUL3-mediated RhoA degradation protein 3 [Homo sapiens]	EIEELLAEAKYYLVQGLVEECQAALQNK	K10	n.d.	n.d.	n.d.	n.d.	n.d.	n.d.	n.d.	n.d.	n.d.	n.d.	n.d.	n.d.	2
NP_114160.1	KCTD10	BTB/POZ domain-containing adapter for CUL3-mediated RhoA degradation protein 3 [Homo sapiens]	GTSPSSKYVK	K7	1	1	n.d.	2	n.d.	1	n.d.	n.d.	2	1	1	n.d.	n.d.
NP_114160.1	KCTD10	BTB/POZ domain-containing adapter for CUL3-mediated RhoA degradation protein 3 [Homo sapiens]	LNVGGALYYTTMQTLTKQDTMLK	K17	n.d.	n.d.	n.d.	n.d.	n.d.	n.d.	n.d.	n.d.	n.d.	n.d.	n.d.	n.d.	2
NP_114160.1	KCTD10	BTB/POZ domain-containing adapter for CUL3-mediated RhoA degradation protein 3 [Homo sapiens]	SNNKYSYTSNSDDNMLK	K4	n.d.	n.d.	1	n.d.	n.d.	n.d.	n.d.	n.d.	n.d.	n.d.	n.d.	n.d.	n.d.
NP_114160.1	KCTD10	BTB/POZ domain-containing adapter for CUL3-mediated RhoA degradation protein 3 [Homo sapiens]	TTSFKGTSPSSK	K5	3	4	7	12	4	2	9	16	4	9	8	6	4
NP_114160.1	KCTD10	BTB/POZ domain-containing adapter for CUL3-mediated RhoA degradation protein 3 [Homo sapiens]	VPVITSSKEEQK	K8	n.d.	n.d.	1	n.d.	n.d.	n.d.	n.d.	n.d.	n.d.	n.d.	n.d.	n.d.	n.d.
NP_079514.1	BTBD1	BTB/POZ domain-containing protein 1 isoform 1 [Homo sapiens]	KQTLGQNDTGFSCDGTANTFR	K1	n.d.	n.d.	3	n.d.	n.d.	n.d.	n.d.	n.d.	n.d.	n.d.	n.d.	n.d.	n.d.
NP_060267.2	BTBD2	BTB/POZ domain-containing protein 2 [Homo sapiens]	KVTHESPTTGAK	K1	n.d.	n.d.	n.d.	n.d.	n.d.	n.d.	n.d.	n.d.	1	n.d.	n.d.	n.d.	n.d.
NP_057205.2	KCTD3	BTB/POZ domain-containing protein KCTD3 [Homo sapiens]	DDQQVFIQKVVPITNK	K9	n.d.	n.d.	n.d.	n.d.	n.d.	n.d.	n.d.	n.d.	n.d.	n.d.	n.d.	n.d.	9
NP_061865.1	KCTD5	BTB/POZ domain-containing protein KCTD5 [Homo sapiens]	ELHNTPYGTASEPSEKAK	K16	n.d.	n.d.	1	n.d.	n.d.	n.d.	n.d.	n.d.	n.d.	n.d.	n.d.	n.d.	n.d.
NP_060104.2	KCTD9	BTB/POZ domain-containing protein KCTD9 [Homo sapiens]	GSNVKGAIFEEMLTPLHMSQSVR	K5	n.d.	3	1	1	n.d.	n.d.	n.d.	n.d.	n.d.	1	n.d.	n.d.	4
NP_005947.3	MTHFD1	C-1-tetrahydrofolate synthase, cytoplasmic [Homo sapiens]	LGKMVVASSK	K3	n.d.	n.d.	n.d.	n.d.	n.d.	n.d.	n.d.	n.d.	n.d.	n.d.	n.d.	n.d.	1
NP_001727.1	C5AR1	C5a anaphylatoxin chemotactic receptor [Homo sapiens]	STVDTMAQKTQAV	K9	n.d.	n.d.	n.d.	2	n.d.	n.d.	n.d.	n.d.	n.d.	n.d.	n.d.	n.d.	n.d.
NP_005848.2	ZMPSTE24	CAAX prenyl protease 1 homolog [Homo sapiens]	NEEEGNSEEIKAK	K11	n.d.	n.d.	n.d.	1	n.d.	n.d.	n.d.	n.d.	n.d.	n.d.	n.d.	n.d.	n.d.
NP_004054.3	CDH17	cadherin-17 precursor [Homo sapiens]	GKDNVESAQASEVKPLR	K14	n.d.	n.d.	n.d.	n.d.	n.d.	n.d.	n.d.	n.d.	n.d.	n.d.	5	n.d.	n.d.
NP_004054.3	CDH17	cadherin-17 precursor [Homo sapiens]	GKDNVESAQASEVKPLR	K2	n.d.	n.d.	n.d.	n.d.	n.d.	n.d.	n.d.	n.d.	n.d.	n.d.	5	n.d.	n.d.
NP_001783.2	CDH2	cadherin-2 preproprotein [Homo sapiens]	QAKQLLIDPEDDVR	K3	1	n.d.	n.d.	n.d.	n.d.	n.d.	n.d.	n.d.	n.d.	n.d.	n.d.	n.d.	n.d.
NP_004923.1	CDH6	cadherin-6 preproprotein [Homo sapiens]	NPEAIEDNKLR	K9	n.d.	n.d.	n.d.	n.d.	1	n.d.	n.d.	n.d.	n.d.	n.d.	n.d.	n.d.	n.d.
NP_009167.1	CHP1	calcineurin B homologous protein 1 [Homo sapiens]	SKDVNGPEPLNSR	K2	n.d.	n.d.	n.d.	n.d.	n.d.	n.d.	n.d.	n.d.	n.d.	1	n.d.	n.d.	n.d.
NP_071380.1	CHP2	calcineurin B homologous protein 2 [Homo sapiens]	DGKISR	K3	n.d.	n.d.	n.d.	n.d.	1	n.d.	n.d.	n.d.	n.d.	n.d.	n.d.	n.d.	n.d.
NP_006375.2	CIB1	calcium and integrin-binding protein 1 [Homo sapiens]	AQVPFEQILSLPELKANPFK	K15	n.d.	n.d.	n.d.	n.d.	n.d.	n.d.	n.d.	n.d.	n.d.	n.d.	n.d.	n.d.	1
NP_001129247.1	CACFD1	calcium channel flower homolog isoform b [Homo sapiens]	QQADEEKLAETLEGEL	K7	n.d.	n.d.	n.d.	n.d.	n.d.	3	n.d.	n.d.	n.d.	1	n.d.	n.d.	n.d.
NP_001248324.1	CALCOCO2	calcium-binding and coiled-coil domain-containing protein 2 isoform 5 [Homo sapiens]	KCPICK	K1	n.d.	n.d.	4	n.d.	n.d.	n.d.	n.d.	n.d.	n.d.	n.d.	n.d.	n.d.	n.d.
NP_001248324.1	CALCOCO2	calcium-binding and coiled-coil domain-containing protein 2 isoform 5 [Homo sapiens]	KLEQTVEQMK	K1	n.d.	n.d.	1	n.d.	n.d.	n.d.	n.d.	n.d.	n.d.	n.d.	n.d.	n.d.	n.d.
NP_001248324.1	CALCOCO2	calcium-binding and coiled-coil domain-containing protein 2 isoform 5 [Homo sapiens]	KQQELMDENFDLSK	K1	n.d.	n.d.	1	n.d.	n.d.	n.d.	n.d.	n.d.	n.d.	n.d.	n.d.	n.d.	n.d.
NP_001248324.1	CALCOCO2	calcium-binding and coiled-coil domain-containing protein 2 isoform 5 [Homo sapiens]	QNPGLAYGNPYSGIQESSSPSPLSIKK	K26	n.d.	n.d.	11	6	2	n.d.	26	n.d.	5	2	3	5	n.d.
NP_001248324.1	CALCOCO2	calcium-binding and coiled-coil domain-containing protein 2 isoform 5 [Homo sapiens]	QQELMDENFDLSKR	K13	n.d.	n.d.	1	n.d.	n.d.	n.d.	n.d.	n.d.	n.d.	n.d.	n.d.	1	n.d.
NP_722454.1	CABYR	calcium-binding tyrosine phosphorylation-regulated protein isoform e [Homo sapiens]	KLECLK	K1	n.d.	n.d.	1	n.d.	n.d.	n.d.	n.d.	n.d.	n.d.	n.d.	n.d.	n.d.	n.d.
NP_055131.2	CARHSP1	calcium-regulated heat stable protein 1 [Homo sapiens]	ASQGPVYKGVCK	K8	n.d.	n.d.	n.d.	n.d.	n.d.	n.d.	n.d.	n.d.	2	n.d.	n.d.	n.d.	n.d.
NP_001001485.1	ATP2C1	calcium-transporting ATPase type 2C member 1 isoform 1c [Homo sapiens]	FQKIPNGENETMIPVLTSK	K3	n.d.	n.d.	n.d.	n.d.	n.d.	2	n.d.	n.d.	n.d.	1	n.d.	n.d.	n.d.
NP_001001485.1	ATP2C1	calcium-transporting ATPase type 2C member 1 isoform 1c [Homo sapiens]	YCTTYQSKGQTLTLTQQQR	K8	n.d.	n.d.	3	n.d.	n.d.	n.d.	n.d.	n.d.	n.d.	n.d.	1	2	3
NP_055676.2	ATP2C2	calcium-transporting ATPase type 2C member 2 [Homo sapiens]	EFSNVSVGKLVEAGCVANNAVIR	K9	n.d.	n.d.	n.d.	n.d.	n.d.	n.d.	n.d.	n.d.	2	n.d.	n.d.	n.d.	n.d.
NP_055227.1	CACYBP	calcyclin-binding protein isoform 1 [Homo sapiens]	DALTAEKSK	K7	n.d.	n.d.	1	n.d.	n.d.	n.d.	n.d.	n.d.	n.d.	n.d.	n.d.	n.d.	n.d.
NP_055227.1	CACYBP	calcyclin-binding protein isoform 1 [Homo sapiens]	VKTDTVLILCR	K2	n.d.	n.d.	3	n.d.	n.d.	n.d.	n.d.	n.d.	n.d.	n.d.	n.d.	n.d.	n.d.
NP_542157.1	CAPS	calcyphosin isoform b [Homo sapiens]	QGLAKLGLVLDQAEAEGVCR	K5	n.d.	12	n.d.	n.d.	4	n.d.	n.d.	n.d.	n.d.	n.d.	n.d.	n.d.	n.d.
NP_149131.1	CALD1	caldesmon isoform 5 [Homo sapiens]	ASVDTKEAEGAPQVEAGK	K6	n.d.	n.d.	n.d.	n.d.	1	n.d.	n.d.	n.d.	n.d.	n.d.	n.d.	n.d.	n.d.
NP_149131.1	CALD1	caldesmon isoform 5 [Homo sapiens]	STHQAAIVSKIDSR	K10	n.d.	n.d.	n.d.	n.d.	1	n.d.	n.d.	n.d.	n.d.	n.d.	n.d.	n.d.	n.d.
NP_149131.1	CALD1	caldesmon isoform 5 [Homo sapiens]	YEIEETETVTKSYQK	K11	n.d.	n.d.	n.d.	n.d.	4	n.d.	n.d.	n.d.	n.d.	n.d.	n.d.	n.d.	n.d.
NP_005175.2	CALM3	calmodulin [Homo sapiens]	ADQLTEEQIAEFKEAFSLFDK	K13	n.d.	1	4	1	1	5	n.d.	n.d.	1	n.d.	2	4	2
NP_005175.2	CALM3	calmodulin [Homo sapiens]	ADQLTEEQIAEFKEAFSLFDKDGDGTITTKELGTVMR	K30	16	10	4	10	7	36	19	12	7	4	5	10	3
NP_005175.2	CALM3	calmodulin [Homo sapiens]	EAFSLFDKDGDGTITTK	K8	n.d.	n.d.	n.d.	n.d.	n.d.	n.d.	n.d.	n.d.	n.d.	5	n.d.	n.d.	n.d.
NP_005175.2	CALM3	calmodulin [Homo sapiens]	MKDTDSEEEIR	K2	2	n.d.	n.d.	4	1	n.d.	1	2	3	2	5	3	n.d.
NP_005175.2	CALM3	calmodulin [Homo sapiens]	VFDKDGNGYISAAELR	K4	2	n.d.	2	1	n.d.	n.d.	n.d.	n.d.	n.d.	1	n.d.	n.d.	n.d.
NP_005177.2	CAPN1	calpain-1 catalytic subunit [Homo sapiens]	GHAYSVTGAKQVNYR	K10	n.d.	n.d.	n.d.	n.d.	n.d.	n.d.	n.d.	n.d.	1	1	n.d.	n.d.	n.d.
NP_005177.2	CAPN1	calpain-1 catalytic subunit [Homo sapiens]	LPPGEYVVVPSTFEPNKEGDFVLR	K17	n.d.	n.d.	n.d.	n.d.	n.d.	n.d.	n.d.	n.d.	n.d.	2	n.d.	n.d.	n.d.
NP_001139540.1	CAPN2	calpain-2 catalytic subunit isoform 2 [Homo sapiens]	LPPGEYILVPSTFEPNKDGDFCIR	K17	n.d.	n.d.	n.d.	n.d.	n.d.	n.d.	n.d.	1	n.d.	n.d.	n.d.	n.d.	n.d.
NP_001035905.1	CAST	calpastatin isoform f [Homo sapiens]	TYAGGTASATKVSASSGATSK	K11	n.d.	n.d.	n.d.	n.d.	1	n.d.	n.d.	n.d.	n.d.	n.d.	n.d.	n.d.	n.d.
NP_001830.1	CNN3	calponin-3 [Homo sapiens]	AGQSVIGLQMGTNKCASQAGMTAYGTR	K14	n.d.	n.d.	3	n.d.	n.d.	n.d.	n.d.	n.d.	n.d.	n.d.	n.d.	n.d.	n.d.
NP_001830.1	CNN3	calponin-3 [Homo sapiens]	DIYDQKLTLQPVDNSTISLQMGTNK	K6	n.d.	n.d.	4	n.d.	n.d.	n.d.	n.d.	n.d.	n.d.	2	n.d.	n.d.	n.d.
NP_001830.1	CNN3	calponin-3 [Homo sapiens]	DIYDQKLTLQPVDNSTISLQMGTNKVASQK	K6; K25	n.d.	n.d.	n.d.	n.d.	n.d.	n.d.	n.d.	n.d.	n.d.	1	n.d.	n.d.	n.d.
NP_001830.1	CNN3	calponin-3 [Homo sapiens]	LTLQPVDNSTISLQMGTNKVASQK	K19	n.d.	n.d.	3	n.d.	n.d.	n.d.	n.d.	n.d.	n.d.	3	n.d.	n.d.	n.d.
NP_001830.1	CNN3	calponin-3 [Homo sapiens]	MQTDKPFDQTTISLQMGTNKGASQAGMLAPGTR	K20	n.d.	n.d.	n.d.	n.d.	n.d.	n.d.	n.d.	n.d.	n.d.	4	n.d.	n.d.	n.d.
NP_001830.1	CNN3	calponin-3 [Homo sapiens]	THFNKGPSYGLSAEVK	K5	n.d.	n.d.	n.d.	n.d.	3	n.d.	n.d.	n.d.	n.d.	n.d.	n.d.	n.d.	n.d.
NP_001830.1	CNN3	calponin-3 [Homo sapiens]	VASQKGMSVYGLGR	K5	n.d.	n.d.	n.d.	n.d.	n.d.	n.d.	n.d.	n.d.	n.d.	3	n.d.	n.d.	n.d.
NP_004334.1	CALR	calreticulin precursor [Homo sapiens]	NVLINKDIR	K6	n.d.	n.d.	n.d.	n.d.	n.d.	n.d.	n.d.	n.d.	2	n.d.	2	n.d.	6
NP_997401.1	PRKACA	cAMP-dependent protein kinase catalytic subunit alpha isoform 2 [Homo sapiens]	FGNLKNGVNDIK	K5	n.d.	n.d.	n.d.	n.d.	n.d.	n.d.	n.d.	n.d.	2	n.d.	n.d.	n.d.	n.d.
NP_001263219.1	PRKAR1A	cAMP-dependent protein kinase type I-alpha regulatory subunit isoform b [Homo sapiens]	KMYEEFLSK	K1	n.d.	n.d.	n.d.	n.d.	n.d.	n.d.	n.d.	n.d.	2	n.d.	n.d.	n.d.	n.d.
NP_001263219.1	PRKAR1A	cAMP-dependent protein kinase type I-alpha regulatory subunit isoform b [Homo sapiens]	MYEEFLSKVSILESLDK	K8	n.d.	n.d.	1	n.d.	5	n.d.	2	n.d.	9	n.d.	3	12	n.d.
NP_001263219.1	PRKAR1A	cAMP-dependent protein kinase type I-alpha regulatory subunit isoform b [Homo sapiens]	MYEEFLSKVSILESLDKWER	K8; K17	n.d.	n.d.	n.d.	n.d.	n.d.	n.d.	n.d.	n.d.	2	n.d.	n.d.	n.d.	n.d.
NP_001263219.1	PRKAR1A	cAMP-dependent protein kinase type I-alpha regulatory subunit isoform b [Homo sapiens]	QIQNLQKAGTR	K7	n.d.	n.d.	n.d.	n.d.	n.d.	n.d.	n.d.	n.d.	1	n.d.	n.d.	n.d.	n.d.
NP_001263219.1	PRKAR1A	cAMP-dependent protein kinase type I-alpha regulatory subunit isoform b [Homo sapiens]	VSILESLDKWER	K9	9	2	1	n.d.	4	3	n.d.	n.d.	7	8	1	4	n.d.
NP_002726.1	PRKAR1B	cAMP-dependent protein kinase type I-beta regulatory subunit [Homo sapiens]	MYEEFLSKVSILESLEK	K8	n.d.	n.d.	n.d.	n.d.	n.d.	n.d.	n.d.	n.d.	n.d.	n.d.	2	n.d.	n.d.
NP_003777.2	ABCC3	canalicular multispecific organic anion transporter 2 isoform 1 [Homo sapiens]	HLGPSEKVQVTEAK	K7	n.d.	1	n.d.	n.d.	n.d.	1	n.d.	n.d.	n.d.	n.d.	n.d.	n.d.	n.d.
NP_001137542.1	ABCC3	canalicular multispecific organic anion transporter 2 isoform 2 [Homo sapiens]	LYAWEPSFLKQVEGIR	K10	7	5	n.d.	1	7	n.d.	n.d.	n.d.	1	n.d.	n.d.	n.d.	1
NP_056341.1	CLIP3	CAP-Gly domain-containing linker protein 3 [Homo sapiens]	TPKDIASENSISR	K3	n.d.	n.d.	n.d.	n.d.	2	n.d.	n.d.	n.d.	n.d.	n.d.	n.d.	n.d.	n.d.
NP_976240.1	CAPRIN1	caprin-1 isoform 2 [Homo sapiens]	SFMALSQDIQKTIK	K11	n.d.	n.d.	n.d.	n.d.	2	n.d.	n.d.	n.d.	n.d.	n.d.	4	n.d.	12
NP_976240.1	CAPRIN1	caprin-1 isoform 2 [Homo sapiens]	TDLKQGLNGVPILSEEELSLLDEFYK	K4	n.d.	n.d.	n.d.	n.d.	n.d.	n.d.	n.d.	n.d.	n.d.	n.d.	n.d.	n.d.	1
NP_976240.1	CAPRIN1	caprin-1 isoform 2 [Homo sapiens]	TVLELQYVLDKLGDDEVR	K11	n.d.	n.d.	n.d.	n.d.	n.d.	n.d.	n.d.	n.d.	n.d.	n.d.	n.d.	n.d.	2
NP_001116106.1	CPS1	carbamoyl-phosphate synthase [ammonia], mitochondrial isoform c [Homo sapiens]	TAVDSGIPLLTNFQVTKLFAEAVQK	K17	n.d.	n.d.	n.d.	n.d.	n.d.	n.d.	n.d.	n.d.	n.d.	n.d.	n.d.	n.d.	1
NP_996808.1	CA12	carbonic anhydrase 12 isoform 2 precursor [Homo sapiens]	GVIYKPATK	K5	3	n.d.	n.d.	n.d.	n.d.	n.d.	n.d.	n.d.	n.d.	n.d.	n.d.	n.d.	n.d.
NP_996808.1	CA12	carbonic anhydrase 12 isoform 2 precursor [Homo sapiens]	GVIYKPATKMETEAHA	K9	7	n.d.	n.d.	7	2	n.d.	n.d.	n.d.	n.d.	n.d.	n.d.	n.d.	n.d.
NP_996808.1	CA12	carbonic anhydrase 12 isoform 2 precursor [Homo sapiens]	KGDNKGVIYKPATK	K1	1	n.d.	n.d.	n.d.	n.d.	n.d.	n.d.	n.d.	n.d.	n.d.	n.d.	n.d.	n.d.
NP_996808.1	CA12	carbonic anhydrase 12 isoform 2 precursor [Homo sapiens]	KGDNKGVIYKPATK	K5	1	n.d.	n.d.	n.d.	n.d.	n.d.	n.d.	n.d.	n.d.	n.d.	n.d.	n.d.	n.d.
NP_001027017.1	CPT1A	carnitine O-palmitoyltransferase 1, liver isoform isoform 2 [Homo sapiens]	LPVPAVKDTVNR	K7	1	n.d.	n.d.	n.d.	n.d.	n.d.	n.d.	n.d.	n.d.	n.d.	n.d.	n.d.	n.d.
NP_001258670.1	CSNK1A1	casein kinase I isoform alpha isoform 3 [Homo sapiens]	ASSSGSKAEFIVGGK	K7	3	14	5	10	7	2	13	19	n.d.	n.d.	n.d.	1	2
NP_001258670.1	CSNK1A1	casein kinase I isoform alpha isoform 3 [Homo sapiens]	QKAAQQAASSSGQGQQAQTPTGF	K2	n.d.	n.d.	n.d.	n.d.	n.d.	n.d.	2	n.d.	n.d.	n.d.	n.d.	n.d.	n.d.
NP_001258671.1	CSNK1A1	casein kinase I isoform alpha isoform 4 [Homo sapiens]	AAQQAASSSGQGQQAQTPTGKQTDK	K21	n.d.	n.d.	n.d.	n.d.	n.d.	n.d.	n.d.	n.d.	n.d.	n.d.	2	n.d.	n.d.
NP_001258671.1	CSNK1A1	casein kinase I isoform alpha isoform 4 [Homo sapiens]	QKAAQQAASSSGQGQQAQTPTGK	K2	1	1	1	3	1	n.d.	5	n.d.	1	1	2	1	n.d.
NP_001257503.1	CSNK1G3	casein kinase I isoform gamma-3 isoform 7 [Homo sapiens]	GSLPWQGLKADTLK	K9	1	n.d.	n.d.	n.d.	n.d.	n.d.	n.d.	n.d.	n.d.	n.d.	n.d.	n.d.	n.d.
NP_808228.1	CSNK2A1	casein kinase II subunit alpha isoform b [Homo sapiens]	VLGTEDLYDYIDKYNIELDPR	K13	n.d.	n.d.	1	n.d.	n.d.	n.d.	n.d.	n.d.	n.d.	n.d.	n.d.	n.d.	n.d.
NP_001311.3	CSNK2B	casein kinase II subunit beta [Homo sapiens]	SPVKTIR	K4	n.d.	n.d.	1	n.d.	n.d.	n.d.	n.d.	n.d.	1	n.d.	1	n.d.	n.d.
NP_009294.1	COMT	catechol O-methyltransferase isoform S-COMT [Homo sapiens]	AIYKGPGSEAGP	K4	n.d.	n.d.	n.d.	n.d.	n.d.	1	n.d.	n.d.	n.d.	n.d.	n.d.	n.d.	n.d.
NP_009294.1	COMT	catechol O-methyltransferase isoform S-COMT [Homo sapiens]	KGTVLLADNVICPGAPDFLAHVR	K1	n.d.	n.d.	n.d.	1	n.d.	n.d.	n.d.	n.d.	n.d.	n.d.	n.d.	n.d.	n.d.
NP_001894.2	CTNNA1	catenin alpha-1 [Homo sapiens]	HVNPVQALSEFKAMDSI	K12	n.d.	n.d.	n.d.	n.d.	n.d.	1	n.d.	n.d.	n.d.	2	n.d.	n.d.	n.d.
NP_001894.2	CTNNA1	catenin alpha-1 [Homo sapiens]	IAEQVASFQEEKSK	K12	n.d.	n.d.	n.d.	n.d.	n.d.	n.d.	n.d.	n.d.	n.d.	1	n.d.	n.d.	n.d.
NP_001894.2	CTNNA1	catenin alpha-1 [Homo sapiens]	LLEPLVTQVTTLVNTNSKGPSNK	K18	n.d.	n.d.	n.d.	n.d.	n.d.	n.d.	2	n.d.	n.d.	2	n.d.	n.d.	n.d.
NP_001894.2	CTNNA1	catenin alpha-1 [Homo sapiens]	MDKLGR	K3	7	2	1	2	n.d.	4	2	3	1	3	n.d.	2	n.d.
NP_001894.2	CTNNA1	catenin alpha-1 [Homo sapiens]	MSASQLEALCPQVINAALALAAKPQSKLAQENMDLFK	K23	n.d.	n.d.	n.d.	n.d.	n.d.	2	n.d.	1	n.d.	n.d.	n.d.	n.d.	n.d.
NP_001894.2	CTNNA1	catenin alpha-1 [Homo sapiens]	MSASQLEALCPQVINAALALAAKPQSKLAQENMDLFK	K27	n.d.	n.d.	n.d.	n.d.	n.d.	1	n.d.	n.d.	n.d.	n.d.	n.d.	n.d.	n.d.
NP_001894.2	CTNNA1	catenin alpha-1 [Homo sapiens]	NAGNEQDLGIQYKALKPEVDK	K13	n.d.	1	n.d.	n.d.	n.d.	10	18	1	n.d.	2	n.d.	n.d.	n.d.
NP_001894.2	CTNNA1	catenin alpha-1 [Homo sapiens]	NAGNEQDLGIQYKALKPEVDK	K16	n.d.	1	n.d.	n.d.	n.d.	1	1	n.d.	n.d.	n.d.	n.d.	n.d.	n.d.
NP_001894.2	CTNNA1	catenin alpha-1 [Homo sapiens]	TAVHAGNINFKWDPK	K11	n.d.	n.d.	n.d.	n.d.	n.d.	1	4	n.d.	n.d.	4	n.d.	n.d.	n.d.
NP_001894.2	CTNNA1	catenin alpha-1 [Homo sapiens]	VKAEVQNLGGELVVSGVDSAMSLIQAAK	K2	2	n.d.	n.d.	n.d.	n.d.	12	5	5	5	12	1	3	n.d.
NP_001078929.1	CTNND1	catenin delta-1 isoform 1A [Homo sapiens]	EQEAQFEKLTR	K8	n.d.	1	n.d.	n.d.	n.d.	n.d.	n.d.	n.d.	n.d.	n.d.	n.d.	n.d.	n.d.
NP_001193819.1	CTNND1	catenin delta-1 isoform 3A [Homo sapiens]	ECDGLVDALIFIVQAEIGQKDSDSK	K20	n.d.	1	1	n.d.	n.d.	4	n.d.	n.d.	n.d.	2	n.d.	n.d.	n.d.
NP_001193819.1	CTNND1	catenin delta-1 isoform 3A [Homo sapiens]	EEIQMSNMGSNTKSLDNNYSTPNER	K13	n.d.	n.d.	2	4	n.d.	11	14	20	n.d.	7	n.d.	n.d.	3
NP_001193819.1	CTNND1	catenin delta-1 isoform 3A [Homo sapiens]	EPNEDCKPR	K7	n.d.	2	2	n.d.	1	7	n.d.	n.d.	1	8	n.d.	3	n.d.
NP_001193819.1	CTNND1	catenin delta-1 isoform 3A [Homo sapiens]	ESKTPAILEASAGAIQNLCAGR	K3	n.d.	n.d.	n.d.	n.d.	n.d.	n.d.	2	n.d.	n.d.	3	n.d.	n.d.	n.d.
NP_001193819.1	CTNND1	catenin delta-1 isoform 3A [Homo sapiens]	GKKPIEDPANDTVDFPK	K2	n.d.	n.d.	n.d.	n.d.	2	17	24	8	n.d.	8	n.d.	5	n.d.
NP_001193819.1	CTNND1	catenin delta-1 isoform 3A [Homo sapiens]	GKKPIEDPANDTVDFPK	K3	n.d.	n.d.	n.d.	n.d.	n.d.	4	2	n.d.	n.d.	4	n.d.	n.d.	n.d.
NP_001193819.1	CTNND1	catenin delta-1 isoform 3A [Homo sapiens]	GTTPLMQKI	K8	n.d.	n.d.	1	2	n.d.	18	n.d.	23	n.d.	2	n.d.	n.d.	2
NP_001193819.1	CTNND1	catenin delta-1 isoform 3A [Homo sapiens]	KGGPPPPNWR	K1	n.d.	1	n.d.	1	n.d.	4	n.d.	10	n.d.	5	2	3	1
NP_001193819.1	CTNND1	catenin delta-1 isoform 3A [Homo sapiens]	KPDREEIQMSNMGSNTK	K1	n.d.	n.d.	n.d.	n.d.	n.d.	n.d.	n.d.	n.d.	n.d.	4	n.d.	n.d.	n.d.
NP_001193819.1	CTNND1	catenin delta-1 isoform 3A [Homo sapiens]	LKGIPVLVGLLDHPK	K2	n.d.	n.d.	n.d.	n.d.	n.d.	n.d.	n.d.	n.d.	n.d.	6	n.d.	n.d.	n.d.
NP_001193819.1	CTNND1	catenin delta-1 isoform 3A [Homo sapiens]	QEKALSAIADLLTNEHER	K3	12	n.d.	n.d.	n.d.	n.d.	10	18	6	n.d.	13	n.d.	1	n.d.
NP_001193819.1	CTNND1	catenin delta-1 isoform 3A [Homo sapiens]	SDKKPDREEIQMSNMGSNTK	K3	n.d.	n.d.	n.d.	n.d.	n.d.	n.d.	n.d.	n.d.	n.d.	1	n.d.	n.d.	n.d.
NP_001193819.1	CTNND1	catenin delta-1 isoform 3A [Homo sapiens]	SGDLGDMEPLKGTTPLMQK	K11	n.d.	n.d.	3	4	n.d.	10	15	5	n.d.	6	n.d.	n.d.	2
NP_001193819.1	CTNND1	catenin delta-1 isoform 3A [Homo sapiens]	VVKAASGALR	K3	n.d.	n.d.	n.d.	n.d.	n.d.	n.d.	3	n.d.	n.d.	n.d.	n.d.	2	n.d.
NP_001193819.1	CTNND1	catenin delta-1 isoform 3A [Homo sapiens]	YQEAAPNVANNTGPHAASCFGAKK	K23	n.d.	n.d.	n.d.	n.d.	n.d.	5	2	n.d.	n.d.	2	n.d.	n.d.	n.d.
NP_001899.1	CTSB	cathepsin B preproprotein [Homo sapiens]	ICEPGYSPTYKQDK	K11	1	n.d.	n.d.	n.d.	n.d.	n.d.	n.d.	n.d.	n.d.	n.d.	n.d.	n.d.	n.d.
NP_000867.2	IGF2R	cation-independent mannose-6-phosphate receptor precursor [Homo sapiens]	SSNVSYKYSK	K7	n.d.	n.d.	n.d.	n.d.	n.d.	n.d.	n.d.	n.d.	n.d.	n.d.	n.d.	n.d.	1
NP_001744.2	CAV1	caveolin-1 isoform alpha [Homo sapiens]	EQGNIYKPNNK	K7	2	n.d.	3	6	4	n.d.	n.d.	5	n.d.	5	n.d.	6	n.d.
NP_001744.2	CAV1	caveolin-1 isoform alpha [Homo sapiens]	EQGNIYKPNNKAMADELSEK	K11	26	n.d.	3	5	3	n.d.	1	3	n.d.	4	n.d.	15	n.d.
NP_001744.2	CAV1	caveolin-1 isoform alpha [Homo sapiens]	HLNDDVVKIDFEDVIAEPEGTHSFDGIWK	K8	4	n.d.	n.d.	n.d.	n.d.	n.d.	n.d.	n.d.	n.d.	n.d.	n.d.	n.d.	n.d.
NP_001744.2	CAV1	caveolin-1 isoform alpha [Homo sapiens]	QVYDAHTKEIDLVNR	K8	n.d.	n.d.	n.d.	n.d.	n.d.	n.d.	n.d.	n.d.	n.d.	n.d.	n.d.	2	n.d.
NP_001744.2	CAV1	caveolin-1 isoform alpha [Homo sapiens]	SGGKYVDSEGHLYTVPIR	K4	22	12	16	22	12	1	20	27	n.d.	8	n.d.	19	2
NP_001166366.1	CAV1	caveolin-1 isoform beta [Homo sapiens]	ADELSEKQVYDAHTK	K7	32	2	15	23	15	6	25	19	5	9	n.d.	21	6
NP_937855.1	CAV2	caveolin-2 isoform c [Homo sapiens]	GLETEKADVQLFMDDDSYSHHSGLEYADPEK	K6	n.d.	n.d.	n.d.	n.d.	n.d.	n.d.	1	23	n.d.	6	n.d.	n.d.	n.d.
NP_005185.2	CEBPB	CCAAT/enhancer-binding protein beta [Homo sapiens]	NLFKQLPEPLLASSGHC	K4	n.d.	n.d.	n.d.	n.d.	n.d.	n.d.	n.d.	n.d.	n.d.	n.d.	n.d.	n.d.	2
NP_004348.2	CD151	CD151 antigen [Homo sapiens]	SLKLEHY	K3	2	n.d.	n.d.	n.d.	n.d.	n.d.	n.d.	n.d.	n.d.	n.d.	n.d.	n.d.	n.d.
NP_001230209.1	ALCAM	CD166 antigen isoform 2 precursor [Homo sapiens]	DLGNMEENKK	K9	n.d.	n.d.	n.d.	1	1	2	n.d.	5	n.d.	4	n.d.	n.d.	n.d.
NP_001230209.1	ALCAM	CD166 antigen isoform 2 precursor [Homo sapiens]	LEENNHKTEA	K7	n.d.	n.d.	n.d.	n.d.	n.d.	1	n.d.	1	n.d.	1	n.d.	n.d.	2
NP_079516.1	CD276	CD276 antigen isoform b precursor [Homo sapiens]	HSDSKEDDGQEIA	K5	n.d.	n.d.	n.d.	1	2	n.d.	n.d.	n.d.	n.d.	n.d.	n.d.	n.d.	n.d.
NP_079516.1	CD276	CD276 antigen isoform b precursor [Homo sapiens]	TALQPLKHSDSKEDDGQEIA	K7	n.d.	n.d.	n.d.	n.d.	n.d.	n.d.	n.d.	n.d.	n.d.	n.d.	n.d.	n.d.	1
NP_001159367.1	CD320	CD320 antigen isoform 2 precursor [Homo sapiens]	ESLLLSEQKTSLP	K9	30	n.d.	14	7	4	9	n.d.	1	n.d.	n.d.	7	5	22
NP_001159367.1	CD320	CD320 antigen isoform 2 precursor [Homo sapiens]	LRPLGLLVAMKESLLLSEQK	K11	3	n.d.	n.d.	n.d.	n.d.	n.d.	n.d.	n.d.	n.d.	n.d.	n.d.	n.d.	7
NP_001159367.1	CD320	CD320 antigen isoform 2 precursor [Homo sapiens]	LRPLGLLVAMKESLLLSEQKTSLP	K11; K20	n.d.	n.d.	n.d.	n.d.	n.d.	n.d.	n.d.	n.d.	n.d.	n.d.	n.d.	n.d.	2
NP_001189485.1	CD44	CD44 antigen isoform 7 precursor [Homo sapiens]	KLVINSGNGAVEDR	K1	16	3	1	4	4	n.d.	n.d.	n.d.	n.d.	5	n.d.	n.d.	n.d.
NP_001189485.1	CD44	CD44 antigen isoform 7 precursor [Homo sapiens]	KPSGLNGEASK	K1	5	4	n.d.	n.d.	1	n.d.	n.d.	n.d.	n.d.	10	n.d.	n.d.	n.d.
NP_001189485.1	CD44	CD44 antigen isoform 7 precursor [Homo sapiens]	KPSGLNGEASKSQEMVHLVNK	K11	8	4	3	3	3	n.d.	n.d.	n.d.	n.d.	7	n.d.	2	n.d.
NP_001189485.1	CD44	CD44 antigen isoform 7 precursor [Homo sapiens]	NLQNVDMKIGV	K8	20	3	6	18	22	12	6	n.d.	n.d.	12	n.d.	6	3
NP_001189485.1	CD44	CD44 antigen isoform 7 precursor [Homo sapiens]	SQEMVHLVNKESSETPDQFMTADETR	K10	10	5	10	21	5	2	2	n.d.	n.d.	16	n.d.	n.d.	n.d.
NP_004347.1	CD81	CD81 antigen [Homo sapiens]	QFYDQALQQAVVDDDANNAKAVVK	K20	n.d.	n.d.	1	n.d.	n.d.	n.d.	n.d.	n.d.	n.d.	n.d.	n.d.	n.d.	n.d.
NP_001775.2	CD97	CD97 antigen isoform 2 preproprotein [Homo sapiens]	FSEINPDMKK	K9	n.d.	n.d.	n.d.	1	n.d.	n.d.	n.d.	n.d.	n.d.	n.d.	7	n.d.	n.d.
NP_001116370.1	CD99	CD99 antigen isoform b precursor [Homo sapiens]	LCFKENAEQGEVDMESHR	K4	n.d.	n.d.	n.d.	n.d.	9	n.d.	n.d.	n.d.	n.d.	n.d.	n.d.	n.d.	n.d.
NP_001171737.1	CD99L2	CD99 antigen-like protein 2 isoform 4 precursor [Homo sapiens]	FCFSIQQGLNADYVKGENLEAVVCEEPQVK	K15	n.d.	n.d.	n.d.	n.d.	5	n.d.	n.d.	n.d.	n.d.	n.d.	n.d.	n.d.	3
NP_001171737.1	CD99L2	CD99 antigen-like protein 2 isoform 4 precursor [Homo sapiens]	GENLEAVVCEEPQVKYSTLHTQSAEPPPPPEPAR	K15	n.d.	n.d.	n.d.	1	n.d.	n.d.	n.d.	n.d.	n.d.	n.d.	n.d.	n.d.	n.d.
NP_788276.1	CDK5RAP3	CDK5 regulatory subunit-associated protein 3 [Homo sapiens]	AVELSEEADVLSVSQFQLAPAILQGQTKEK	K28	n.d.	n.d.	n.d.	n.d.	n.d.	n.d.	n.d.	n.d.	n.d.	n.d.	n.d.	n.d.	1
NP_788276.1	CDK5RAP3	CDK5 regulatory subunit-associated protein 3 [Homo sapiens]	EQFYHSCKQYGITGENVR	K8	7	2	2	1	8	4	3	n.d.	16	2	1	11	n.d.
NP_001171434.1	MNAT1	CDK-activating kinase assembly factor MAT1 isoform 2 [Homo sapiens]	LFIQKEEQLQQILK	K5	n.d.	n.d.	n.d.	n.d.	n.d.	n.d.	n.d.	n.d.	n.d.	n.d.	n.d.	n.d.	6
NP_001091987.1	CADM1	cell adhesion molecule 1 isoform 2 precursor [Homo sapiens]	GADDAADADTAIINAEGGQNNSEEKK	K25	n.d.	n.d.	2	n.d.	10	9	n.d.	27	n.d.	n.d.	n.d.	n.d.	n.d.
NP_002844.1	RAD1	cell cycle checkpoint protein RAD1 [Homo sapiens]	EHATCFATKNGIK	K9	n.d.	n.d.	n.d.	n.d.	n.d.	n.d.	n.d.	n.d.	n.d.	2	n.d.	n.d.	n.d.
NP_001137430.1	TMEM30A	cell cycle control protein 50A isoform 2 [Homo sapiens]	AMNYNAKDEVDGGPPCAPGGTAK	K7	n.d.	n.d.	4	n.d.	n.d.	9	n.d.	n.d.	n.d.	3	1	n.d.	n.d.
NP_001137430.1	TMEM30A	cell cycle control protein 50A isoform 2 [Homo sapiens]	AMNYNAKDEVDGGPPCAPGGTAKTR	K23	n.d.	1	5	1	n.d.	3	n.d.	2	n.d.	1	3	2	n.d.
NP_001137430.1	TMEM30A	cell cycle control protein 50A isoform 2 [Homo sapiens]	AMNYNAKDEVDGGPPCAPGGTAKTR	K7; K23	n.d.	n.d.	n.d.	n.d.	n.d.	8	n.d.	n.d.	n.d.	n.d.	n.d.	n.d.	n.d.
NP_001137430.1	TMEM30A	cell cycle control protein 50A isoform 2 [Homo sapiens]	RPDNTAFKQQR	K8	1	n.d.	n.d.	n.d.	n.d.	n.d.	n.d.	n.d.	n.d.	n.d.	n.d.	n.d.	n.d.
NP_065104.1	AVEN	cell death regulator Aven [Homo sapiens]	LNVAAELVQGTVPLEVPQVKPK	K20	n.d.	n.d.	n.d.	n.d.	n.d.	n.d.	7	n.d.	1	n.d.	n.d.	9	n.d.
NP_001782.1	CDC42	cell division control protein 42 homolog isoform 1 [Homo sapiens]	NVFDEAILAALEPPEPKK	K17	n.d.	n.d.	n.d.	n.d.	n.d.	n.d.	n.d.	n.d.	n.d.	n.d.	1	n.d.	n.d.
NP_001782.1	CDC42	cell division control protein 42 homolog isoform 1 [Homo sapiens]	NVFDEAILAALEPPEPKKSR	K17; K18	n.d.	n.d.	n.d.	n.d.	n.d.	n.d.	n.d.	n.d.	n.d.	n.d.	1	n.d.	n.d.
NP_426359.1	CDC42	cell division control protein 42 homolog isoform 2 [Homo sapiens]	NKQKPITPETAEK	K2	n.d.	n.d.	1	n.d.	3	n.d.	2	1	1	3	n.d.	n.d.	n.d.
NP_426359.1	CDC42	cell division control protein 42 homolog isoform 2 [Homo sapiens]	QKPITPETAEK	K2	n.d.	n.d.	n.d.	n.d.	n.d.	n.d.	n.d.	n.d.	n.d.	1	n.d.	n.d.	n.d.
NP_001171482.1	CDC45	cell division control protein 45 homolog isoform 3 [Homo sapiens]	LQEFLADMGLPLKQVK	K13	n.d.	n.d.	n.d.	n.d.	n.d.	n.d.	n.d.	n.d.	n.d.	n.d.	n.d.	n.d.	1
NP_001247.3	CDC27	cell division cycle protein 27 homolog isoform 2 [Homo sapiens]	LAEGEQILSGGVFNKQK	K15	n.d.	n.d.	n.d.	n.d.	n.d.	n.d.	n.d.	n.d.	n.d.	n.d.	n.d.	1	n.d.
NP_006491.2	MCAM	cell surface glycoprotein MUC18 precursor [Homo sapiens]	KSELVVEVKSDK	K9	n.d.	n.d.	n.d.	4	1	n.d.	n.d.	n.d.	n.d.	n.d.	n.d.	n.d.	n.d.
NP_001120668.1	CNBP	cellular nucleic acid-binding protein isoform 6 [Homo sapiens]	SSNECFKCGR	K7	n.d.	n.d.	1	n.d.	n.d.	n.d.	n.d.	n.d.	n.d.	n.d.	n.d.	n.d.	2
NP_001869.1	CRABP2	cellular retinoic acid-binding protein 2 [Homo sapiens]	IAVAAASKPAVEIK	K8	n.d.	n.d.	n.d.	n.d.	n.d.	n.d.	3	n.d.	1	2	7	n.d.	n.d.
NP_001869.1	CRABP2	cellular retinoic acid-binding protein 2 [Homo sapiens]	KIAVAAASKPAVEIK	K1; K15	n.d.	n.d.	n.d.	n.d.	n.d.	n.d.	1	n.d.	n.d.	n.d.	n.d.	n.d.	n.d.
NP_001869.1	CRABP2	cellular retinoic acid-binding protein 2 [Homo sapiens]	KIAVAAASKPAVEIK	K1; K9	n.d.	n.d.	n.d.	n.d.	n.d.	n.d.	23	1	5	9	n.d.	n.d.	n.d.
NP_001869.1	CRABP2	cellular retinoic acid-binding protein 2 [Homo sapiens]	LLKGEGPK	K3	n.d.	n.d.	n.d.	n.d.	n.d.	n.d.	n.d.	4	3	5	5	n.d.	n.d.
NP_001869.1	CRABP2	cellular retinoic acid-binding protein 2 [Homo sapiens]	MVCEQKLLK	K6	n.d.	n.d.	n.d.	n.d.	n.d.	n.d.	n.d.	n.d.	6	n.d.	n.d.	n.d.	n.d.
NP_001869.1	CRABP2	cellular retinoic acid-binding protein 2 [Homo sapiens]	SENFEELLKVLGVNVMLR	K9	n.d.	n.d.	n.d.	n.d.	n.d.	n.d.	n.d.	n.d.	4	1	4	n.d.	n.d.
NP_001869.1	CRABP2	cellular retinoic acid-binding protein 2 [Homo sapiens]	VGEEFEEQTVDGRPCKSLVK	K16	n.d.	n.d.	n.d.	n.d.	n.d.	n.d.	3	n.d.	n.d.	n.d.	n.d.	n.d.	n.d.
NP_001119587.1	TP53	cellular tumor antigen p53 isoform d [Homo sapiens]	DAQAGKEPGGSR	K6	n.d.	n.d.	n.d.	n.d.	n.d.	n.d.	n.d.	n.d.	n.d.	n.d.	n.d.	n.d.	1
NP_001119587.1	TP53	cellular tumor antigen p53 isoform d [Homo sapiens]	KKPLDGEYFTLQIR	K1	n.d.	n.d.	n.d.	n.d.	n.d.	n.d.	n.d.	n.d.	1	n.d.	n.d.	n.d.	n.d.
NP_001119587.1	TP53	cellular tumor antigen p53 isoform d [Homo sapiens]	KKPLDGEYFTLQIR	K1; K2	n.d.	n.d.	n.d.	n.d.	n.d.	n.d.	n.d.	n.d.	n.d.	n.d.	n.d.	n.d.	1
NP_001119587.1	TP53	cellular tumor antigen p53 isoform d [Homo sapiens]	KKPLDGEYFTLQIR	K2	n.d.	n.d.	n.d.	n.d.	n.d.	n.d.	n.d.	n.d.	1	n.d.	n.d.	n.d.	n.d.
NP_001119587.1	TP53	cellular tumor antigen p53 isoform d [Homo sapiens]	LMFKTEGPDSD	K4	n.d.	n.d.	n.d.	n.d.	n.d.	n.d.	n.d.	n.d.	n.d.	n.d.	2	n.d.	n.d.
NP_001119588.1	TP53	cellular tumor antigen p53 isoform e [Homo sapiens]	AMAIYKQSQHMTEVVR	K6	n.d.	n.d.	1	n.d.	n.d.	n.d.	n.d.	n.d.	n.d.	n.d.	n.d.	n.d.	n.d.
NP_004335.1	CETN2	centrin-2 [Homo sapiens]	ISFKNLK	K4	1	n.d.	n.d.	n.d.	n.d.	n.d.	n.d.	n.d.	n.d.	n.d.	n.d.	n.d.	n.d.
NP_057427.3	CENPF	centromere protein F [Homo sapiens]	ELQLLNDKVETEQAEIQELK	K8	n.d.	n.d.	n.d.	n.d.	n.d.	n.d.	n.d.	n.d.	n.d.	1	n.d.	1	n.d.
NP_057427.3	CENPF	centromere protein F [Homo sapiens]	ICEILQAEKYELVTELNDSR	K9	n.d.	n.d.	n.d.	n.d.	n.d.	n.d.	n.d.	n.d.	n.d.	3	n.d.	n.d.	n.d.
NP_057427.3	CENPF	centromere protein F [Homo sapiens]	LNELEKICEILQAEK	K6	n.d.	n.d.	n.d.	n.d.	n.d.	n.d.	n.d.	n.d.	n.d.	2	n.d.	n.d.	n.d.
NP_006724.2	CENPI	centromere protein I [Homo sapiens]	KLLDLQAK	K1	n.d.	n.d.	n.d.	1	n.d.	n.d.	n.d.	n.d.	n.d.	n.d.	n.d.	n.d.	n.d.
NP_004715.1	ZW10	centromere/kinetochore protein zw10 homolog [Homo sapiens]	ISESVKK	K6	n.d.	n.d.	n.d.	n.d.	n.d.	n.d.	n.d.	n.d.	1	n.d.	1	n.d.	n.d.
NP_001258862.1	CEP164	centrosomal protein of 164 kDa isoform 2 [Homo sapiens]	LPSSVAQTVDDFLLEKWR	K16	n.d.	n.d.	n.d.	n.d.	n.d.	n.d.	n.d.	n.d.	n.d.	n.d.	n.d.	1	n.d.
NP_001120654.1	CEP55	centrosomal protein of 55 kDa [Homo sapiens]	IAELESKTNTLR	K7	n.d.	n.d.	n.d.	n.d.	n.d.	n.d.	n.d.	n.d.	n.d.	n.d.	n.d.	1	n.d.
NP_001120654.1	CEP55	centrosomal protein of 55 kDa [Homo sapiens]	SEELLSQVQFLYTSLLKQQEEQTR	K17	n.d.	n.d.	n.d.	n.d.	n.d.	n.d.	n.d.	n.d.	n.d.	n.d.	n.d.	n.d.	2
NP_001035940.1	CEP85L	centrosomal protein of 85 kDa-like isoform a [Homo sapiens]	LEEKLK	K4	1	n.d.	1	n.d.	2	n.d.	n.d.	n.d.	1	n.d.	n.d.	n.d.	n.d.
NP_073603.2	CERK	ceramide kinase [Homo sapiens]	HMEDEDSDLKEGGKKR	K10; K14; K15	n.d.	n.d.	n.d.	n.d.	2	n.d.	n.d.	n.d.	n.d.	n.d.	n.d.	n.d.	n.d.
NP_071358.1	CERS2	ceramide synthase 2 [Homo sapiens]	APPNATLEHFYLTSGKQPKQVEVELLSR	K16; K19	n.d.	n.d.	n.d.	n.d.	n.d.	n.d.	n.d.	n.d.	1	n.d.	n.d.	n.d.	n.d.
NP_002759.2	CHMP1A	charged multivesicular body protein 1a isoform 2 [Homo sapiens]	VQTAVTMKGVTK	K8	n.d.	n.d.	n.d.	n.d.	n.d.	n.d.	n.d.	n.d.	1	1	n.d.	n.d.	n.d.
NP_065145.2	CHMP1B	charged multivesicular body protein 1b [Homo sapiens]	VQTAVTMGKVTK	K9	n.d.	n.d.	n.d.	n.d.	n.d.	1	n.d.	n.d.	2	n.d.	n.d.	n.d.	2
NP_055268.1	CHMP2A	charged multivesicular body protein 2a [Homo sapiens]	ANIQAVSLKIQTLK	K9	n.d.	n.d.	n.d.	n.d.	n.d.	n.d.	n.d.	n.d.	n.d.	n.d.	n.d.	n.d.	1
NP_055268.1	CHMP2A	charged multivesicular body protein 2a [Homo sapiens]	MAKQGQMDAVR	K3	n.d.	n.d.	n.d.	n.d.	n.d.	n.d.	n.d.	n.d.	2	n.d.	2	n.d.	1
NP_001231573.1	CHMP2B	charged multivesicular body protein 2b isoform 2 [Homo sapiens]	SLPSASTSKATISDEEIER	K9	n.d.	n.d.	n.d.	n.d.	n.d.	5	n.d.	n.d.	n.d.	n.d.	n.d.	n.d.	n.d.
NP_789782.1	CHMP4B	charged multivesicular body protein 4b [Homo sapiens]	AGKGGPTPQEAIQR	K3	n.d.	n.d.	n.d.	n.d.	n.d.	1	n.d.	2	n.d.	n.d.	n.d.	n.d.	n.d.
NP_789782.1	CHMP4B	charged multivesicular body protein 4b [Homo sapiens]	DTEEMLSKK	K8	n.d.	n.d.	n.d.	n.d.	n.d.	2	n.d.	3	n.d.	n.d.	n.d.	n.d.	n.d.
NP_789782.1	CHMP4B	charged multivesicular body protein 4b [Homo sapiens]	NLLEISGPETVPLPNVPSIALPSKPAK	K24	n.d.	n.d.	n.d.	n.d.	n.d.	7	n.d.	n.d.	n.d.	n.d.	n.d.	n.d.	n.d.
NP_789782.1	CHMP4B	charged multivesicular body protein 4b [Homo sapiens]	SVFGKLFGAGGGK	K5	n.d.	n.d.	n.d.	n.d.	n.d.	20	n.d.	3	n.d.	n.d.	1	n.d.	n.d.
NP_001287.2	ACKR2	chemokine-binding protein 2 [Homo sapiens]	QSENYPNKEDVGNK	K8	n.d.	n.d.	n.d.	n.d.	n.d.	n.d.	n.d.	n.d.	n.d.	1	n.d.	n.d.	n.d.
NP_055942.1	CLCC1	chloride channel CLIC-like protein 1 isoform 2 precursor [Homo sapiens]	FQTGNKSPEVLR	K6	n.d.	n.d.	n.d.	1	n.d.	n.d.	n.d.	n.d.	n.d.	n.d.	n.d.	n.d.	n.d.
NP_055942.1	CLCC1	chloride channel CLIC-like protein 1 isoform 2 precursor [Homo sapiens]	GQMGPTEQGPYAKTYEGR	K13	n.d.	n.d.	n.d.	1	n.d.	n.d.	n.d.	n.d.	n.d.	n.d.	n.d.	n.d.	n.d.
NP_001279.2	CLIC1	chloride intracellular channel protein 1 [Homo sapiens]	FSAYIKNSNPALNDNLEK	K6	n.d.	n.d.	3	n.d.	n.d.	n.d.	n.d.	n.d.	n.d.	n.d.	n.d.	n.d.	5
NP_001279.2	CLIC1	chloride intracellular channel protein 1 [Homo sapiens]	NSNPALNDNLEKGLLKALK	K12; K16	n.d.	n.d.	n.d.	n.d.	n.d.	n.d.	n.d.	n.d.	n.d.	n.d.	n.d.	n.d.	1
NP_004660.2	CLIC3	chloride intracellular channel protein 3 [Homo sapiens]	AETKLQLFVK	K4	n.d.	n.d.	n.d.	n.d.	n.d.	n.d.	n.d.	n.d.	2	n.d.	n.d.	n.d.	n.d.
NP_004660.2	CLIC3	chloride intracellular channel protein 3 [Homo sapiens]	SPDVLKDFAPGSQLPILLYDSDAK	K6	n.d.	n.d.	n.d.	n.d.	n.d.	n.d.	n.d.	n.d.	1	n.d.	n.d.	n.d.	n.d.
NP_039234.1	CLIC4	chloride intracellular channel protein 4 [Homo sapiens]	ALSMPLNGLKEEDKEPLIELFVK	K10	2	1	7	8	7	n.d.	1	n.d.	n.d.	3	1	n.d.	1
NP_001243888.1	CLCN6	chloride transport protein 6 isoform 2 [Homo sapiens]	NMCDEHIASEEPAEKEDLLQQMLER	K15	n.d.	n.d.	n.d.	n.d.	4	n.d.	n.d.	n.d.	n.d.	n.d.	n.d.	n.d.	n.d.
NP_001243888.1	CLCN6	chloride transport protein 6 isoform 2 [Homo sapiens]	SQSMKSYPSSELR	K5	n.d.	n.d.	n.d.	n.d.	2	n.d.	n.d.	n.d.	n.d.	n.d.	n.d.	n.d.	n.d.
NP_536856.2	SLC44A1	choline transporter-like protein 1 [Homo sapiens]	ELKPMASGASSA	K3	3	n.d.	n.d.	4	1	n.d.	3	3	n.d.	4	1	n.d.	3
NP_001888.2	CSPG4	chondroitin sulfate proteoglycan 4 precursor [Homo sapiens]	HDVQVLTAKPR	K9	n.d.	n.d.	n.d.	4	2	n.d.	n.d.	n.d.	n.d.	n.d.	n.d.	n.d.	n.d.
NP_001120700.1	CBX1	chromobox protein homolog 1 [Homo sapiens]	KADSDSEDKGEESKPK	K14	n.d.	n.d.	n.d.	n.d.	n.d.	n.d.	n.d.	n.d.	n.d.	n.d.	n.d.	n.d.	1
NP_001120700.1	CBX1	chromobox protein homolog 1 [Homo sapiens]	NSDEADLVPAKEANVK	K11	4	1	1	1	3	6	3	n.d.	7	3	1	2	n.d.
NP_001120700.1	CBX1	chromobox protein homolog 1 [Homo sapiens]	VEEVLEEEEEEYVVEKVLDR	K16	n.d.	n.d.	n.d.	n.d.	n.d.	1	n.d.	n.d.	1	n.d.	n.d.	3	1
NP_001120700.1	CBX1	chromobox protein homolog 1 [Homo sapiens]	WKGFSDEDNTWEPEENLDCPDLIAEFLQSQK	K2	n.d.	4	1	n.d.	n.d.	1	n.d.	n.d.	3	n.d.	2	n.d.	n.d.
NP_057671.2	CBX3	chromobox protein homolog 3 [Homo sapiens]	ASNKTTLQK	K4	n.d.	n.d.	n.d.	n.d.	1	n.d.	n.d.	n.d.	1	n.d.	1	n.d.	1
NP_057671.2	CBX3	chromobox protein homolog 3 [Homo sapiens]	DSDEADLVLAKEANMK	K11	n.d.	1	4	n.d.	n.d.	4	n.d.	n.d.	n.d.	n.d.	n.d.	n.d.	n.d.
NP_057671.2	CBX3	chromobox protein homolog 3 [Homo sapiens]	EANMKCPQIVIAFYEER	K5	n.d.	1	n.d.	n.d.	n.d.	n.d.	n.d.	n.d.	n.d.	n.d.	n.d.	n.d.	n.d.
NP_057671.2	CBX3	chromobox protein homolog 3 [Homo sapiens]	GFTDADNTWEPEENLDCPELIEAFLNSQKAGK	K29	1	1	1	n.d.	n.d.	4	n.d.	1	4	n.d.	2	n.d.	2
NP_057671.2	CBX3	chromobox protein homolog 3 [Homo sapiens]	KSLSDSESDDSK	K1	n.d.	n.d.	n.d.	n.d.	n.d.	n.d.	n.d.	1	n.d.	n.d.	n.d.	n.d.	n.d.
NP_057671.2	CBX3	chromobox protein homolog 3 [Homo sapiens]	KSLSDSESDDSKSK	K12	n.d.	3	n.d.	n.d.	n.d.	7	n.d.	5	n.d.	n.d.	4	5	1
NP_057671.2	CBX3	chromobox protein homolog 3 [Homo sapiens]	KVEEAEPEEFVVEKVLDR	K14	n.d.	2	12	n.d.	n.d.	4	n.d.	n.d.	n.d.	n.d.	n.d.	n.d.	8
NP_057671.2	CBX3	chromobox protein homolog 3 [Homo sapiens]	WKGFTDADNTWEPEENLDCPELIEAFLNSQK	K2	3	1	2	n.d.	n.d.	2	n.d.	1	n.d.	n.d.	n.d.	n.d.	1
NP_036249.1	CBX5	chromobox protein homolog 5 [Homo sapiens]	DTDEADLVLAKEANVK	K11	n.d.	n.d.	9	n.d.	1	n.d.	n.d.	1	2	n.d.	n.d.	n.d.	4
NP_036249.1	CBX5	chromobox protein homolog 5 [Homo sapiens]	EANVKCPQIVIAFYEER	K5	n.d.	n.d.	n.d.	n.d.	n.d.	n.d.	n.d.	n.d.	n.d.	n.d.	n.d.	n.d.	4
NP_036249.1	CBX5	chromobox protein homolog 5 [Homo sapiens]	GLEPEKIIGATDSCGDLMFLMK	K6	1	3	2	n.d.	3	n.d.	n.d.	n.d.	3	6	n.d.	n.d.	n.d.
NP_036249.1	CBX5	chromobox protein homolog 5 [Homo sapiens]	KSNFSNSADDIK	K1	1	n.d.	2	n.d.	1	n.d.	n.d.	n.d.	2	n.d.	n.d.	n.d.	n.d.
NP_036249.1	CBX5	chromobox protein homolog 5 [Homo sapiens]	SNFSNSADDIKSK	K11	3	1	1	n.d.	8	1	n.d.	1	6	1	n.d.	2	7
NP_001137442.1	CDYL	chromodomain Y-like protein isoform d [Homo sapiens]	ESTKMAEAIR	K4	n.d.	n.d.	3	n.d.	n.d.	1	n.d.	n.d.	n.d.	1	n.d.	n.d.	2
NP_001137442.1	CDYL	chromodomain Y-like protein isoform d [Homo sapiens]	GTSPFMDALTANGTTNIQTSVTGVTASKR	K28	n.d.	n.d.	n.d.	n.d.	n.d.	n.d.	n.d.	n.d.	n.d.	n.d.	n.d.	n.d.	2
NP_001137442.1	CDYL	chromodomain Y-like protein isoform d [Homo sapiens]	IKELASCNPVVLEESK	K2	n.d.	n.d.	n.d.	n.d.	n.d.	n.d.	n.d.	n.d.	n.d.	n.d.	n.d.	n.d.	1
NP_001264.2	CHD4	chromodomain-helicase-DNA-binding protein 4 [Homo sapiens]	GGGNQVSLLNVVMDLKK	K16	n.d.	n.d.	n.d.	n.d.	n.d.	n.d.	n.d.	n.d.	n.d.	n.d.	1	n.d.	n.d.
NP_001264.2	CHD4	chromodomain-helicase-DNA-binding protein 4 [Homo sapiens]	IEENSLKEEESIEGEK	K7	n.d.	n.d.	1	n.d.	n.d.	n.d.	n.d.	n.d.	n.d.	n.d.	n.d.	n.d.	n.d.
NP_001264.2	CHD4	chromodomain-helicase-DNA-binding protein 4 [Homo sapiens]	MLDLLEDFLEHEGYKYER	K15	4	9	5	11	5	3	1	1	2	5	7	4	3
NP_001264.2	CHD4	chromodomain-helicase-DNA-binding protein 4 [Homo sapiens]	QLEELLSDMKADVTR	K10	n.d.	n.d.	n.d.	n.d.	n.d.	n.d.	n.d.	n.d.	n.d.	n.d.	n.d.	n.d.	1
NP_064539.1	EMC7	chromosome 15 open reading frame 24 precursor [Homo sapiens]	LPYPLQMKSSGPPSYFIK	K8	n.d.	n.d.	n.d.	n.d.	n.d.	n.d.	n.d.	n.d.	n.d.	n.d.	n.d.	n.d.	1
NP_116219.2	CIRH1A	cirhin [Homo sapiens]	LNYEHDNISLKR	K11	n.d.	n.d.	n.d.	n.d.	n.d.	n.d.	n.d.	n.d.	n.d.	n.d.	1	n.d.	n.d.
NP_001238900.1	SPAG9	C-Jun-amino-terminal kinase-interacting protein 4 isoform 4 [Homo sapiens]	KERPISLGIFPLPAGDGLLTPDAQK	K1	n.d.	n.d.	n.d.	n.d.	1	n.d.	n.d.	n.d.	n.d.	n.d.	n.d.	n.d.	n.d.
NP_004850.1	CLTC	clathrin heavy chain 1 [Homo sapiens]	AHIAQLCEKAGLLQR	K9	n.d.	1	1	n.d.	n.d.	5	n.d.	n.d.	4	1	n.d.	n.d.	1
NP_004850.1	CLTC	clathrin heavy chain 1 [Homo sapiens]	ANVPNKVIQCFAETGQVQK	K6	n.d.	n.d.	n.d.	n.d.	n.d.	n.d.	n.d.	n.d.	1	n.d.	1	n.d.	n.d.
NP_004850.1	CLTC	clathrin heavy chain 1 [Homo sapiens]	AVNYFSKVK	K7	n.d.	n.d.	n.d.	n.d.	n.d.	n.d.	n.d.	n.d.	n.d.	n.d.	n.d.	n.d.	3
NP_004850.1	CLTC	clathrin heavy chain 1 [Homo sapiens]	DTELAEELLQWFLQEEKR	K17	n.d.	n.d.	n.d.	n.d.	n.d.	n.d.	n.d.	n.d.	2	n.d.	n.d.	n.d.	n.d.
NP_004850.1	CLTC	clathrin heavy chain 1 [Homo sapiens]	EYLTKVDK	K5	n.d.	1	1	n.d.	n.d.	2	1	n.d.	2	5	1	n.d.	n.d.
NP_004850.1	CLTC	clathrin heavy chain 1 [Homo sapiens]	GQCDLELINVCNENSLFKSLSR	K18	n.d.	n.d.	n.d.	n.d.	n.d.	n.d.	n.d.	n.d.	n.d.	n.d.	1	n.d.	n.d.
NP_004850.1	CLTC	clathrin heavy chain 1 [Homo sapiens]	MYDAAKLLYNNVSNFGR	K6	n.d.	n.d.	n.d.	n.d.	n.d.	n.d.	n.d.	n.d.	n.d.	n.d.	n.d.	n.d.	1
NP_004850.1	CLTC	clathrin heavy chain 1 [Homo sapiens]	VAANAPKGILR	K7	n.d.	n.d.	n.d.	n.d.	n.d.	n.d.	n.d.	n.d.	n.d.	1	n.d.	n.d.	n.d.
NP_001826.3	CLTCL1	clathrin heavy chain 2 isoform 2 [Homo sapiens]	KVGYTPDWIFLLR	K1	n.d.	n.d.	n.d.	n.d.	n.d.	n.d.	n.d.	n.d.	n.d.	2	n.d.	1	1
NP_055481.1	CLINT1	clathrin interactor 1 isoform 2 [Homo sapiens]	SQNTDMVQKSVSK	K9	n.d.	2	n.d.	n.d.	n.d.	n.d.	2	n.d.	n.d.	n.d.	1	1	n.d.
NP_001182485.1	CLINT1	clathrin interactor 1 isoform 3 [Homo sapiens]	LGELSDKIGSTIDDTISK	K7	n.d.	3	2	2	n.d.	3	n.d.	n.d.	n.d.	n.d.	n.d.	n.d.	n.d.
NP_001182485.1	CLINT1	clathrin interactor 1 isoform 3 [Homo sapiens]	SQPLQNVSTVLQKPNPLYNQNTDMVQK	K13	n.d.	2	n.d.	1	n.d.	n.d.	n.d.	n.d.	n.d.	n.d.	1	1	n.d.
NP_001171691.1	CLTA	clathrin light chain A isoform f [Homo sapiens]	LCDFNPKSSK	K7	n.d.	n.d.	2	1	1	n.d.	1	n.d.	1	n.d.	n.d.	n.d.	n.d.
NP_001297.1	CLDN3	claudin-3 [Homo sapiens]	KYTATKVVYSAPR	K6	n.d.	n.d.	n.d.	n.d.	n.d.	3	n.d.	n.d.	10	n.d.	n.d.	n.d.	n.d.
NP_001296.1	CLDN4	claudin-4 [Homo sapiens]	TDKPYSAKYSAAR	K3; K8	n.d.	n.d.	n.d.	n.d.	n.d.	n.d.	n.d.	n.d.	n.d.	n.d.	1	n.d.	n.d.
NP_001296.1	CLDN4	claudin-4 [Homo sapiens]	TDKPYSAKYSAAR	K8	n.d.	n.d.	n.d.	n.d.	n.d.	1	n.d.	n.d.	n.d.	3	3	n.d.	n.d.
NP_067018.2	CLDN6	claudin-6 precursor [Homo sapiens]	GPSEYPTKNYV	K8	n.d.	n.d.	n.d.	n.d.	n.d.	n.d.	n.d.	n.d.	n.d.	n.d.	3	n.d.	n.d.
NP_001298.3	CLDN7	claudin-7 isoform 1 precursor [Homo sapiens]	SNSSKEYV	K5	n.d.	n.d.	n.d.	n.d.	n.d.	8	5	13	2	11	10	n.d.	n.d.
NP_066192.1	CLDN9	claudin-9 [Homo sapiens]	SGASGLDKR	K8	n.d.	n.d.	n.d.	n.d.	n.d.	1	n.d.	n.d.	n.d.	n.d.	n.d.	n.d.	n.d.
NP_008937.1	NUDT21	cleavage and polyadenylation specificity factor subunit 5 [Homo sapiens]	LFLVQLQEKALFAVPK	K9	n.d.	4	n.d.	n.d.	n.d.	n.d.	n.d.	n.d.	n.d.	n.d.	1	3	3
NP_008938.2	CPSF6	cleavage and polyadenylation specificity factor subunit 6 [Homo sapiens]	AVSDASAGDYGSAIETLVTAISLIKQSK	K25	n.d.	n.d.	1	n.d.	n.d.	n.d.	n.d.	n.d.	n.d.	n.d.	n.d.	n.d.	1
NP_008938.2	CPSF6	cleavage and polyadenylation specificity factor subunit 6 [Homo sapiens]	KTTQSGQMSGEGK	K1	n.d.	n.d.	1	n.d.	n.d.	n.d.	n.d.	n.d.	n.d.	n.d.	n.d.	n.d.	n.d.
NP_008938.2	CPSF6	cleavage and polyadenylation specificity factor subunit 6 [Homo sapiens]	TTQSGQMSGEGKAGPPGGSSR	K12	n.d.	1	3	4	n.d.	2	n.d.	3	1	6	n.d.	n.d.	2
NP_001136037.1	CPSF7	cleavage and polyadenylation specificity factor subunit 7 isoform 3 [Homo sapiens]	AVSGASAGDYSDAIETLLTAIAVIKQSR	K25	n.d.	n.d.	n.d.	n.d.	n.d.	2	n.d.	n.d.	1	n.d.	n.d.	n.d.	1
NP_001136037.1	CPSF7	cleavage and polyadenylation specificity factor subunit 7 isoform 3 [Homo sapiens]	VLISSLKDCLHGIEAK	K7	n.d.	n.d.	n.d.	n.d.	n.d.	n.d.	n.d.	n.d.	n.d.	n.d.	n.d.	n.d.	1
NP_001316.1	CSTF2	cleavage stimulation factor subunit 2 [Homo sapiens]	AVASLPPEQMFELMKQMK	K15	n.d.	n.d.	n.d.	n.d.	n.d.	n.d.	n.d.	n.d.	n.d.	n.d.	n.d.	n.d.	1
NP_938204.2	CMIP	C-Maf-inducing protein isoform C-Mip [Homo sapiens]	TFLSKILTSK	K5	n.d.	n.d.	n.d.	1	n.d.	n.d.	2	n.d.	2	6	7	2	n.d.
NP_001188412.1	ENO1	c-myc promoter-binding protein-1 isoform MBP-1 [Homo sapiens]	IEEELGSKAK	K8	n.d.	2	n.d.	n.d.	1	n.d.	n.d.	n.d.	n.d.	n.d.	3	n.d.	2
NP_001188412.1	ENO1	c-myc promoter-binding protein-1 isoform MBP-1 [Homo sapiens]	NVIKEK	K4	n.d.	n.d.	n.d.	1	n.d.	1	n.d.	n.d.	n.d.	1	n.d.	n.d.	n.d.
NP_001188412.1	ENO1	c-myc promoter-binding protein-1 isoform MBP-1 [Homo sapiens]	SCNCLLLKVNQIGSVTESLQACK	K8	n.d.	2	5	10	2	3	5	14	4	1	4	n.d.	4
NP_004362.2	COPA	coatomer subunit alpha isoform 2 [Homo sapiens]	GFFEGTIASKGK	K10	n.d.	n.d.	1	n.d.	n.d.	n.d.	n.d.	n.d.	n.d.	n.d.	n.d.	n.d.	n.d.
NP_004362.2	COPA	coatomer subunit alpha isoform 2 [Homo sapiens]	MNESKAWEVDTCR	K5	n.d.	n.d.	5	n.d.	n.d.	n.d.	n.d.	n.d.	n.d.	n.d.	n.d.	n.d.	n.d.
NP_004362.2	COPA	coatomer subunit alpha isoform 2 [Homo sapiens]	NAKLVGQSIIAYLQK	K3	n.d.	n.d.	n.d.	n.d.	n.d.	n.d.	n.d.	n.d.	n.d.	n.d.	n.d.	n.d.	3
NP_057535.1	COPB1	coatomer subunit beta [Homo sapiens]	NDLEKGDVK	K5	n.d.	n.d.	n.d.	1	n.d.	n.d.	n.d.	n.d.	n.d.	n.d.	n.d.	n.d.	n.d.
NP_057535.1	COPB1	coatomer subunit beta [Homo sapiens]	NFEHLIPDAPELIHDFLVNEKDASCK	K21	n.d.	n.d.	n.d.	n.d.	n.d.	3	n.d.	n.d.	n.d.	n.d.	n.d.	n.d.	n.d.
NP_004757.1	COPB2	coatomer subunit beta' [Homo sapiens]	AAESLADPTEYENLFPGLKEAFVVEEWVK	K19	n.d.	n.d.	n.d.	n.d.	n.d.	1	n.d.	n.d.	n.d.	n.d.	n.d.	n.d.	n.d.
NP_001135753.1	ARCN1	coatomer subunit delta isoform 2 [Homo sapiens]	GKEVDNFVDK	K2	n.d.	n.d.	1	n.d.	n.d.	n.d.	n.d.	n.d.	n.d.	n.d.	n.d.	n.d.	n.d.
NP_001135753.1	ARCN1	coatomer subunit delta isoform 2 [Homo sapiens]	NPEKSFPVNSDVGVLK	K4	n.d.	n.d.	1	n.d.	n.d.	n.d.	n.d.	n.d.	n.d.	n.d.	n.d.	n.d.	n.d.
NP_001135753.1	ARCN1	coatomer subunit delta isoform 2 [Homo sapiens]	SEGETIMSSSMGKR	K13	n.d.	n.d.	3	n.d.	n.d.	n.d.	n.d.	n.d.	n.d.	n.d.	n.d.	n.d.	n.d.
NP_955474.1	COPE	coatomer subunit epsilon isoform b [Homo sapiens]	WEAAEGLLQEALDKDSGYPETLVNLIVLSQHLGKPPEVTNR	K34	n.d.	n.d.	n.d.	n.d.	n.d.	1	n.d.	n.d.	n.d.	n.d.	n.d.	n.d.	n.d.
NP_057212.1	COPG1	coatomer subunit gamma-1 [Homo sapiens]	TESTPITAVKQPEK	K10	n.d.	n.d.	n.d.	2	n.d.	n.d.	n.d.	n.d.	1	n.d.	n.d.	n.d.	n.d.
NP_001258663.1	COPZ1	coatomer subunit zeta-1 isoform 2 [Homo sapiens]	GEDVPLTEQTVSQVLQSAKEQIK	K19	n.d.	n.d.	n.d.	n.d.	n.d.	n.d.	n.d.	n.d.	n.d.	n.d.	n.d.	n.d.	1
NP_005498.1	CFL1	cofilin-1 [Homo sapiens]	CTLAEKLGGSAVISLEGKPL	K6	n.d.	n.d.	n.d.	n.d.	n.d.	n.d.	n.d.	n.d.	2	n.d.	n.d.	n.d.	n.d.
NP_005498.1	CFL1	cofilin-1 [Homo sapiens]	EDLVFIFWAPESAPLKSK	K16	5	4	3	6	9	3	26	1	8	11	12	2	4
NP_005498.1	CFL1	cofilin-1 [Homo sapiens]	EILVGDVGQTVDDPYATFVKMLPDK	K20	n.d.	n.d.	n.d.	n.d.	n.d.	n.d.	n.d.	n.d.	1	n.d.	n.d.	n.d.	n.d.
NP_005498.1	CFL1	cofilin-1 [Homo sapiens]	HELQANCYEEVKDR	K12	n.d.	1	4	2	10	n.d.	10	1	8	3	5	n.d.	2
NP_005498.1	CFL1	cofilin-1 [Homo sapiens]	KNIILEEGK	K1	n.d.	n.d.	1	n.d.	n.d.	n.d.	n.d.	3	1	n.d.	n.d.	n.d.	n.d.
NP_005498.1	CFL1	cofilin-1 [Homo sapiens]	LTGIKHELQANCYEEVK	K5	n.d.	n.d.	n.d.	n.d.	2	n.d.	n.d.	n.d.	3	n.d.	1	n.d.	4
NP_005498.1	CFL1	cofilin-1 [Homo sapiens]	MIYASSKDAIK	K7	n.d.	n.d.	4	n.d.	n.d.	n.d.	n.d.	n.d.	2	n.d.	n.d.	n.d.	n.d.
NP_001230574.1	CFL2	cofilin-2 isoform 2 [Homo sapiens]	YALYDATYETKESK	K11	n.d.	5	7	n.d.	4	n.d.	n.d.	n.d.	2	n.d.	2	n.d.	3
NP_542398.3	CCDC104	coiled-coil domain-containing protein 104 [Homo sapiens]	AMMVQKNIEMQLQAIR	K6	n.d.	n.d.	1	5	n.d.	n.d.	n.d.	n.d.	1	n.d.	n.d.	n.d.	6
NP_542398.3	CCDC104	coiled-coil domain-containing protein 104 [Homo sapiens]	GPDWSIPILDFVEQKCEVFDDEEESK	K15	n.d.	n.d.	n.d.	n.d.	n.d.	n.d.	n.d.	n.d.	n.d.	n.d.	n.d.	n.d.	1
NP_542398.3	CCDC104	coiled-coil domain-containing protein 104 [Homo sapiens]	TKQIQNMEQK	K2	n.d.	n.d.	n.d.	2	1	n.d.	n.d.	n.d.	1	n.d.	n.d.	n.d.	n.d.
NP_001074008.1	CCDC150	coiled-coil domain-containing protein 150 [Homo sapiens]	QIEKELK	K4	n.d.	n.d.	n.d.	1	n.d.	n.d.	n.d.	n.d.	n.d.	n.d.	n.d.	n.d.	n.d.
NP_848018.1	CCDC50	coiled-coil domain-containing protein 50 long isoform [Homo sapiens]	EKPEHPLENLEEPEQHCSSK	K2	n.d.	n.d.	n.d.	n.d.	n.d.	n.d.	n.d.	n.d.	n.d.	1	n.d.	n.d.	n.d.
NP_848018.1	CCDC50	coiled-coil domain-containing protein 50 long isoform [Homo sapiens]	RPLLPTISGEVFLSTECDDWETKINHQTR	K23	n.d.	n.d.	n.d.	n.d.	n.d.	n.d.	n.d.	n.d.	n.d.	1	n.d.	n.d.	n.d.
NP_848018.1	CCDC50	coiled-coil domain-containing protein 50 long isoform [Homo sapiens]	SLSSSSSGKGR	K9	n.d.	n.d.	n.d.	n.d.	n.d.	n.d.	n.d.	n.d.	n.d.	1	n.d.	n.d.	n.d.
NP_848018.1	CCDC50	coiled-coil domain-containing protein 50 long isoform [Homo sapiens]	SSQKAGLHCK	K4	n.d.	n.d.	n.d.	n.d.	n.d.	n.d.	n.d.	n.d.	n.d.	1	n.d.	n.d.	n.d.
NP_777568.1	CCDC50	coiled-coil domain-containing protein 50 short isoform [Homo sapiens]	AYADSYYYEDGGMKPR	K14	3	2	1	4	4	n.d.	4	n.d.	2	6	n.d.	n.d.	n.d.
NP_777568.1	CCDC50	coiled-coil domain-containing protein 50 short isoform [Homo sapiens]	KDEDIAR	K1	1	n.d.	1	n.d.	3	n.d.	n.d.	n.d.	n.d.	6	n.d.	n.d.	n.d.
NP_777568.1	CCDC50	coiled-coil domain-containing protein 50 short isoform [Homo sapiens]	KHFPEFPATR	K1	n.d.	1	5	n.d.	1	n.d.	n.d.	n.d.	n.d.	2	n.d.	n.d.	n.d.
NP_777568.1	CCDC50	coiled-coil domain-containing protein 50 short isoform [Homo sapiens]	KLQEEELLATQVDMR	K1	n.d.	n.d.	3	n.d.	9	n.d.	n.d.	n.d.	n.d.	3	n.d.	n.d.	n.d.
NP_777568.1	CCDC50	coiled-coil domain-containing protein 50 short isoform [Homo sapiens]	LLMAEEKK	K7	n.d.	n.d.	1	n.d.	n.d.	n.d.	n.d.	n.d.	n.d.	n.d.	n.d.	n.d.	n.d.
NP_777568.1	CCDC50	coiled-coil domain-containing protein 50 short isoform [Homo sapiens]	LLQEKELQEEK	K5	n.d.	n.d.	n.d.	n.d.	1	n.d.	n.d.	n.d.	n.d.	n.d.	n.d.	n.d.	n.d.
NP_777568.1	CCDC50	coiled-coil domain-containing protein 50 short isoform [Homo sapiens]	SSLDKR	K5	n.d.	n.d.	n.d.	n.d.	3	n.d.	n.d.	n.d.	n.d.	1	n.d.	n.d.	n.d.
NP_777568.1	CCDC50	coiled-coil domain-containing protein 50 short isoform [Homo sapiens]	VMKEAVSTPSR	K3	n.d.	n.d.	n.d.	n.d.	n.d.	n.d.	n.d.	n.d.	n.d.	n.d.	n.d.	n.d.	1
NP_787080.2	CCDC71L	coiled-coil domain-containing protein 71L [Homo sapiens]	ALGDAFKLFMPR	K7	n.d.	n.d.	n.d.	n.d.	n.d.	n.d.	n.d.	n.d.	n.d.	n.d.	n.d.	n.d.	2
NP_787080.2	CCDC71L	coiled-coil domain-containing protein 71L [Homo sapiens]	SKDVYGYSSCR	K2	n.d.	n.d.	n.d.	n.d.	1	n.d.	n.d.	n.d.	n.d.	3	n.d.	n.d.	1
NP_787080.2	CCDC71L	coiled-coil domain-containing protein 71L [Homo sapiens]	SQLSLADSTKALGDAFK	K10	10	n.d.	n.d.	1	n.d.	14	n.d.	n.d.	n.d.	6	n.d.	5	2
NP_114429.2	CCDC8	coiled-coil domain-containing protein 8 [Homo sapiens]	VNLPVPMFEDNLGPQLSKADR	K18	n.d.	n.d.	n.d.	n.d.	n.d.	n.d.	1	n.d.	n.d.	n.d.	n.d.	n.d.	n.d.
NP_009089.4	CSDE1	cold shock domain-containing protein E1 isoform 2 [Homo sapiens]	ATVECVKDQFGFINYEVGDSK	K7	n.d.	n.d.	n.d.	n.d.	n.d.	n.d.	n.d.	n.d.	2	n.d.	n.d.	n.d.	1
NP_009089.4	CSDE1	cold shock domain-containing protein E1 isoform 2 [Homo sapiens]	DGFGFIKCVDR	K7	n.d.	n.d.	n.d.	n.d.	n.d.	n.d.	n.d.	n.d.	n.d.	n.d.	n.d.	n.d.	1
NP_009089.4	CSDE1	cold shock domain-containing protein E1 isoform 2 [Homo sapiens]	ETGVIEKLLTSYGFIQCSER	K7	n.d.	1	n.d.	n.d.	n.d.	n.d.	n.d.	n.d.	6	n.d.	n.d.	n.d.	1
NP_009089.4	CSDE1	cold shock domain-containing protein E1 isoform 2 [Homo sapiens]	INFVIDNNKHTGAVSAR	K9	n.d.	n.d.	n.d.	n.d.	n.d.	n.d.	n.d.	n.d.	3	n.d.	n.d.	n.d.	n.d.
NP_009089.4	CSDE1	cold shock domain-containing protein E1 isoform 2 [Homo sapiens]	LKNITLDDASAPR	K2	3	6	6	11	n.d.	12	n.d.	n.d.	17	3	5	6	8
NP_009089.4	CSDE1	cold shock domain-containing protein E1 isoform 2 [Homo sapiens]	TGKPIAVK	K3	n.d.	n.d.	n.d.	n.d.	n.d.	n.d.	n.d.	n.d.	1	n.d.	n.d.	n.d.	n.d.
NP_009089.4	CSDE1	cold shock domain-containing protein E1 isoform 2 [Homo sapiens]	VPSKNQNDPLPGR	K4	n.d.	1	2	n.d.	3	n.d.	n.d.	n.d.	n.d.	1	1	n.d.	2
NP_000485.3	COL17A1	collagen alpha-1(XVII) chain [Homo sapiens]	AEANGDLKTVSTK	K8	n.d.	n.d.	n.d.	n.d.	n.d.	n.d.	n.d.	n.d.	n.d.	n.d.	n.d.	2	n.d.
NP_000485.3	COL17A1	collagen alpha-1(XVII) chain [Homo sapiens]	EKQAAYNADSGLK	K2	n.d.	n.d.	n.d.	n.d.	n.d.	n.d.	3	n.d.	n.d.	n.d.	n.d.	14	n.d.
NP_000485.3	COL17A1	collagen alpha-1(XVII) chain [Homo sapiens]	KEKQAAYNADSGLK	K1; K3	n.d.	n.d.	n.d.	n.d.	n.d.	n.d.	2	n.d.	n.d.	n.d.	n.d.	1	n.d.
NP_000485.3	COL17A1	collagen alpha-1(XVII) chain [Homo sapiens]	VFTASPASIAATSFSEDTLKK	K20	n.d.	n.d.	n.d.	n.d.	n.d.	n.d.	6	n.d.	n.d.	n.d.	n.d.	10	n.d.
NP_775736.2	COL23A1	collagen alpha-1(XXIII) chain [Homo sapiens]	AGGGGDAGKGNAAGGGGGGR	K9	n.d.	n.d.	n.d.	n.d.	1	n.d.	n.d.	n.d.	n.d.	n.d.	n.d.	n.d.	n.d.
NP_056156.2	NCAPH	condensin complex subunit 2 [Homo sapiens]	TKAATILTK	K2	n.d.	n.d.	n.d.	n.d.	n.d.	n.d.	n.d.	n.d.	1	n.d.	n.d.	n.d.	n.d.
NP_071741.2	NCAPG	condensin complex subunit 3 [Homo sapiens]	ASELKEEIK	K5	n.d.	n.d.	5	n.d.	n.d.	n.d.	n.d.	5	2	1	3	2	2
NP_055427.2	FAM120A	constitutive coactivator of PPAR-gamma-like protein 1 [Homo sapiens]	LYEPDQLQELKIENLDPR	K11	n.d.	n.d.	n.d.	n.d.	n.d.	n.d.	n.d.	n.d.	1	n.d.	n.d.	n.d.	n.d.
NP_055427.2	FAM120A	constitutive coactivator of PPAR-gamma-like protein 1 [Homo sapiens]	TSKSQGGVQPIPSQGGK	K3	n.d.	n.d.	n.d.	n.d.	1	n.d.	n.d.	n.d.	n.d.	n.d.	n.d.	n.d.	n.d.
NP_940858.1	FAM120C	constitutive coactivator of PPAR-gamma-like protein 2 isoform 2 [Homo sapiens]	CPGAVVPVDLLKLAR	K12	n.d.	n.d.	n.d.	n.d.	n.d.	n.d.	n.d.	n.d.	n.d.	n.d.	n.d.	n.d.	2
NP_004118.3	GPS1	COP9 signalosome complex subunit 1 isoform 2 [Homo sapiens]	GHDDLGDHYLDCGDLSNALKCYSR	K20	n.d.	2	n.d.	n.d.	n.d.	n.d.	n.d.	n.d.	n.d.	n.d.	n.d.	n.d.	1
NP_004118.3	GPS1	COP9 signalosome complex subunit 1 isoform 2 [Homo sapiens]	GNSIKESIR	K5	n.d.	n.d.	1	n.d.	n.d.	n.d.	n.d.	n.d.	n.d.	n.d.	n.d.	n.d.	n.d.
NP_004118.3	GPS1	COP9 signalosome complex subunit 1 isoform 2 [Homo sapiens]	VSVYLQNWSHVLSYVSKAESTPEIAEQR	K17	n.d.	4	1	n.d.	n.d.	n.d.	n.d.	n.d.	n.d.	n.d.	n.d.	n.d.	n.d.
NP_004227.1	COPS2	COP9 signalosome complex subunit 2 isoform 1 [Homo sapiens]	YTALDKWTNQLNSLNQAVVSK	K6	1	3	3	6	n.d.	n.d.	n.d.	1	n.d.	2	10	1	3
NP_003644.2	COPS3	COP9 signalosome complex subunit 3 isoform 1 [Homo sapiens]	QLSAQGQMTQLCELINKSGELLAK	K17	n.d.	8	3	2	1	1	n.d.	1	5	6	n.d.	n.d.	4
NP_003644.2	COPS3	COP9 signalosome complex subunit 3 isoform 1 [Homo sapiens]	SMGSQEDDSGNKPSSYS	K12	n.d.	n.d.	2	n.d.	n.d.	n.d.	n.d.	n.d.	n.d.	n.d.	n.d.	n.d.	n.d.
NP_001186054.1	COPS3	COP9 signalosome complex subunit 3 isoform 2 [Homo sapiens]	AMDQEITVNPQFVQKSMGSQEDDSGNKPSSYS	K15	n.d.	n.d.	5	2	n.d.	n.d.	n.d.	n.d.	n.d.	n.d.	n.d.	n.d.	n.d.
NP_001186054.1	COPS3	COP9 signalosome complex subunit 3 isoform 2 [Homo sapiens]	LKAMDQEITVNPQFVQK	K2	n.d.	n.d.	4	2	n.d.	n.d.	n.d.	n.d.	n.d.	n.d.	3	n.d.	1
NP_006828.2	COPS5	COP9 signalosome complex subunit 5 [Homo sapiens]	AASGSGMAQKTWELANNMQEAQSIDEIYK	K10	n.d.	n.d.	4	n.d.	n.d.	n.d.	n.d.	n.d.	n.d.	n.d.	n.d.	n.d.	1
NP_006828.2	COPS5	COP9 signalosome complex subunit 5 [Homo sapiens]	KQQQEILAAKPWTK	K1	n.d.	n.d.	1	n.d.	n.d.	n.d.	n.d.	n.d.	n.d.	n.d.	n.d.	n.d.	n.d.
NP_006828.2	COPS5	COP9 signalosome complex subunit 5 [Homo sapiens]	TWELANNMQEAQSIDEIYKYDK	K19	n.d.	n.d.	2	n.d.	n.d.	n.d.	n.d.	n.d.	n.d.	n.d.	n.d.	n.d.	n.d.
NP_057403.1	COPS7A	COP9 signalosome complex subunit 7a [Homo sapiens]	EQQLGLKQQIESEVANLK	K7	n.d.	n.d.	n.d.	n.d.	n.d.	n.d.	n.d.	n.d.	n.d.	n.d.	n.d.	n.d.	1
NP_057403.1	COPS7A	COP9 signalosome complex subunit 7a [Homo sapiens]	TIKVTTAAAAAATSQDPEQHLTELR	K3	n.d.	n.d.	n.d.	n.d.	n.d.	n.d.	n.d.	n.d.	n.d.	2	n.d.	n.d.	4
NP_073567.1	COPS7B	COP9 signalosome complex subunit 7b [Homo sapiens]	TLKATASSSAQEMEQQLAER	K3	n.d.	4	14	3	1	6	n.d.	1	n.d.	n.d.	n.d.	n.d.	5
NP_001185792.1	CPNE1	copine-1 isoform c [Homo sapiens]	NCSSPEFSKTLQLEYR	K9	n.d.	n.d.	2	n.d.	n.d.	n.d.	n.d.	n.d.	n.d.	n.d.	n.d.	n.d.	n.d.
NP_001185792.1	CPNE1	copine-1 isoform c [Homo sapiens]	SEVIKNNLNPTWK	K5	n.d.	n.d.	1	n.d.	n.d.	n.d.	n.d.	n.d.	n.d.	n.d.	n.d.	n.d.	n.d.
NP_003900.1	CPNE3	copine-3 [Homo sapiens]	DLFGKSDPYLEFHK	K5	n.d.	n.d.	n.d.	n.d.	2	n.d.	n.d.	n.d.	4	n.d.	n.d.	n.d.	n.d.
NP_003900.1	CPNE3	copine-3 [Homo sapiens]	SDPYLEFHKQTSDGNWLMVHR	K9	n.d.	n.d.	n.d.	n.d.	n.d.	n.d.	n.d.	n.d.	1	n.d.	n.d.	n.d.	n.d.
NP_003900.1	CPNE3	copine-3 [Homo sapiens]	TGRPAGKGSITISAEEIK	K7	n.d.	n.d.	n.d.	n.d.	n.d.	n.d.	n.d.	n.d.	1	n.d.	n.d.	n.d.	n.d.
NP_705899.2	CPNE9	copine-9 [Homo sapiens]	DFFGKSDPFLVFYR	K5	n.d.	n.d.	n.d.	n.d.	n.d.	n.d.	n.d.	n.d.	n.d.	n.d.	n.d.	n.d.	3
NP_613075.1	H2AFY	core histone macro-H2A.1 isoform 1 [Homo sapiens]	AASADSTTEGTPADGFTVLSTKSLFLGQK	K22	2	n.d.	n.d.	n.d.	n.d.	n.d.	n.d.	n.d.	n.d.	n.d.	2	1	n.d.
NP_613075.1	H2AFY	core histone macro-H2A.1 isoform 1 [Homo sapiens]	CEELLEKTVK	K7	4	2	3	n.d.	n.d.	n.d.	6	n.d.	3	2	n.d.	4	n.d.
NP_613075.1	H2AFY	core histone macro-H2A.1 isoform 1 [Homo sapiens]	GKLEAIITPPPAK	K2	31	18	25	3	4	38	45	60	6	2	17	49	3
NP_613075.1	H2AFY	core histone macro-H2A.1 isoform 1 [Homo sapiens]	KGGKEFVEAVLELR	K1	1	n.d.	n.d.	n.d.	n.d.	n.d.	n.d.	n.d.	n.d.	n.d.	n.d.	n.d.	n.d.
NP_613075.1	H2AFY	core histone macro-H2A.1 isoform 1 [Homo sapiens]	KGGKEFVEAVLELR	K4	1	n.d.	n.d.	n.d.	n.d.	n.d.	n.d.	n.d.	n.d.	n.d.	n.d.	n.d.	n.d.
NP_613075.1	H2AFY	core histone macro-H2A.1 isoform 1 [Homo sapiens]	QGEVSKAASADSTTEGTPADGFTVLSTK	K6	11	n.d.	n.d.	n.d.	n.d.	n.d.	n.d.	n.d.	n.d.	n.d.	5	2	n.d.
NP_613075.1	H2AFY	core histone macro-H2A.1 isoform 1 [Homo sapiens]	TVKNCLALADDKK	K3	2	2	n.d.	2	n.d.	n.d.	n.d.	n.d.	n.d.	1	n.d.	2	1
NP_001035248.1	H2AFY	core histone macro-H2A.1 isoform 2 [Homo sapiens]	LNLIHSEISNLAGFEVEAIINPTNADIDLKDDLGNTLEK	K30	n.d.	n.d.	n.d.	n.d.	n.d.	1	n.d.	n.d.	n.d.	n.d.	n.d.	n.d.	n.d.
NP_061119.1	H2AFY2	core histone macro-H2A.2 [Homo sapiens]	GKSETILSPPPEK	K2	n.d.	n.d.	n.d.	n.d.	n.d.	n.d.	2	n.d.	n.d.	n.d.	n.d.	n.d.	n.d.
NP_061119.1	H2AFY2	core histone macro-H2A.2 [Homo sapiens]	IHPELLAKK	K8	3	1	n.d.	n.d.	n.d.	n.d.	1	n.d.	4	n.d.	2	1	1
NP_055140.1	CORO1C	coronin-1C isoform 1 [Homo sapiens]	LEQQMAKIAA	K7	1	n.d.	n.d.	n.d.	n.d.	n.d.	n.d.	n.d.	n.d.	n.d.	n.d.	n.d.	n.d.
NP_001329.1	CXADR	coxsackievirus and adenovirus receptor isoform 1 precursor [Homo sapiens]	MGAIPVMIPAQSKDGSIV	K13	n.d.	n.d.	n.d.	n.d.	n.d.	n.d.	n.d.	n.d.	n.d.	n.d.	1	n.d.	n.d.
NP_001015001.1	CKMT1A	creatine kinase U-type, mitochondrial precursor [Homo sapiens]	TMKHTTDLDASK	K3	n.d.	n.d.	n.d.	n.d.	n.d.	n.d.	n.d.	n.d.	n.d.	n.d.	n.d.	1	n.d.
NP_001258804.1	CUEDC1	CUE domain-containing protein 1 [Homo sapiens]	KLFELAR	K1	n.d.	1	3	n.d.	n.d.	n.d.	n.d.	n.d.	n.d.	2	n.d.	n.d.	n.d.
NP_001258804.1	CUEDC1	CUE domain-containing protein 1 [Homo sapiens]	SKSSSVAVGNDFGFSSPVPGTGDANPAVSEDALFR	K2	n.d.	2	4	n.d.	3	3	n.d.	3	2	n.d.	n.d.	n.d.	n.d.
NP_076945.2	CUEDC2	CUE domain-containing protein 2 [Homo sapiens]	YIDNQVVSTKGER	K10	n.d.	n.d.	n.d.	n.d.	n.d.	n.d.	n.d.	n.d.	3	n.d.	n.d.	n.d.	n.d.
NP_006551.1	CELF1	CUGBP Elav-like family member 1 isoform 1 [Homo sapiens]	KAALEAQNALHNMK	K1	n.d.	1	n.d.	n.d.	n.d.	n.d.	n.d.	n.d.	n.d.	n.d.	n.d.	n.d.	n.d.
NP_003583.2	CUL1	cullin-1 [Homo sapiens]	FINNNAVTKMAQSSSK	K9	n.d.	2	3	n.d.	3	5	n.d.	n.d.	3	n.d.	n.d.	1	8
NP_003583.2	CUL1	cullin-1 [Homo sapiens]	VDGEKDTYSYLA	K5	n.d.	n.d.	1	n.d.	n.d.	n.d.	n.d.	n.d.	n.d.	n.d.	n.d.	n.d.	n.d.
NP_003583.2	CUL1	cullin-1 [Homo sapiens]	VPVIKK	K5	n.d.	n.d.	n.d.	n.d.	n.d.	n.d.	n.d.	n.d.	n.d.	n.d.	1	n.d.	n.d.
NP_003582.2	CUL2	cullin-2 isoform c [Homo sapiens]	IMKAR	K3	n.d.	n.d.	n.d.	n.d.	n.d.	n.d.	n.d.	1	n.d.	n.d.	n.d.	n.d.	n.d.
NP_003582.2	CUL2	cullin-2 isoform c [Homo sapiens]	VVDFDETWNKLLTTIK	K10	n.d.	n.d.	n.d.	1	n.d.	n.d.	n.d.	n.d.	2	3	3	1	1
NP_001244126.1	CUL3	cullin-3 isoform 2 [Homo sapiens]	NGKTEDLGCMYK	K3	n.d.	8	n.d.	n.d.	1	n.d.	n.d.	1	2	n.d.	n.d.	n.d.	n.d.
NP_001244126.1	CUL3	cullin-3 isoform 2 [Homo sapiens]	SNLSKGTGSR	K5	n.d.	n.d.	3	3	n.d.	n.d.	n.d.	n.d.	n.d.	n.d.	1	2	2
NP_001244126.1	CUL3	cullin-3 isoform 2 [Homo sapiens]	STEEPIVKVVER	K8	n.d.	n.d.	4	n.d.	n.d.	n.d.	n.d.	n.d.	n.d.	n.d.	n.d.	n.d.	n.d.
NP_064707.1	ACKR3	C-X-C chemokine receptor type 7 [Homo sapiens]	YSAKTGLTK	K4	n.d.	n.d.	n.d.	n.d.	n.d.	n.d.	n.d.	n.d.	n.d.	n.d.	n.d.	1	n.d.
NP_001666.2	ATF4	cyclic AMP-dependent transcription factor ATF-4 [Homo sapiens]	GEKLDK	K3	n.d.	n.d.	n.d.	1	n.d.	n.d.	n.d.	n.d.	n.d.	n.d.	n.d.	n.d.	n.d.
NP_001777.1	CDK1	cyclin-dependent kinase 1 isoform 1 [Homo sapiens]	ALGTPNNEVWPEVESLQDYKNTFPK	K20	n.d.	n.d.	n.d.	n.d.	n.d.	n.d.	n.d.	n.d.	n.d.	n.d.	n.d.	n.d.	1
NP_001777.1	CDK1	cyclin-dependent kinase 1 isoform 1 [Homo sapiens]	DLKPQNLLIDDKGTIK	K12	n.d.	n.d.	5	5	1	n.d.	n.d.	n.d.	n.d.	n.d.	3	n.d.	2
NP_001777.1	CDK1	cyclin-dependent kinase 1 isoform 1 [Homo sapiens]	IEKIGEGTYGVVYK	K3	n.d.	n.d.	1	n.d.	n.d.	n.d.	n.d.	n.d.	n.d.	n.d.	n.d.	n.d.	n.d.
NP_001163877.1	CDK1	cyclin-dependent kinase 1 isoform 4 [Homo sapiens]	HKTTGQVVAMK	K2	n.d.	4	n.d.	n.d.	n.d.	n.d.	n.d.	n.d.	n.d.	n.d.	n.d.	n.d.	n.d.
NP_001163877.1	CDK1	cyclin-dependent kinase 1 isoform 4 [Homo sapiens]	MEDYTKIEK	K6	n.d.	5	n.d.	n.d.	n.d.	n.d.	n.d.	n.d.	n.d.	n.d.	n.d.	n.d.	n.d.
NP_000091.1	CSTB	cystatin-B [Homo sapiens]	KFPVFKAVSFK	K6	n.d.	n.d.	n.d.	n.d.	n.d.	n.d.	n.d.	n.d.	n.d.	n.d.	n.d.	n.d.	1
NP_001137545.1	CHORDC1	cysteine and histidine-rich domain-containing protein 1 isoform b [Homo sapiens]	RPSPDEPMTNLELKISASLK	K14	n.d.	n.d.	n.d.	n.d.	n.d.	n.d.	n.d.	n.d.	n.d.	n.d.	n.d.	n.d.	1
NP_612505.1	CYHR1	cysteine and histidine-rich protein 1 isoform 1 precursor [Homo sapiens]	SKVTAPLECSFLLLK	K2	n.d.	n.d.	n.d.	n.d.	n.d.	2	1	n.d.	n.d.	n.d.	n.d.	n.d.	3
NP_001792.2	CDO1	cysteine dioxygenase type 1 [Homo sapiens]	MEQTEVLKPR	K8	n.d.	n.d.	n.d.	n.d.	8	n.d.	n.d.	n.d.	n.d.	n.d.	n.d.	n.d.	n.d.
NP_001034929.2	CHIC1	cysteine-rich hydrophobic domain 1 protein [Homo sapiens]	SIQKLIEWENNR	K4	n.d.	n.d.	n.d.	1	1	n.d.	n.d.	n.d.	n.d.	n.d.	n.d.	1	n.d.
NP_036242.1	CHIC2	cysteine-rich hydrophobic domain 2 protein [Homo sapiens]	SIEKLLEWENNR	K4	31	8	n.d.	2	6	8	2	1	7	20	26	4	n.d.
NP_057525.1	CRIM1	cysteine-rich motor neuron 1 protein precursor [Homo sapiens]	FSGFYSMQKQNHLQADNFYQTV	K9	n.d.	n.d.	n.d.	n.d.	n.d.	n.d.	n.d.	n.d.	n.d.	n.d.	n.d.	n.d.	7
NP_057525.1	CRIM1	cysteine-rich motor neuron 1 protein precursor [Homo sapiens]	TPTKPSSLNNQLVSVDCK	K4	n.d.	n.d.	7	n.d.	8	n.d.	1	n.d.	n.d.	n.d.	3	1	7
NP_055146.1	SLC7A11	cystine/glutamate transporter [Homo sapiens]	KPVVSTISKGGYLQGNVNGR	K1	n.d.	n.d.	n.d.	n.d.	n.d.	n.d.	n.d.	1	n.d.	n.d.	n.d.	n.d.	n.d.
NP_055146.1	SLC7A11	cystine/glutamate transporter [Homo sapiens]	KPVVSTISKGGYLQGNVNGR	K9	10	1	9	n.d.	n.d.	n.d.	n.d.	10	n.d.	1	n.d.	n.d.	n.d.
NP_085056.2	CYB5B	cytochrome b5 type B [Homo sapiens]	NSLKELWLVIHGR	K4	2	n.d.	n.d.	n.d.	n.d.	n.d.	n.d.	n.d.	n.d.	n.d.	n.d.	n.d.	n.d.
NP_001906.3	CYB561	cytochrome b561 [Homo sapiens]	RPSQAEEQALSMDFKTLTEGDSPGSQ	K15	7	n.d.	1	n.d.	n.d.	6	n.d.	2	14	10	n.d.	7	n.d.
NP_006285.1	UQCRB	cytochrome b-c1 complex subunit 7 isoform 1 [Homo sapiens]	AGKQAVSASGK	K3	n.d.	n.d.	n.d.	n.d.	n.d.	n.d.	n.d.	n.d.	1	n.d.	n.d.	n.d.	n.d.
NP_000095.2	CYP1B1	cytochrome P450 1B1 [Homo sapiens]	DGLINKDLTSR	K6	n.d.	n.d.	n.d.	n.d.	n.d.	n.d.	2	n.d.	n.d.	n.d.	n.d.	n.d.	n.d.
NP_000095.2	CYP1B1	cytochrome P450 1B1 [Homo sapiens]	FLDKDGLINKDLTSR	K4; K10	n.d.	n.d.	n.d.	n.d.	n.d.	n.d.	3	n.d.	n.d.	n.d.	n.d.	n.d.	n.d.
NP_000095.2	CYP1B1	cytochrome P450 1B1 [Homo sapiens]	NFSNFILDKFLR	K9	3	n.d.	n.d.	3	n.d.	1	3	n.d.	1	n.d.	n.d.	1	3
NP_000765.2	CYP2F1	cytochrome P450 2F1 precursor [Homo sapiens]	LPALKDR	K5	n.d.	1	n.d.	n.d.	n.d.	n.d.	n.d.	n.d.	n.d.	n.d.	n.d.	n.d.	n.d.
NP_067010.3	CYP4F11	cytochrome P450 4F11 precursor [Homo sapiens]	DEDGKELSDEDIR	K5	n.d.	n.d.	3	n.d.	n.d.	n.d.	n.d.	n.d.	n.d.	n.d.	n.d.	n.d.	n.d.
NP_067010.3	CYP4F11	cytochrome P450 4F11 precursor [Homo sapiens]	FDQENIKER	K7	n.d.	n.d.	1	n.d.	n.d.	n.d.	n.d.	n.d.	n.d.	n.d.	n.d.	n.d.	n.d.
NP_001367.2	DYNC1H1	cytoplasmic dynein 1 heavy chain 1 [Homo sapiens]	KNLESALR	K1	n.d.	n.d.	n.d.	1	2	n.d.	n.d.	n.d.	2	n.d.	n.d.	n.d.	n.d.
NP_001367.2	DYNC1H1	cytoplasmic dynein 1 heavy chain 1 [Homo sapiens]	LVPLLLEDGGEAPAALEAALEEKSALEQMR	K23	n.d.	n.d.	n.d.	3	1	n.d.	n.d.	n.d.	2	n.d.	5	n.d.	5
NP_001367.2	DYNC1H1	cytoplasmic dynein 1 heavy chain 1 [Homo sapiens]	VQVALEELQDLKGVWSELSK	K12	n.d.	n.d.	n.d.	n.d.	n.d.	n.d.	n.d.	n.d.	n.d.	n.d.	n.d.	n.d.	1
NP_001367.2	DYNC1H1	cytoplasmic dynein 1 heavy chain 1 [Homo sapiens]	VSKSPLVMDVLNIQGVQR	K3	n.d.	n.d.	n.d.	n.d.	n.d.	n.d.	n.d.	n.d.	n.d.	n.d.	n.d.	n.d.	1
NP_001367.2	DYNC1H1	cytoplasmic dynein 1 heavy chain 1 [Homo sapiens]	WQASSLPADDLCTENAIMLKR	K20	n.d.	n.d.	n.d.	n.d.	n.d.	n.d.	n.d.	n.d.	n.d.	n.d.	n.d.	n.d.	1
NP_060674.3	CKAP2	cytoskeleton-associated protein 2 isoform 1 [Homo sapiens]	RPAESKNNTVVGK	K6	n.d.	n.d.	n.d.	n.d.	n.d.	n.d.	n.d.	n.d.	n.d.	n.d.	n.d.	1	n.d.
NP_001028727.1	SPECC1	cytospin-B isoform 2 [Homo sapiens]	LDLPDLPLSDILKGR	K13	n.d.	n.d.	n.d.	n.d.	n.d.	n.d.	n.d.	n.d.	n.d.	n.d.	n.d.	n.d.	1
NP_001230367.1	SPECC1	cytospin-B isoform 5 [Homo sapiens]	KSVSSPTSSNTPTPTK	K1	n.d.	n.d.	n.d.	n.d.	1	n.d.	n.d.	n.d.	n.d.	n.d.	n.d.	n.d.	n.d.
NP_006614.2	PHGDH	D-3-phosphoglycerate dehydrogenase [Homo sapiens]	AWAGSPKGTIQVITQGTSLK	K7	n.d.	18	10	3	3	n.d.	n.d.	n.d.	n.d.	1	n.d.	n.d.	17
NP_006614.2	PHGDH	D-3-phosphoglycerate dehydrogenase [Homo sapiens]	EASKQADVNLVNAK	K4	n.d.	2	n.d.	n.d.	n.d.	n.d.	n.d.	n.d.	n.d.	n.d.	n.d.	n.d.	n.d.
NP_006614.2	PHGDH	D-3-phosphoglycerate dehydrogenase [Homo sapiens]	FMGTELNGKTLGILGLGR	K9	n.d.	8	n.d.	n.d.	n.d.	n.d.	n.d.	n.d.	n.d.	n.d.	n.d.	n.d.	n.d.
NP_006614.2	PHGDH	D-3-phosphoglycerate dehydrogenase [Homo sapiens]	GTIQVITQGTSLKNAGNCLSPAVIVGLLK	K13	n.d.	n.d.	n.d.	n.d.	n.d.	n.d.	n.d.	n.d.	n.d.	n.d.	n.d.	n.d.	1
NP_006614.2	PHGDH	D-3-phosphoglycerate dehydrogenase [Homo sapiens]	ILQDGGLQVVEKQNLSK	K12	n.d.	2	n.d.	n.d.	n.d.	n.d.	n.d.	n.d.	n.d.	n.d.	n.d.	n.d.	n.d.
NP_006614.2	PHGDH	D-3-phosphoglycerate dehydrogenase [Homo sapiens]	KILQDGGLQVVEK	K1	n.d.	4	5	n.d.	n.d.	n.d.	n.d.	n.d.	n.d.	n.d.	n.d.	n.d.	n.d.
NP_006614.2	PHGDH	D-3-phosphoglycerate dehydrogenase [Homo sapiens]	NAGNCLSPAVIVGLLKEASK	K16	n.d.	6	n.d.	n.d.	n.d.	n.d.	n.d.	n.d.	n.d.	n.d.	n.d.	n.d.	1
NP_006614.2	PHGDH	D-3-phosphoglycerate dehydrogenase [Homo sapiens]	QADVNLVNAKLLVK	K10	n.d.	4	n.d.	n.d.	n.d.	n.d.	n.d.	n.d.	n.d.	n.d.	n.d.	n.d.	n.d.
NP_006614.2	PHGDH	D-3-phosphoglycerate dehydrogenase [Homo sapiens]	QIPQATASMKDGK	K10	n.d.	1	n.d.	n.d.	n.d.	n.d.	n.d.	n.d.	n.d.	n.d.	n.d.	n.d.	n.d.
NP_006614.2	PHGDH	D-3-phosphoglycerate dehydrogenase [Homo sapiens]	SATKVTADVINAAEK	K4	n.d.	11	3	n.d.	n.d.	n.d.	n.d.	n.d.	n.d.	n.d.	n.d.	n.d.	5
NP_006614.2	PHGDH	D-3-phosphoglycerate dehydrogenase [Homo sapiens]	VTADVINAAEKLQVVGR	K11	n.d.	12	n.d.	n.d.	n.d.	n.d.	n.d.	n.d.	n.d.	n.d.	n.d.	n.d.	n.d.
NP_001129740.1	DAZAP2	DAZ-associated protein 2 isoform e [Homo sapiens]	KGNFFMGGSDGGYTIW	K1	n.d.	n.d.	n.d.	n.d.	n.d.	1	n.d.	2	n.d.	n.d.	n.d.	2	n.d.
NP_066997.3	CCAR2	DBIRD complex subunit KIAA1967 [Homo sapiens]	EAAPDAGAEPITADSDPAYSSKVLLLSSPGLEELYR	K22	n.d.	n.d.	n.d.	n.d.	n.d.	n.d.	n.d.	n.d.	n.d.	n.d.	n.d.	3	n.d.
NP_036228.1	APPL1	DCC-interacting protein 13-alpha [Homo sapiens]	TNPFGESGGSTKSETEDSILHQLFIVR	K12	n.d.	n.d.	n.d.	n.d.	1	n.d.	n.d.	n.d.	n.d.	n.d.	n.d.	n.d.	n.d.
NP_065691.2	DCUN1D1	DCN1-like protein 1 [Homo sapiens]	AQIPKMEQELK	K5	n.d.	n.d.	5	n.d.	n.d.	n.d.	n.d.	3	16	2	n.d.	n.d.	n.d.
NP_065691.2	DCUN1D1	DCN1-like protein 1 [Homo sapiens]	ESVKGSLDR	K4	n.d.	n.d.	n.d.	n.d.	n.d.	n.d.	n.d.	n.d.	1	n.d.	2	n.d.	1
NP_065691.2	DCUN1D1	DCN1-like protein 1 [Homo sapiens]	KKLEQLYNR	K1	n.d.	1	1	n.d.	n.d.	n.d.	n.d.	n.d.	n.d.	n.d.	1	1	1
NP_065691.2	DCUN1D1	DCN1-like protein 1 [Homo sapiens]	KKLEQLYNR	K2	n.d.	1	2	1	n.d.	1	n.d.	5	4	1	n.d.	n.d.	7
NP_065691.2	DCUN1D1	DCN1-like protein 1 [Homo sapiens]	MEQELKEPGR	K6	n.d.	5	1	1	n.d.	n.d.	n.d.	9	6	3	4	1	4
NP_065691.2	DCUN1D1	DCN1-like protein 1 [Homo sapiens]	QFMIFTQSSEKTAVSCLSQNDWK	K11	n.d.	n.d.	n.d.	n.d.	n.d.	n.d.	n.d.	n.d.	n.d.	n.d.	n.d.	n.d.	1
NP_065691.2	DCUN1D1	DCN1-like protein 1 [Homo sapiens]	TAVSCLSQNDWKLDVATDNFFQNPELYIR	K12	n.d.	n.d.	3	1	n.d.	2	n.d.	3	3	2	3	2	3
NP_851937.1	DCAF4	DDB1- and CUL4-associated factor 4 isoform 2 [Homo sapiens]	TIPSPYPASKADIPSVAFSSR	K10	n.d.	n.d.	n.d.	n.d.	n.d.	n.d.	n.d.	n.d.	n.d.	1	n.d.	n.d.	n.d.
NP_003852.1	DCAF5	DDB1- and CUL4-associated factor 5 [Homo sapiens]	YSYISYSNNKDGETSLVTGEADEGR	K10	n.d.	n.d.	n.d.	n.d.	n.d.	3	n.d.	n.d.	n.d.	n.d.	n.d.	n.d.	n.d.
NP_001017977.1	DCAF6	DDB1- and CUL4-associated factor 6 isoform b [Homo sapiens]	SCGVPEESASSEKAK	K13	n.d.	n.d.	n.d.	n.d.	1	n.d.	n.d.	1	n.d.	n.d.	n.d.	n.d.	n.d.
NP_005819.3	DCAF7	DDB1- and CUL4-associated factor 7 [Homo sapiens]	LMWIPDTKGVYPDLLATSGDYLR	K8	n.d.	n.d.	n.d.	n.d.	5	n.d.	n.d.	1	7	6	1	3	2
NP_004929.2	DAPK1	death-associated protein kinase 1 [Homo sapiens]	LFVLDAGASGSKDMK	K12	n.d.	1	n.d.	n.d.	n.d.	n.d.	n.d.	n.d.	n.d.	n.d.	n.d.	n.d.	n.d.
NP_001258931.1	DOCK7	dedicator of cytokinesis protein 7 isoform 5 [Homo sapiens]	GSWACSIFDLKNSLPDALLPNLLDR	K11	n.d.	n.d.	n.d.	n.d.	n.d.	n.d.	n.d.	n.d.	n.d.	n.d.	n.d.	n.d.	1
NP_612461.1	DHRS1	dehydrogenase/reductase SDR family member 1 [Homo sapiens]	GIALQLCKAGATVYITGR	K8	n.d.	n.d.	n.d.	n.d.	n.d.	1	n.d.	n.d.	n.d.	n.d.	n.d.	n.d.	4
NP_066284.2	DHRS4	dehydrogenase/reductase SDR family member 4 [Homo sapiens]	TALLGLTKTLAIELAPR	K8	n.d.	n.d.	n.d.	n.d.	n.d.	n.d.	n.d.	n.d.	2	n.d.	n.d.	7	1
NP_005762.2	DHRS9	dehydrogenase/reductase SDR family member 9 precursor [Homo sapiens]	AELANPKAV	K7	n.d.	n.d.	n.d.	n.d.	n.d.	n.d.	n.d.	17	n.d.	5	n.d.	n.d.	n.d.
NP_005762.2	DHRS9	dehydrogenase/reductase SDR family member 9 precursor [Homo sapiens]	KLAIWEQLSPDIK	K1	n.d.	n.d.	n.d.	n.d.	n.d.	n.d.	n.d.	n.d.	n.d.	3	n.d.	n.d.	n.d.
NP_005762.2	DHRS9	dehydrogenase/reductase SDR family member 9 precursor [Homo sapiens]	LAIVGGGYTPSKYAVEGFNDSLR	K12	n.d.	n.d.	n.d.	n.d.	n.d.	n.d.	n.d.	n.d.	n.d.	1	n.d.	n.d.	n.d.
NP_005762.2	DHRS9	dehydrogenase/reductase SDR family member 9 precursor [Homo sapiens]	LAIWEQLSPDIKQQYGEGYIEK	K12	n.d.	n.d.	n.d.	n.d.	n.d.	n.d.	n.d.	2	n.d.	6	n.d.	n.d.	n.d.
NP_005762.2	DHRS9	dehydrogenase/reductase SDR family member 9 precursor [Homo sapiens]	QQYGEGYIEKSLDK	K10	n.d.	n.d.	n.d.	n.d.	n.d.	n.d.	n.d.	n.d.	n.d.	2	n.d.	n.d.	n.d.
NP_055577.1	DHCR24	delta(24)-sterol reductase precursor [Homo sapiens]	DIQKQVR	K4	n.d.	n.d.	n.d.	n.d.	n.d.	n.d.	2	n.d.	n.d.	n.d.	n.d.	n.d.	n.d.
NP_055577.1	DHCR24	delta(24)-sterol reductase precursor [Homo sapiens]	EKLGCQDAFPEVYDK	K2	n.d.	n.d.	n.d.	n.d.	n.d.	2	n.d.	n.d.	n.d.	n.d.	n.d.	n.d.	n.d.
NP_940861.3	DENND2C	DENN domain-containing protein 2C isoform 2 [Homo sapiens]	YGGKIR	K4	n.d.	n.d.	n.d.	n.d.	n.d.	1	n.d.	n.d.	1	n.d.	1	1	n.d.
NP_037538.1	DHPS	deoxyhypusine synthase isoform b [Homo sapiens]	MDAFMHEKNED	K8	n.d.	n.d.	2	n.d.	n.d.	n.d.	n.d.	n.d.	n.d.	n.d.	n.d.	n.d.	n.d.
NP_001939.1	DUT	deoxyuridine 5'-triphosphate nucleotidohydrolase, mitochondrial isoform 2 [Homo sapiens]	AAGYDLYSAYDYTIPPMEKAVVK	K19	n.d.	n.d.	n.d.	n.d.	n.d.	n.d.	n.d.	n.d.	n.d.	n.d.	n.d.	n.d.	3
NP_001939.1	DUT	deoxyuridine 5'-triphosphate nucleotidohydrolase, mitochondrial isoform 2 [Homo sapiens]	PCSEETPAISPSKR	K13	n.d.	4	7	n.d.	3	n.d.	n.d.	n.d.	3	n.d.	n.d.	n.d.	2
NP_001020420.1	DUT	deoxyuridine 5'-triphosphate nucleotidohydrolase, mitochondrial isoform 3 [Homo sapiens]	GSGGFGSTGKN	K10	n.d.	1	2	n.d.	1	n.d.	n.d.	n.d.	n.d.	n.d.	n.d.	n.d.	2
NP_001020420.1	DUT	deoxyuridine 5'-triphosphate nucleotidohydrolase, mitochondrial isoform 3 [Homo sapiens]	SGLAAKHFIDVGAGVIDEDYR	K6	n.d.	10	2	n.d.	n.d.	n.d.	n.d.	n.d.	n.d.	n.d.	1	n.d.	3
NP_001918.3	DES	desmin [Homo sapiens]	IESLNEEIAFLKK	K12	n.d.	n.d.	n.d.	n.d.	1	n.d.	n.d.	n.d.	n.d.	n.d.	n.d.	n.d.	n.d.
NP_001934.2	DSG2	desmoglein-2 preproprotein [Homo sapiens]	ATQFTGATGAIMTTETTKTAR	K18	n.d.	n.d.	n.d.	n.d.	n.d.	n.d.	6	n.d.	n.d.	n.d.	2	2	6
NP_001934.2	DSG2	desmoglein-2 preproprotein [Homo sapiens]	GSSSASIVKGQHEMSEMDGR	K9	n.d.	n.d.	n.d.	n.d.	n.d.	n.d.	6	n.d.	n.d.	n.d.	3	n.d.	6
NP_001008844.1	DSP	desmoplakin isoform II [Homo sapiens]	IQESKNQCTQVVQER	K5	n.d.	n.d.	n.d.	n.d.	n.d.	n.d.	n.d.	n.d.	n.d.	n.d.	1	n.d.	2
NP_001008844.1	DSP	desmoplakin isoform II [Homo sapiens]	QMGQPCDAYQKR	K11	n.d.	n.d.	n.d.	n.d.	n.d.	n.d.	n.d.	n.d.	1	n.d.	n.d.	n.d.	n.d.
NP_001008844.1	DSP	desmoplakin isoform II [Homo sapiens]	VSYVQLKER	K7	n.d.	n.d.	n.d.	n.d.	n.d.	n.d.	n.d.	n.d.	n.d.	n.d.	n.d.	1	n.d.
NP_001011546.1	DSTN	destrin isoform b [Homo sapiens]	FQGIKHECQANGPEDLNR	K5	n.d.	n.d.	7	n.d.	n.d.	n.d.	n.d.	n.d.	1	n.d.	2	n.d.	n.d.
NP_001011546.1	DSTN	destrin isoform b [Homo sapiens]	KEELMFFLWAPELAPLKSK	K17	n.d.	n.d.	2	n.d.	n.d.	n.d.	n.d.	n.d.	n.d.	n.d.	4	n.d.	n.d.
NP_001011546.1	DSTN	destrin isoform b [Homo sapiens]	YALYDASFETKESR	K11	n.d.	1	7	n.d.	n.d.	n.d.	n.d.	n.d.	n.d.	n.d.	n.d.	n.d.	n.d.
NP_004138.1	DRG1	developmentally-regulated GTP-binding protein 1 [Homo sapiens]	SILAEYKIHNADVTLR	K7	n.d.	n.d.	n.d.	n.d.	n.d.	n.d.	n.d.	n.d.	n.d.	n.d.	n.d.	n.d.	2
NP_620307.1	NP_620307.1	diablo homolog, mitochondrial isoform 3 precursor [Homo sapiens]	QKTQEEGEER	K2	n.d.	n.d.	n.d.	n.d.	n.d.	n.d.	n.d.	6	n.d.	n.d.	n.d.	n.d.	n.d.
NP_620307.1	NP_620307.1	diablo homolog, mitochondrial isoform 3 precursor [Homo sapiens]	QYTSLLGKMNSEEEDEVWQVIIGAR	K8	n.d.	n.d.	n.d.	n.d.	3	n.d.	n.d.	1	n.d.	n.d.	n.d.	n.d.	n.d.
NP_001229751.1	DEF8	differentially expressed in FDCP 8 homolog isoform 2 [Homo sapiens]	LKLQELK	K2	n.d.	n.d.	n.d.	1	n.d.	n.d.	n.d.	n.d.	n.d.	n.d.	n.d.	n.d.	n.d.
NP_000311.2	QDPR	dihydropteridine reductase [Homo sapiens]	EGGLLTLAGAKAALDGTPGMIGYGMAK	K11	n.d.	n.d.	n.d.	n.d.	1	n.d.	n.d.	n.d.	n.d.	n.d.	n.d.	n.d.	3
NP_001231533.1	DPYSL2	dihydropyrimidinase-related protein 2 isoform 3 [Homo sapiens]	GLYDGPVCEVSVTPKTVTPASSAK	K15	n.d.	n.d.	n.d.	n.d.	2	n.d.	n.d.	n.d.	n.d.	n.d.	n.d.	n.d.	n.d.
NP_001378.1	DPYSL3	dihydropyrimidinase-related protein 3 isoform 2 [Homo sapiens]	AIGKDNFTAIPEGTNGVEER	K4	n.d.	n.d.	3	n.d.	1	n.d.	n.d.	n.d.	n.d.	n.d.	n.d.	n.d.	n.d.
NP_001378.1	DPYSL3	dihydropyrimidinase-related protein 3 isoform 2 [Homo sapiens]	AVATGKMDENQFVAVTSTNAAK	K6	n.d.	n.d.	3	n.d.	n.d.	n.d.	n.d.	n.d.	n.d.	n.d.	n.d.	n.d.	n.d.
NP_001378.1	DPYSL3	dihydropyrimidinase-related protein 3 isoform 2 [Homo sapiens]	GMYDGPVFDLTTTPKGGTPAGSAR	K15	n.d.	n.d.	5	n.d.	5	n.d.	n.d.	n.d.	n.d.	n.d.	n.d.	n.d.	n.d.
NP_002452.1	MVD	diphosphomevalonate decarboxylase [Homo sapiens]	KLTGSTVGMR	K1	n.d.	n.d.	1	n.d.	n.d.	n.d.	n.d.	n.d.	n.d.	n.d.	n.d.	n.d.	n.d.
NP_775873.2	DIP2B	disco-interacting protein 2 homolog B [Homo sapiens]	RPPLKEFFVDDSEEIVEVPQPDPNQPKPEGR	K5	n.d.	2	n.d.	n.d.	7	1	5	n.d.	n.d.	2	n.d.	n.d.	n.d.
NP_775873.2	DIP2B	disco-interacting protein 2 homolog B [Homo sapiens]	SKLLSPYSPQTQETDSAVQK	K2	26	n.d.	3	n.d.	26	17	n.d.	n.d.	n.d.	n.d.	n.d.	n.d.	3
NP_001248394.1	ADAM15	disintegrin and metalloproteinase domain-containing protein 15 isoform 8 preproprotein [Homo sapiens]	LCQLKGPTCQYR	K5	n.d.	n.d.	n.d.	n.d.	n.d.	n.d.	n.d.	n.d.	n.d.	n.d.	n.d.	n.d.	1
NP_003807.1	ADAM9	disintegrin and metalloproteinase domain-containing protein 9 precursor [Homo sapiens]	SQTYESDGKNQANPSR	K9	n.d.	n.d.	2	6	7	5	4	1	n.d.	2	2	n.d.	n.d.
NP_001191315.1	DLG1	disks large homolog 1 isoform 3 [Homo sapiens]	SKPSEPIQPVNTWEISSLPSSTVTSETLPSSLSPSVEKYR	K38	n.d.	n.d.	n.d.	n.d.	1	n.d.	n.d.	n.d.	n.d.	3	n.d.	n.d.	n.d.
NP_001370.1	DNMT1	DNA (cytosine-5)-methyltransferase 1 isoform b [Homo sapiens]	CGVCEVCQQPECGKCK	K14	n.d.	n.d.	3	n.d.	n.d.	n.d.	n.d.	n.d.	n.d.	n.d.	2	n.d.	n.d.
NP_001370.1	DNMT1	DNA (cytosine-5)-methyltransferase 1 isoform b [Homo sapiens]	IKEIFCPK	K2	n.d.	n.d.	1	n.d.	n.d.	n.d.	n.d.	n.d.	n.d.	n.d.	n.d.	n.d.	n.d.
NP_001370.1	DNMT1	DNA (cytosine-5)-methyltransferase 1 isoform b [Homo sapiens]	YGQHPPDAVDEPQMLTNEKLSIFDANESGFESYEALPQHK	K19	n.d.	n.d.	n.d.	1	n.d.	n.d.	n.d.	n.d.	n.d.	n.d.	n.d.	n.d.	n.d.
NP_001914.3	DDB1	DNA damage-binding protein 1 [Homo sapiens]	IVVFQYSDGKLQTVAEK	K10	n.d.	n.d.	1	n.d.	n.d.	n.d.	n.d.	n.d.	n.d.	n.d.	n.d.	n.d.	1
NP_001914.3	DDB1	DNA damage-binding protein 1 [Homo sapiens]	LFMLLLEKEEQMDGTVTLK	K8	n.d.	1	4	1	n.d.	n.d.	n.d.	n.d.	n.d.	n.d.	n.d.	3	n.d.
NP_001914.3	DDB1	DNA damage-binding protein 1 [Homo sapiens]	LGKDPNTYFIVGTAMVYPEEAEPK	K3	n.d.	n.d.	1	n.d.	n.d.	n.d.	n.d.	n.d.	n.d.	n.d.	n.d.	n.d.	2
NP_001914.3	DDB1	DNA damage-binding protein 1 [Homo sapiens]	MQEVVANLQYDDGSGMKR	K17	2	11	14	23	6	17	7	13	11	7	14	12	23
NP_001914.3	DDB1	DNA damage-binding protein 1 [Homo sapiens]	QGQGQLVTCSGAFKEGSLR	K14	n.d.	n.d.	1	n.d.	n.d.	n.d.	n.d.	n.d.	n.d.	n.d.	n.d.	n.d.	4
NP_001914.3	DDB1	DNA damage-binding protein 1 [Homo sapiens]	YNACILEYKQSGESIDIITR	K9	n.d.	n.d.	n.d.	n.d.	n.d.	n.d.	n.d.	n.d.	n.d.	n.d.	1	1	n.d.
NP_000098.1	DDB2	DNA damage-binding protein 2 [Homo sapiens]	DKPTFIKGIGAGGSITGLK	K7	n.d.	n.d.	n.d.	n.d.	n.d.	n.d.	n.d.	n.d.	n.d.	n.d.	2	n.d.	1
NP_000098.1	DDB2	DNA damage-binding protein 2 [Homo sapiens]	LLTTDQKSEIR	K7	n.d.	n.d.	n.d.	n.d.	n.d.	n.d.	n.d.	n.d.	n.d.	n.d.	1	n.d.	n.d.
NP_061931.1	DDIT4	DNA damage-inducible transcript 4 protein [Homo sapiens]	KLYSSEQLLIEEC	K1	n.d.	n.d.	2	n.d.	n.d.	n.d.	n.d.	n.d.	n.d.	n.d.	n.d.	n.d.	n.d.
NP_061931.1	DDIT4	DNA damage-inducible transcript 4 protein [Homo sapiens]	LLMPSQLVSQVGKELLR	K13	1	10	6	6	2	n.d.	2	2	4	2	2	7	27
NP_000115.1	ERCC6	DNA excision repair protein ERCC-6 [Homo sapiens]	EILQEFESKLSASQSCVFR	K9	n.d.	n.d.	n.d.	n.d.	n.d.	2	n.d.	n.d.	n.d.	n.d.	n.d.	n.d.	6
NP_001161090.1	MLH1	DNA mismatch repair protein Mlh1 isoform 3 [Homo sapiens]	HFTEDGNILQLANLPDLYKVFER	K19	n.d.	n.d.	n.d.	n.d.	n.d.	n.d.	n.d.	n.d.	n.d.	n.d.	n.d.	n.d.	1
NP_059139.3	POLE3	DNA polymerase epsilon subunit 3 [Homo sapiens]	FVTPLKEALEAYR	K6	n.d.	n.d.	n.d.	n.d.	n.d.	n.d.	n.d.	n.d.	n.d.	n.d.	n.d.	n.d.	2
NP_004619.3	XPC	DNA repair protein complementing XP-C cells isoform 1 [Homo sapiens]	SLLPVKPVEIEIETPEQAK	K6	3	2	n.d.	n.d.	n.d.	n.d.	n.d.	n.d.	n.d.	n.d.	1	n.d.	n.d.
NP_004619.3	XPC	DNA repair protein complementing XP-C cells isoform 1 [Homo sapiens]	SLLPVKPVEIEIETPEQAKTR	K19	5	n.d.	n.d.	n.d.	1	n.d.	n.d.	n.d.	n.d.	n.d.	n.d.	n.d.	n.d.
NP_001139241.1	XPC	DNA repair protein complementing XP-C cells isoform 2 [Homo sapiens]	EENDLGLFGYWQTEEYQPPVAVDGKVPR	K25	2	n.d.	n.d.	2	n.d.	n.d.	n.d.	n.d.	n.d.	n.d.	n.d.	n.d.	n.d.
NP_004517.2	MCM2	DNA replication licensing factor MCM2 [Homo sapiens]	MITSLSKDQQIGEK	K7	n.d.	n.d.	1	n.d.	n.d.	n.d.	n.d.	n.d.	n.d.	n.d.	n.d.	n.d.	n.d.
NP_001257401.1	MCM3	DNA replication licensing factor MCM3 isoform 2 [Homo sapiens]	MSKTVDLQDAEEAVELVQYAYFK	K3	n.d.	n.d.	n.d.	n.d.	n.d.	n.d.	n.d.	n.d.	n.d.	n.d.	n.d.	n.d.	2
NP_005905.2	MCM4	DNA replication licensing factor MCM4 [Homo sapiens]	FIDPLAKEEENVGIDITEPLYMQR	K7	n.d.	n.d.	1	n.d.	n.d.	n.d.	n.d.	n.d.	n.d.	n.d.	n.d.	n.d.	1
NP_005905.2	MCM4	DNA replication licensing factor MCM4 [Homo sapiens]	TPALKYQQLFEDIR	K5	n.d.	n.d.	n.d.	n.d.	1	n.d.	n.d.	n.d.	2	n.d.	2	n.d.	n.d.
NP_006730.2	MCM5	DNA replication licensing factor MCM5 [Homo sapiens]	CSPIGVYTSGKGSSAAGLTASVMR	K11	n.d.	n.d.	n.d.	n.d.	n.d.	n.d.	n.d.	n.d.	n.d.	n.d.	n.d.	n.d.	4
NP_006730.2	MCM5	DNA replication licensing factor MCM5 [Homo sapiens]	FAIGSQVSEHSIIKDFTK	K14	n.d.	n.d.	n.d.	n.d.	n.d.	n.d.	n.d.	n.d.	n.d.	n.d.	n.d.	n.d.	1
NP_006730.2	MCM5	DNA replication licensing factor MCM5 [Homo sapiens]	LAALPNVYEVISKSIAPSIFGGTDMK	K13	n.d.	n.d.	n.d.	n.d.	n.d.	n.d.	n.d.	n.d.	n.d.	n.d.	n.d.	n.d.	3
NP_006730.2	MCM5	DNA replication licensing factor MCM5 [Homo sapiens]	VAIHEAMEQQTISIAKAGITTTLNSR	K16	n.d.	4	n.d.	n.d.	1	n.d.	n.d.	n.d.	n.d.	1	n.d.	n.d.	5
NP_006730.2	MCM5	DNA replication licensing factor MCM5 [Homo sapiens]	WDETKGEDNIDFMPTILSR	K5	n.d.	1	n.d.	n.d.	3	n.d.	n.d.	n.d.	n.d.	n.d.	n.d.	n.d.	5
NP_005906.2	MCM6	DNA replication licensing factor MCM6 [Homo sapiens]	AVYTSGKASSAAGLTAAVVR	K7	n.d.	2	7	1	n.d.	13	n.d.	31	1	n.d.	1	2	4
NP_005906.2	MCM6	DNA replication licensing factor MCM6 [Homo sapiens]	CQKLFLDFLEEFQSSDGEIK	K3	n.d.	n.d.	n.d.	n.d.	n.d.	n.d.	n.d.	n.d.	n.d.	n.d.	n.d.	n.d.	1
NP_005906.2	MCM6	DNA replication licensing factor MCM6 [Homo sapiens]	DGSGVTKSSWR	K7	n.d.	n.d.	n.d.	n.d.	n.d.	n.d.	n.d.	n.d.	1	n.d.	n.d.	n.d.	n.d.
NP_005906.2	MCM6	DNA replication licensing factor MCM6 [Homo sapiens]	IIEKVIHR	K4	n.d.	n.d.	n.d.	n.d.	n.d.	n.d.	n.d.	n.d.	n.d.	n.d.	n.d.	n.d.	1
NP_005906.2	MCM6	DNA replication licensing factor MCM6 [Homo sapiens]	KVEEEEDESALKR	K12	n.d.	n.d.	1	n.d.	n.d.	n.d.	n.d.	n.d.	n.d.	n.d.	n.d.	n.d.	1
NP_005906.2	MCM6	DNA replication licensing factor MCM6 [Homo sapiens]	MHCCDEVQPKHVK	K10	n.d.	n.d.	1	n.d.	n.d.	n.d.	n.d.	n.d.	n.d.	n.d.	n.d.	n.d.	n.d.
NP_005906.2	MCM6	DNA replication licensing factor MCM6 [Homo sapiens]	SLKQNINLSAPIMSR	K3	n.d.	n.d.	1	n.d.	n.d.	n.d.	n.d.	n.d.	n.d.	n.d.	n.d.	n.d.	n.d.
NP_005907.3	MCM7	DNA replication licensing factor MCM7 isoform 1 [Homo sapiens]	FELYFQGPSSNKPR	K12	n.d.	n.d.	n.d.	n.d.	n.d.	n.d.	n.d.	n.d.	n.d.	n.d.	n.d.	9	13
NP_005907.3	MCM7	DNA replication licensing factor MCM7 isoform 1 [Homo sapiens]	FLQEFYQDDELGKK	K13	n.d.	n.d.	2	n.d.	n.d.	n.d.	n.d.	n.d.	n.d.	n.d.	1	n.d.	1
NP_005907.3	MCM7	DNA replication licensing factor MCM7 isoform 1 [Homo sapiens]	FLQEFYQDDELGKKQFK	K14; K17	n.d.	n.d.	1	n.d.	n.d.	n.d.	n.d.	n.d.	n.d.	n.d.	n.d.	n.d.	n.d.
NP_877577.1	MCM7	DNA replication licensing factor MCM7 isoform 2 [Homo sapiens]	EAWASKDATYTSAR	K6	n.d.	1	2	n.d.	n.d.	n.d.	n.d.	n.d.	8	n.d.	n.d.	n.d.	1
NP_877577.1	MCM7	DNA replication licensing factor MCM7 isoform 2 [Homo sapiens]	MNKSEDDESGAGELTR	K3	n.d.	1	n.d.	n.d.	n.d.	n.d.	n.d.	n.d.	n.d.	n.d.	n.d.	n.d.	n.d.
NP_877577.1	MCM7	DNA replication licensing factor MCM7 isoform 2 [Homo sapiens]	QPPSQFEPLDMKLMR	K12	n.d.	n.d.	7	1	n.d.	n.d.	n.d.	n.d.	n.d.	n.d.	n.d.	n.d.	7
NP_877577.1	MCM7	DNA replication licensing factor MCM7 isoform 2 [Homo sapiens]	TAIHEVMEQQTISIAKAGILTTLNAR	K16	n.d.	n.d.	n.d.	n.d.	n.d.	n.d.	n.d.	n.d.	n.d.	3	n.d.	n.d.	n.d.
NP_001058.2	TOP2A	DNA topoisomerase 2-alpha [Homo sapiens]	EQELDTLKR	K8	n.d.	n.d.	n.d.	n.d.	n.d.	n.d.	n.d.	n.d.	n.d.	1	n.d.	n.d.	n.d.
NP_001058.2	TOP2A	DNA topoisomerase 2-alpha [Homo sapiens]	MYVPALIFGQLLTSSNYDDDEKK	K22	n.d.	1	n.d.	n.d.	n.d.	n.d.	n.d.	n.d.	n.d.	n.d.	n.d.	n.d.	n.d.
NP_001258677.1	APEX2	DNA-(apurinic or apyrimidinic site) lyase 2 isoform 2 [Homo sapiens]	VQTCQNKAQVR	K7	n.d.	n.d.	n.d.	n.d.	n.d.	n.d.	n.d.	n.d.	1	n.d.	n.d.	n.d.	1
NP_056080.1	SATB2	DNA-binding protein SATB2 [Homo sapiens]	GPPPVKVAR	K6	n.d.	n.d.	n.d.	n.d.	1	n.d.	n.d.	n.d.	n.d.	n.d.	n.d.	n.d.	n.d.
NP_001075109.1	PRKDC	DNA-dependent protein kinase catalytic subunit isoform 2 [Homo sapiens]	FTKLNESTFDTQITK	K3	n.d.	1	n.d.	n.d.	n.d.	n.d.	n.d.	n.d.	n.d.	n.d.	n.d.	n.d.	n.d.
NP_001075109.1	PRKDC	DNA-dependent protein kinase catalytic subunit isoform 2 [Homo sapiens]	GIFTSEIGTKQITQSALLAEAR	K10	n.d.	1	n.d.	n.d.	n.d.	n.d.	n.d.	n.d.	1	n.d.	1	4	2
NP_001075109.1	PRKDC	DNA-dependent protein kinase catalytic subunit isoform 2 [Homo sapiens]	LAKDVLIQGLIDENPGLQLIIR	K3	n.d.	n.d.	n.d.	n.d.	n.d.	n.d.	n.d.	n.d.	n.d.	n.d.	n.d.	1	n.d.
NP_001075109.1	PRKDC	DNA-dependent protein kinase catalytic subunit isoform 2 [Homo sapiens]	LNESTFDTQITKK	K12	n.d.	n.d.	n.d.	n.d.	n.d.	n.d.	n.d.	3	1	n.d.	n.d.	1	1
NP_001075109.1	PRKDC	DNA-dependent protein kinase catalytic subunit isoform 2 [Homo sapiens]	LTKLQSVQALTEIQEFISFISK	K3	n.d.	n.d.	n.d.	n.d.	n.d.	n.d.	n.d.	n.d.	n.d.	n.d.	n.d.	4	1
NP_001075109.1	PRKDC	DNA-dependent protein kinase catalytic subunit isoform 2 [Homo sapiens]	NKEFVAR	K2	1	1	1	n.d.	n.d.	n.d.	n.d.	n.d.	n.d.	n.d.	n.d.	1	n.d.
NP_001075109.1	PRKDC	DNA-dependent protein kinase catalytic subunit isoform 2 [Homo sapiens]	NLLIFENLIDLKR	K12	n.d.	n.d.	n.d.	n.d.	n.d.	n.d.	n.d.	n.d.	n.d.	n.d.	n.d.	n.d.	2
NP_001075109.1	PRKDC	DNA-dependent protein kinase catalytic subunit isoform 2 [Homo sapiens]	TKNLSSNEAISLEEIR	K2	n.d.	n.d.	3	n.d.	n.d.	n.d.	n.d.	n.d.	n.d.	n.d.	n.d.	n.d.	n.d.
NP_001075109.1	PRKDC	DNA-dependent protein kinase catalytic subunit isoform 2 [Homo sapiens]	YPDAKMDPMNIWDDIITNR	K5	n.d.	2	n.d.	n.d.	n.d.	n.d.	n.d.	n.d.	n.d.	n.d.	n.d.	n.d.	n.d.
NP_056240.2	POLR1A	DNA-directed RNA polymerase I subunit RPA1 [Homo sapiens]	MLISKNMPWR	K5	n.d.	n.d.	n.d.	n.d.	n.d.	n.d.	n.d.	n.d.	n.d.	n.d.	n.d.	1	n.d.
NP_056240.2	POLR1A	DNA-directed RNA polymerase I subunit RPA1 [Homo sapiens]	SPSACLVVGKVVR	K10	n.d.	n.d.	n.d.	n.d.	n.d.	n.d.	n.d.	n.d.	n.d.	n.d.	n.d.	1	n.d.
NP_000928.1	POLR2A	DNA-directed RNA polymerase II subunit RPB1 [Homo sapiens]	FGVEQPEGDEDLTKEK	K14	n.d.	2	n.d.	n.d.	n.d.	n.d.	n.d.	n.d.	2	n.d.	1	1	n.d.
NP_000928.1	POLR2A	DNA-directed RNA polymerase II subunit RPB1 [Homo sapiens]	IMNSDENKMQEEEEVVDK	K8	n.d.	13	2	1	n.d.	2	10	n.d.	2	1	5	5	n.d.
NP_000928.1	POLR2A	DNA-directed RNA polymerase II subunit RPB1 [Homo sapiens]	INISQVIAVVGQQNVEGKR	K18	n.d.	n.d.	n.d.	n.d.	n.d.	n.d.	n.d.	n.d.	n.d.	n.d.	2	n.d.	n.d.
NP_000928.1	POLR2A	DNA-directed RNA polymerase II subunit RPB1 [Homo sapiens]	TGSSAQKSLSEYNNFK	K7	n.d.	2	n.d.	n.d.	2	n.d.	4	n.d.	1	n.d.	1	8	4
NP_000928.1	POLR2A	DNA-directed RNA polymerase II subunit RPB1 [Homo sapiens]	YGEDGLAGESVEFQNLATLKPSNKAFEKK	K28; K29	n.d.	n.d.	n.d.	n.d.	n.d.	n.d.	n.d.	n.d.	n.d.	n.d.	1	n.d.	n.d.
NP_000929.1	POLR2B	DNA-directed RNA polymerase II subunit RPB2 [Homo sapiens]	GGQGAKKSAIGQR	K6; K7	n.d.	n.d.	n.d.	n.d.	n.d.	n.d.	n.d.	n.d.	n.d.	n.d.	1	n.d.	n.d.
NP_000929.1	POLR2B	DNA-directed RNA polymerase II subunit RPB2 [Homo sapiens]	NLTYSAPLYVDITKTVIK	K14	n.d.	n.d.	n.d.	n.d.	n.d.	n.d.	n.d.	n.d.	n.d.	n.d.	6	n.d.	n.d.
NP_000929.1	POLR2B	DNA-directed RNA polymerase II subunit RPB2 [Homo sapiens]	VSANKGEIGDATPFNDAVNVQK	K5	n.d.	n.d.	n.d.	n.d.	n.d.	n.d.	n.d.	n.d.	n.d.	n.d.	1	n.d.	n.d.
NP_008986.2	POLR3A	DNA-directed RNA polymerase III subunit RPC1 [Homo sapiens]	KVVDPIVSNFLQSFETAIEHNK	K1	n.d.	1	n.d.	n.d.	n.d.	n.d.	n.d.	n.d.	n.d.	n.d.	n.d.	n.d.	n.d.
NP_066951.1	POLR2L	DNA-directed RNA polymerases I, II, and III subunit RPABC5 [Homo sapiens]	CFTCGKIVGNK	K6	n.d.	n.d.	n.d.	5	n.d.	8	n.d.	1	2	1	n.d.	n.d.	3
NP_066951.1	POLR2L	DNA-directed RNA polymerases I, II, and III subunit RPABC5 [Homo sapiens]	WEAYLGLLQAEYTEGDALDALGLKR	K24	n.d.	2	n.d.	8	n.d.	9	n.d.	n.d.	1	2	n.d.	3	2
NP_001530.1	DNAJA1	dnaJ homolog subfamily A member 1 [Homo sapiens]	ELYDKGGEQAIK	K5	n.d.	n.d.	2	n.d.	n.d.	n.d.	n.d.	n.d.	n.d.	n.d.	1	n.d.	n.d.
NP_001530.1	DNAJA1	dnaJ homolog subfamily A member 1 [Homo sapiens]	LALKYHPDKNPNEGEK	K4	n.d.	n.d.	1	n.d.	n.d.	n.d.	n.d.	n.d.	n.d.	n.d.	n.d.	n.d.	n.d.
NP_001530.1	DNAJA1	dnaJ homolog subfamily A member 1 [Homo sapiens]	LSLLEKLLPER	K6	1	n.d.	n.d.	n.d.	n.d.	n.d.	n.d.	n.d.	n.d.	n.d.	n.d.	n.d.	n.d.
NP_001530.1	DNAJA1	dnaJ homolog subfamily A member 1 [Homo sapiens]	NVICDKCEGR	K6	n.d.	n.d.	n.d.	n.d.	n.d.	n.d.	n.d.	n.d.	n.d.	n.d.	n.d.	1	n.d.
NP_001530.1	DNAJA1	dnaJ homolog subfamily A member 1 [Homo sapiens]	QISQAYEVLSDAKK	K13	n.d.	n.d.	n.d.	n.d.	n.d.	1	n.d.	n.d.	n.d.	n.d.	n.d.	n.d.	n.d.
NP_001530.1	DNAJA1	dnaJ homolog subfamily A member 1 [Homo sapiens]	VNFPENGFLSPDKLSLLEK	K13	n.d.	1	n.d.	n.d.	n.d.	n.d.	n.d.	n.d.	n.d.	n.d.	1	n.d.	n.d.
NP_005871.1	DNAJA2	dnaJ homolog subfamily A member 2 [Homo sapiens]	NVLCSACSGQGGKSGAVQK	K13	1	5	4	3	n.d.	1	10	1	n.d.	3	n.d.	3	1
NP_005871.1	DNAJA2	dnaJ homolog subfamily A member 2 [Homo sapiens]	TTKLQLSK	K3	n.d.	n.d.	1	n.d.	n.d.	n.d.	1	n.d.	n.d.	n.d.	n.d.	1	1
NP_001123655.1	DNAJA4	dnaJ homolog subfamily A member 4 isoform 3 [Homo sapiens]	KLALQK	K1	n.d.	n.d.	n.d.	1	n.d.	n.d.	n.d.	n.d.	n.d.	n.d.	n.d.	n.d.	n.d.
NP_006136.1	DNAJB1	dnaJ homolog subfamily B member 1 [Homo sapiens]	GASDEEIKR	K8	n.d.	n.d.	n.d.	n.d.	n.d.	n.d.	n.d.	n.d.	n.d.	n.d.	1	n.d.	n.d.
NP_001002762.2	DNAJB12	dnaJ homolog subfamily B member 12 [Homo sapiens]	AGGTDAPSANGEAGGESTKGYTAEQVAAVK	K19	n.d.	n.d.	n.d.	n.d.	n.d.	n.d.	n.d.	n.d.	n.d.	n.d.	n.d.	n.d.	1
NP_001034639.1	DNAJB2	dnaJ homolog subfamily B member 2 isoform a [Homo sapiens]	SASADDIKK	K8	n.d.	n.d.	n.d.	n.d.	1	n.d.	n.d.	n.d.	1	1	3	1	n.d.
NP_001001394.1	DNAJB3	dnaJ homolog subfamily B member 3 [Homo sapiens]	QVAEAYEVLSDAKK	K13	n.d.	n.d.	8	3	n.d.	40	n.d.	6	n.d.	18	2	n.d.	n.d.
NP_005485.1	DNAJB6	dnaJ homolog subfamily B member 6 isoform b [Homo sapiens]	HASPEDIKK	K8	n.d.	n.d.	n.d.	n.d.	n.d.	n.d.	n.d.	n.d.	n.d.	n.d.	1	n.d.	n.d.
NP_005485.1	DNAJB6	dnaJ homolog subfamily B member 6 isoform b [Homo sapiens]	SLTINGKEQLLR	K7	n.d.	n.d.	n.d.	n.d.	n.d.	4	n.d.	n.d.	n.d.	2	n.d.	2	n.d.
NP_005485.1	DNAJB6	dnaJ homolog subfamily B member 6 isoform b [Homo sapiens]	VEVEEDGQLKSLTINGK	K10	n.d.	n.d.	2	n.d.	n.d.	1	n.d.	n.d.	n.d.	n.d.	n.d.	n.d.	n.d.
NP_005485.1	DNAJB6	dnaJ homolog subfamily B member 6 isoform b [Homo sapiens]	YGKEGLNGGGGGGSHFDSPFEFGFTFR	K3	n.d.	n.d.	n.d.	n.d.	n.d.	3	n.d.	n.d.	n.d.	3	n.d.	n.d.	n.d.
NP_056083.3	DNAJC13	dnaJ homolog subfamily C member 13 [Homo sapiens]	IVDGPDPENIILILKTQSILFNR	K15	n.d.	n.d.	n.d.	n.d.	n.d.	3	n.d.	n.d.	n.d.	n.d.	n.d.	n.d.	n.d.
NP_056083.3	DNAJC13	dnaJ homolog subfamily C member 13 [Homo sapiens]	LLLEEDENEESGSIKR	K15	n.d.	6	3	1	n.d.	n.d.	n.d.	n.d.	n.d.	n.d.	n.d.	n.d.	n.d.
NP_056005.1	DNAJC9	dnaJ homolog subfamily C member 9 [Homo sapiens]	ELGLDEGVDSLKAAIQSR	K12	n.d.	n.d.	n.d.	n.d.	n.d.	n.d.	n.d.	n.d.	2	n.d.	n.d.	n.d.	1
NP_003850.1	DPM1	dolichol-phosphate mannosyltransferase [Homo sapiens]	VYGESKLGGNEIVSFLK	K6	n.d.	n.d.	n.d.	n.d.	n.d.	n.d.	n.d.	n.d.	n.d.	n.d.	n.d.	1	n.d.
NP_002941.1	RPN1	dolichyl-diphosphooligosaccharide--protein glycosyltransferase subunit 1 precursor [Homo sapiens]	IILPEGAKNIEIDSPYEISR	K8	n.d.	n.d.	n.d.	n.d.	n.d.	n.d.	n.d.	n.d.	n.d.	n.d.	n.d.	4	n.d.
NP_002941.1	RPN1	dolichyl-diphosphooligosaccharide--protein glycosyltransferase subunit 1 precursor [Homo sapiens]	KDTYIENEK	K1	n.d.	n.d.	n.d.	3	n.d.	n.d.	n.d.	n.d.	n.d.	n.d.	n.d.	n.d.	n.d.
NP_002941.1	RPN1	dolichyl-diphosphooligosaccharide--protein glycosyltransferase subunit 1 precursor [Homo sapiens]	LKTEGSDLCDR	K2	6	4	6	4	4	n.d.	1	n.d.	2	2	1	10	1
NP_002941.1	RPN1	dolichyl-diphosphooligosaccharide--protein glycosyltransferase subunit 1 precursor [Homo sapiens]	SFKTILPAAAQDVYYR	K3	n.d.	n.d.	n.d.	n.d.	n.d.	n.d.	n.d.	n.d.	n.d.	n.d.	n.d.	2	n.d.
NP_002941.1	RPN1	dolichyl-diphosphooligosaccharide--protein glycosyltransferase subunit 1 precursor [Homo sapiens]	VACITEQVLTLVNKR	K14	n.d.	n.d.	n.d.	n.d.	n.d.	n.d.	n.d.	n.d.	n.d.	n.d.	n.d.	n.d.	4
NP_005582.1	MRE11A	double-strand break repair protein MRE11A isoform 1 [Homo sapiens]	NSKTAVSASR	K3	n.d.	n.d.	n.d.	n.d.	n.d.	n.d.	n.d.	n.d.	n.d.	n.d.	n.d.	n.d.	1
NP_005581.2	MRE11A	double-strand break repair protein MRE11A isoform 2 [Homo sapiens]	QYFQTAEKNVQLSLLTER	K8	n.d.	n.d.	n.d.	n.d.	n.d.	n.d.	n.d.	n.d.	n.d.	n.d.	n.d.	n.d.	4
NP_005581.2	MRE11A	double-strand break repair protein MRE11A isoform 2 [Homo sapiens]	YQLEKTQR	K5	n.d.	n.d.	n.d.	n.d.	n.d.	n.d.	n.d.	n.d.	n.d.	n.d.	n.d.	n.d.	2
NP_006256.1	RAD21	double-strand-break repair protein rad21 homolog [Homo sapiens]	AQLSDYSDIVTTLDLAPPTKK	K20	n.d.	n.d.	n.d.	n.d.	n.d.	n.d.	n.d.	n.d.	1	n.d.	n.d.	n.d.	n.d.
NP_006256.1	RAD21	double-strand-break repair protein rad21 homolog [Homo sapiens]	QAAAKFYSFLVLK	K5	n.d.	n.d.	n.d.	n.d.	n.d.	n.d.	n.d.	n.d.	n.d.	n.d.	n.d.	n.d.	5
NP_001129116.1	DCTN4	dynactin subunit 4 isoform c [Homo sapiens]	NYMPLAFSDKYGLGTR	K10	n.d.	n.d.	n.d.	n.d.	n.d.	n.d.	n.d.	n.d.	1	n.d.	n.d.	n.d.	n.d.
NP_001032583.1	DYNLL1	dynein light chain 1, cytoplasmic [Homo sapiens]	NADMSEEMQQDSVECATQALEKYNIEK	K22	1	3	2	2	4	n.d.	n.d.	1	1	n.d.	n.d.	4	4
NP_001032583.1	DYNLL1	dynein light chain 1, cytoplasmic [Homo sapiens]	YNIEKDIAAHIK	K5	n.d.	1	n.d.	n.d.	n.d.	n.d.	n.d.	n.d.	n.d.	n.d.	n.d.	n.d.	n.d.
NP_542408.1	DYNLL2	dynein light chain 2, cytoplasmic [Homo sapiens]	NADMSEDMQQDAVDCATQAMEKYNIEK	K22	n.d.	n.d.	n.d.	n.d.	n.d.	n.d.	n.d.	1	1	2	n.d.	n.d.	n.d.
NP_054902.1	DYNLRB1	dynein light chain roadblock-type 1 [Homo sapiens]	AEVEETLKR	K8	n.d.	n.d.	1	1	1	n.d.	2	n.d.	n.d.	n.d.	1	n.d.	2
NP_054902.1	DYNLRB1	dynein light chain roadblock-type 1 [Homo sapiens]	LQSQKGVQGIIVVNTEGIPIK	K5	n.d.	n.d.	2	n.d.	n.d.	n.d.	1	n.d.	n.d.	n.d.	2	n.d.	6
NP_001171114.1	DAG1	dystroglycan preproprotein [Homo sapiens]	GVPIIFADELDDSKPPPSSSMPLILQEEK	K14	n.d.	n.d.	n.d.	n.d.	4	n.d.	1	n.d.	n.d.	6	1	n.d.	n.d.
NP_001171114.1	DAG1	dystroglycan preproprotein [Homo sapiens]	KGVPIIFADELDDSKPPPSSSMPLILQEEK	K1	7	n.d.	n.d.	n.d.	8	n.d.	n.d.	n.d.	n.d.	9	4	n.d.	n.d.
NP_001171114.1	DAG1	dystroglycan preproprotein [Homo sapiens]	LTLEDQATFIKK	K11	n.d.	n.d.	n.d.	n.d.	3	n.d.	n.d.	n.d.	n.d.	n.d.	n.d.	n.d.	2
NP_004010.1	DMD	dystrophin Dp40 isoform [Homo sapiens]	VAAAETAKHQAK	K8	n.d.	2	1	n.d.	n.d.	n.d.	n.d.	n.d.	n.d.	n.d.	n.d.	1	1
NP_060923.2	EAPP	E2F-associated phosphoprotein [Homo sapiens]	LSSLGTGSSSGNGKVATAPTR	K14	n.d.	n.d.	2	n.d.	n.d.	n.d.	n.d.	n.d.	n.d.	n.d.	1	n.d.	2
NP_006258.3	RANBP2	E3 SUMO-protein ligase RanBP2 [Homo sapiens]	EIVETFANKSGQSALYDALFSSQSPK	K9	n.d.	n.d.	n.d.	n.d.	n.d.	n.d.	n.d.	n.d.	n.d.	n.d.	1	n.d.	n.d.
NP_005073.2	TRIM25	E3 ubiquitin/ISG15 ligase TRIM25 [Homo sapiens]	LPTFGAPEQLVDLKQAGLEAAAK	K14	n.d.	n.d.	4	n.d.	n.d.	n.d.	n.d.	n.d.	2	n.d.	3	n.d.	n.d.
NP_005735.2	ARIH1	E3 ubiquitin-protein ligase ARIH1 [Homo sapiens]	DISQDSLQDIKQK	K11	n.d.	n.d.	n.d.	n.d.	n.d.	n.d.	n.d.	n.d.	1	n.d.	n.d.	n.d.	1
NP_005735.2	ARIH1	E3 ubiquitin-protein ligase ARIH1 [Homo sapiens]	EKLMER	K2	n.d.	n.d.	2	n.d.	n.d.	n.d.	n.d.	n.d.	1	n.d.	n.d.	n.d.	n.d.
NP_005735.2	ARIH1	E3 ubiquitin-protein ligase ARIH1 [Homo sapiens]	ILLSHFNWDKEK	K10	n.d.	n.d.	1	n.d.	n.d.	n.d.	n.d.	n.d.	n.d.	n.d.	n.d.	n.d.	n.d.
NP_005735.2	ARIH1	E3 ubiquitin-protein ligase ARIH1 [Homo sapiens]	LITDSKVK	K6	n.d.	n.d.	n.d.	n.d.	n.d.	n.d.	n.d.	n.d.	1	n.d.	n.d.	n.d.	n.d.
NP_005735.2	ARIH1	E3 ubiquitin-protein ligase ARIH1 [Homo sapiens]	LYAQVKQK	K6	n.d.	1	1	n.d.	n.d.	n.d.	n.d.	n.d.	3	n.d.	2	n.d.	2
NP_005735.2	ARIH1	E3 ubiquitin-protein ligase ARIH1 [Homo sapiens]	NQNCKAEFCWVCLGPWEPHGSAWYNCNR	K5	n.d.	9	5	1	4	1	n.d.	n.d.	1	2	n.d.	n.d.	2
NP_005735.2	ARIH1	E3 ubiquitin-protein ligase ARIH1 [Homo sapiens]	QFCFNCGENWHDPVKCK	K15	n.d.	6	8	11	2	2	n.d.	n.d.	12	2	13	n.d.	14
NP_005735.2	ARIH1	E3 ubiquitin-protein ligase ARIH1 [Homo sapiens]	VQYPDAKPVR	K7	n.d.	n.d.	n.d.	n.d.	n.d.	n.d.	n.d.	n.d.	2	n.d.	n.d.	n.d.	n.d.
NP_005735.2	ARIH1	E3 ubiquitin-protein ligase ARIH1 [Homo sapiens]	YNEDDAKAAR	K7	n.d.	n.d.	n.d.	n.d.	n.d.	n.d.	n.d.	n.d.	3	n.d.	2	n.d.	n.d.
NP_006312.1	ARIH2	E3 ubiquitin-protein ligase ARIH2 [Homo sapiens]	LFEYQQAQLEAEIENLSWKVER	K19	n.d.	n.d.	n.d.	n.d.	n.d.	n.d.	n.d.	n.d.	n.d.	n.d.	n.d.	n.d.	3
NP_006312.1	ARIH2	E3 ubiquitin-protein ligase ARIH2 [Homo sapiens]	WENHNKSLQLEAQTYQR	K6	n.d.	n.d.	3	n.d.	n.d.	n.d.	n.d.	n.d.	n.d.	n.d.	n.d.	n.d.	n.d.
NP_612144.1	DTX3L	E3 ubiquitin-protein ligase DTX3L [Homo sapiens]	AMSYKPICPTCQTSYGIQK	K5	n.d.	n.d.	n.d.	n.d.	n.d.	n.d.	n.d.	n.d.	n.d.	n.d.	n.d.	2	n.d.
NP_612144.1	DTX3L	E3 ubiquitin-protein ligase DTX3L [Homo sapiens]	DSCISPSEPETKAEQK	K12	n.d.	n.d.	n.d.	n.d.	n.d.	n.d.	3	n.d.	n.d.	n.d.	n.d.	2	n.d.
NP_612144.1	DTX3L	E3 ubiquitin-protein ligase DTX3L [Homo sapiens]	FGGPEMYGYPDPSYLKR	K16	n.d.	n.d.	n.d.	n.d.	n.d.	n.d.	1	n.d.	n.d.	n.d.	n.d.	1	n.d.
NP_612144.1	DTX3L	E3 ubiquitin-protein ligase DTX3L [Homo sapiens]	KPLSQQER	K1	n.d.	n.d.	n.d.	n.d.	n.d.	n.d.	n.d.	n.d.	n.d.	n.d.	n.d.	2	n.d.
NP_612144.1	DTX3L	E3 ubiquitin-protein ligase DTX3L [Homo sapiens]	TAYLPDNKEGR	K8	n.d.	n.d.	n.d.	n.d.	n.d.	n.d.	n.d.	n.d.	n.d.	n.d.	n.d.	2	n.d.
NP_055463.1	DZIP3	E3 ubiquitin-protein ligase DZIP3 [Homo sapiens]	DAYGKSLSELTFDEIVCK	K5	n.d.	n.d.	n.d.	n.d.	n.d.	n.d.	1	n.d.	n.d.	n.d.	n.d.	n.d.	n.d.
NP_056197.2	HECTD1	E3 ubiquitin-protein ligase HECTD1 [Homo sapiens]	KGSSSSVCSVASSSDISLGSTK	K1	n.d.	n.d.	n.d.	n.d.	n.d.	n.d.	n.d.	n.d.	n.d.	n.d.	n.d.	n.d.	1
NP_056197.2	HECTD1	E3 ubiquitin-protein ligase HECTD1 [Homo sapiens]	MAAAGGTVSGPSSACKPGR	K16	n.d.	n.d.	1	n.d.	n.d.	n.d.	n.d.	n.d.	n.d.	4	3	4	4
NP_056197.2	HECTD1	E3 ubiquitin-protein ligase HECTD1 [Homo sapiens]	NNCPDKTSAAAGSSSR	K6	n.d.	n.d.	n.d.	n.d.	n.d.	n.d.	n.d.	n.d.	n.d.	n.d.	n.d.	n.d.	1
NP_056197.2	HECTD1	E3 ubiquitin-protein ligase HECTD1 [Homo sapiens]	STTGAPSTTADSKLSNQVSTIVSLLSTLCR	K13	n.d.	n.d.	n.d.	n.d.	n.d.	n.d.	n.d.	n.d.	n.d.	n.d.	n.d.	n.d.	2
NP_055867.3	HECW1	E3 ubiquitin-protein ligase HECW1 [Homo sapiens]	NSAAPIFKSIGADETVQGQGSR	K8	n.d.	n.d.	2	n.d.	n.d.	n.d.	n.d.	n.d.	n.d.	n.d.	n.d.	n.d.	2
NP_004658.3	HERC2	E3 ubiquitin-protein ligase HERC2 [Homo sapiens]	KDDSVEPSGTKK	K11	n.d.	n.d.	1	n.d.	n.d.	1	n.d.	n.d.	2	n.d.	n.d.	1	n.d.
NP_113584.3	HUWE1	E3 ubiquitin-protein ligase HUWE1 [Homo sapiens]	AQCETLSPDGLPEEQPQTTKLK	K20	n.d.	n.d.	n.d.	n.d.	1	n.d.	n.d.	n.d.	n.d.	n.d.	n.d.	n.d.	2
NP_113584.3	HUWE1	E3 ubiquitin-protein ligase HUWE1 [Homo sapiens]	HLGYTLCKQIGTLLAELR	K8	n.d.	n.d.	n.d.	n.d.	n.d.	n.d.	n.d.	n.d.	n.d.	n.d.	n.d.	n.d.	2
NP_113584.3	HUWE1	E3 ubiquitin-protein ligase HUWE1 [Homo sapiens]	QLAEEETKITDK	K8	n.d.	n.d.	n.d.	n.d.	1	n.d.	n.d.	n.d.	1	n.d.	n.d.	n.d.	n.d.
NP_113584.3	HUWE1	E3 ubiquitin-protein ligase HUWE1 [Homo sapiens]	SPAKVSDGGSSSTDFK	K4	n.d.	2	1	n.d.	n.d.	n.d.	n.d.	n.d.	n.d.	n.d.	n.d.	n.d.	1
NP_113584.3	HUWE1	E3 ubiquitin-protein ligase HUWE1 [Homo sapiens]	SSLLTEKLLR	K7	n.d.	2	1	n.d.	n.d.	n.d.	n.d.	n.d.	3	n.d.	n.d.	n.d.	3
NP_113584.3	HUWE1	E3 ubiquitin-protein ligase HUWE1 [Homo sapiens]	STASALTKLLTK	K8	n.d.	n.d.	n.d.	n.d.	n.d.	n.d.	n.d.	n.d.	n.d.	n.d.	n.d.	n.d.	2
NP_113671.3	ITCH	E3 ubiquitin-protein ligase Itchy homolog isoform 2 [Homo sapiens]	KNWFGPSPYVEVTVDGQSK	K1	n.d.	n.d.	1	n.d.	n.d.	n.d.	n.d.	n.d.	n.d.	n.d.	n.d.	n.d.	n.d.
NP_001244067.1	ITCH	E3 ubiquitin-protein ligase Itchy homolog isoform 3 [Homo sapiens]	EFDPLGPLPPGWEKR	K14	n.d.	n.d.	45	n.d.	n.d.	1	4	n.d.	n.d.	2	n.d.	n.d.	n.d.
NP_001244067.1	ITCH	E3 ubiquitin-protein ligase Itchy homolog isoform 3 [Homo sapiens]	FIYGNQDLFATSQSKEFDPLGPLPPGWEK	K15	10	23	23	35	33	37	33	63	13	31	23	39	25
NP_001244067.1	ITCH	E3 ubiquitin-protein ligase Itchy homolog isoform 3 [Homo sapiens]	SQGQLNEKPLPEGWEMR	K8	n.d.	n.d.	8	2	3	n.d.	n.d.	9	n.d.	5	n.d.	1	1
NP_001244067.1	ITCH	E3 ubiquitin-protein ligase Itchy homolog isoform 3 [Homo sapiens]	TGKSALDNGPQIAYVR	K3	n.d.	n.d.	n.d.	n.d.	1	n.d.	n.d.	n.d.	n.d.	n.d.	n.d.	n.d.	n.d.
NP_064507.3	KCMF1	E3 ubiquitin-protein ligase KCMF1 [Homo sapiens]	HEGVSCDACLKGNFR	K11	n.d.	n.d.	4	n.d.	n.d.	n.d.	2	n.d.	2	n.d.	n.d.	n.d.	2
NP_001005373.1	LRSAM1	E3 ubiquitin-protein ligase LRSAM1 isoform 1 [Homo sapiens]	LIETELLQLTQLELKR	K15	7	2	n.d.	1	n.d.	n.d.	n.d.	n.d.	3	2	2	2	n.d.
NP_001177652.1	LRSAM1	E3 ubiquitin-protein ligase LRSAM1 isoform 2 [Homo sapiens]	WALSSLLQQLLKEK	K12	n.d.	n.d.	n.d.	n.d.	n.d.	n.d.	n.d.	n.d.	1	n.d.	n.d.	1	1
NP_038474.2	MKRN1	E3 ubiquitin-protein ligase makorin-1 isoform 1 [Homo sapiens]	QKVGTSSR	K2	n.d.	n.d.	n.d.	n.d.	n.d.	n.d.	n.d.	n.d.	n.d.	n.d.	n.d.	1	n.d.
NP_002383.2	MDM2	E3 ubiquitin-protein ligase Mdm2 isoform MDM2 [Homo sapiens]	DKGEISEKAK	K8	n.d.	n.d.	n.d.	n.d.	n.d.	n.d.	n.d.	n.d.	n.d.	n.d.	1	n.d.	n.d.
NP_002383.2	MDM2	E3 ubiquitin-protein ligase Mdm2 isoform MDM2 [Homo sapiens]	SVGAQKDTYTMK	K6	n.d.	n.d.	n.d.	n.d.	n.d.	n.d.	n.d.	n.d.	n.d.	n.d.	5	n.d.	n.d.
NP_001135763.2	MGRN1	E3 ubiquitin-protein ligase MGRN1 isoform 4 [Homo sapiens]	NNQETKPSDDENSDNSNECVVCLSDLR	K6	1	n.d.	n.d.	n.d.	1	n.d.	n.d.	n.d.	n.d.	3	n.d.	n.d.	n.d.
NP_001135763.2	MGRN1	E3 ubiquitin-protein ligase MGRN1 isoform 4 [Homo sapiens]	SPSLQSETVHYKR	K12	1	n.d.	n.d.	n.d.	n.d.	n.d.	n.d.	n.d.	n.d.	n.d.	n.d.	2	n.d.
NP_001135763.2	MGRN1	E3 ubiquitin-protein ligase MGRN1 isoform 4 [Homo sapiens]	YKDDADSPTEDGDKPR	K2	n.d.	n.d.	n.d.	n.d.	n.d.	n.d.	n.d.	n.d.	n.d.	2	n.d.	n.d.	n.d.
NP_065825.1	MIB1	E3 ubiquitin-protein ligase MIB1 [Homo sapiens]	CLICKEQVQSR	K5	n.d.	1	n.d.	n.d.	n.d.	n.d.	n.d.	n.d.	2	n.d.	n.d.	1	n.d.
NP_065825.1	MIB1	E3 ubiquitin-protein ligase MIB1 [Homo sapiens]	CVQDAKGGSFYR	K6	n.d.	1	n.d.	1	1	n.d.	n.d.	n.d.	n.d.	n.d.	n.d.	n.d.	n.d.
NP_065825.1	MIB1	E3 ubiquitin-protein ligase MIB1 [Homo sapiens]	EKVSGQVGSR	K2	n.d.	n.d.	n.d.	n.d.	2	1	n.d.	n.d.	1	n.d.	2	2	2
NP_065825.1	MIB1	E3 ubiquitin-protein ligase MIB1 [Homo sapiens]	GQSPLDLCPDPNLCKALAK	K15	n.d.	n.d.	n.d.	2	7	1	1	n.d.	n.d.	n.d.	1	2	3
NP_065825.1	MIB1	E3 ubiquitin-protein ligase MIB1 [Homo sapiens]	IEECVVCSDKK	K10	n.d.	n.d.	n.d.	1	n.d.	n.d.	n.d.	n.d.	n.d.	n.d.	n.d.	n.d.	n.d.
NP_065825.1	MIB1	E3 ubiquitin-protein ligase MIB1 [Homo sapiens]	KLFETQESGDLNEELVK	K1	n.d.	1	n.d.	1	2	n.d.	n.d.	n.d.	n.d.	2	n.d.	n.d.	n.d.
NP_065825.1	MIB1	E3 ubiquitin-protein ligase MIB1 [Homo sapiens]	LFETQESGDLNEELVKAAANGDVAK	K16	n.d.	5	n.d.	5	8	9	3	2	1	1	2	3	7
NP_065825.1	MIB1	E3 ubiquitin-protein ligase MIB1 [Homo sapiens]	LLLKQNVDVEAEDKDGDR	K4	n.d.	2	5	3	5	13	2	1	3	n.d.	2	n.d.	3
NP_065825.1	MIB1	E3 ubiquitin-protein ligase MIB1 [Homo sapiens]	LSQLLKK	K6	n.d.	n.d.	n.d.	n.d.	n.d.	n.d.	n.d.	n.d.	1	n.d.	n.d.	n.d.	n.d.
NP_065825.1	MIB1	E3 ubiquitin-protein ligase MIB1 [Homo sapiens]	NTLIMGLGTQGAEKK	K14	n.d.	n.d.	n.d.	n.d.	1	n.d.	n.d.	n.d.	n.d.	n.d.	n.d.	n.d.	n.d.
NP_065825.1	MIB1	E3 ubiquitin-protein ligase MIB1 [Homo sapiens]	QLQDMQDVGKVDAAWEPSK	K10	n.d.	n.d.	n.d.	n.d.	n.d.	12	1	n.d.	1	n.d.	n.d.	n.d.	n.d.
NP_065825.1	MIB1	E3 ubiquitin-protein ligase MIB1 [Homo sapiens]	QNVDVEAEDKDGDR	K10	n.d.	n.d.	n.d.	n.d.	n.d.	2	n.d.	n.d.	n.d.	n.d.	n.d.	n.d.	n.d.
NP_065825.1	MIB1	E3 ubiquitin-protein ligase MIB1 [Homo sapiens]	SSEDATDDISSGNIPVLQKDK	K19	n.d.	n.d.	n.d.	1	3	4	n.d.	n.d.	n.d.	n.d.	n.d.	1	n.d.
NP_065825.1	MIB1	E3 ubiquitin-protein ligase MIB1 [Homo sapiens]	VDAAWEPSKNTLIMGLGTQGAEK	K9	n.d.	n.d.	n.d.	5	2	6	n.d.	n.d.	n.d.	n.d.	n.d.	n.d.	1
NP_065825.1	MIB1	E3 ubiquitin-protein ligase MIB1 [Homo sapiens]	WGKQDGGEGHVGTVR	K3	2	3	2	3	2	5	3	2	4	3	3	3	3
NP_006145.2	NEDD4	E3 ubiquitin-protein ligase NEDD4 isoform 1 [Homo sapiens]	GKTSLDTSNDLGPLPPGWEER	K2	n.d.	n.d.	13	n.d.	1	n.d.	n.d.	n.d.	n.d.	n.d.	n.d.	n.d.	n.d.
NP_006145.2	NEDD4	E3 ubiquitin-protein ligase NEDD4 isoform 1 [Homo sapiens]	LWIEFDGEKGLDYGGVAR	K9	n.d.	n.d.	n.d.	n.d.	1	n.d.	n.d.	n.d.	n.d.	n.d.	n.d.	n.d.	n.d.
NP_001138442.1	NEDD4L	E3 ubiquitin-protein ligase NEDD4-like isoform 6 [Homo sapiens]	LWIEFESEKGLDYGGVAR	K9	n.d.	2	n.d.	3	4	1	n.d.	n.d.	n.d.	6	4	n.d.	n.d.
NP_001138442.1	NEDD4L	E3 ubiquitin-protein ligase NEDD4-like isoform 6 [Homo sapiens]	MAYMPKNGGQDEENSDQR	K6	n.d.	n.d.	1	n.d.	1	n.d.	n.d.	n.d.	n.d.	2	n.d.	n.d.	n.d.
NP_001138442.1	NEDD4L	E3 ubiquitin-protein ligase NEDD4-like isoform 6 [Homo sapiens]	SKTSLNPNDLGPLPPGWEER	K2	n.d.	n.d.	n.d.	n.d.	n.d.	n.d.	n.d.	n.d.	n.d.	1	n.d.	n.d.	n.d.
NP_001138442.1	NEDD4L	E3 ubiquitin-protein ligase NEDD4-like isoform 6 [Homo sapiens]	SLSSPTVTLSAPLEGAKDSPVR	K17	n.d.	n.d.	n.d.	n.d.	n.d.	n.d.	n.d.	n.d.	n.d.	n.d.	1	n.d.	n.d.
NP_064550.3	RAD18	E3 ubiquitin-protein ligase RAD18 [Homo sapiens]	RPEPPSTSTLKQVTK	K11	4	14	13	n.d.	5	n.d.	n.d.	n.d.	9	5	9	18	8
NP_064550.3	RAD18	E3 ubiquitin-protein ligase RAD18 [Homo sapiens]	SPASSSSKNLAVK	K8	n.d.	n.d.	n.d.	n.d.	n.d.	n.d.	n.d.	n.d.	n.d.	n.d.	n.d.	n.d.	3
NP_064550.3	RAD18	E3 ubiquitin-protein ligase RAD18 [Homo sapiens]	SVEEIAPDPSEAKRPEPPSTSTLK	K13	n.d.	2	2	n.d.	2	2	2	n.d.	n.d.	n.d.	1	2	n.d.
NP_064550.3	RAD18	E3 ubiquitin-protein ligase RAD18 [Homo sapiens]	VDCPVCGVNIPESHINKHLDSCLSR	K17	5	1	n.d.	2	1	n.d.	n.d.	n.d.	n.d.	n.d.	4	n.d.	7
NP_060594.3	RFWD3	E3 ubiquitin-protein ligase RFWD3 [Homo sapiens]	LQLQVLTDKCTR	K9	n.d.	n.d.	n.d.	n.d.	n.d.	n.d.	n.d.	n.d.	n.d.	n.d.	n.d.	n.d.	4
NP_009213.1	RNF13	E3 ubiquitin-protein ligase RNF13 [Homo sapiens]	CVDPWLTKTK	K8	n.d.	n.d.	n.d.	n.d.	1	n.d.	n.d.	n.d.	n.d.	n.d.	n.d.	n.d.	n.d.
NP_009213.1	RNF13	E3 ubiquitin-protein ligase RNF13 [Homo sapiens]	KGDEYDVCAICLDEYEDGDK	K1	4	n.d.	2	n.d.	7	n.d.	n.d.	n.d.	n.d.	n.d.	n.d.	1	n.d.
NP_009213.1	RNF13	E3 ubiquitin-protein ligase RNF13 [Homo sapiens]	TCPVCKQK	K6	n.d.	n.d.	n.d.	n.d.	1	n.d.	n.d.	n.d.	n.d.	n.d.	n.d.	n.d.	n.d.
NP_056343.1	RNF167	E3 ubiquitin-protein ligase RNF167 precursor [Homo sapiens]	KTCPICKQPVHR	K7	1	n.d.	n.d.	n.d.	n.d.	1	n.d.	n.d.	n.d.	n.d.	n.d.	1	3
NP_056343.1	RNF167	E3 ubiquitin-protein ligase RNF167 precursor [Homo sapiens]	QIPTHDYQKGDQYDVCAICLDEYEDGDK	K9	2	n.d.	n.d.	n.d.	n.d.	8	n.d.	n.d.	n.d.	2	n.d.	n.d.	n.d.
NP_689830.2	RNF168	E3 ubiquitin-protein ligase RNF168 [Homo sapiens]	KSDPVTPK	K1	n.d.	n.d.	n.d.	n.d.	1	n.d.	n.d.	1	1	n.d.	n.d.	n.d.	1
NP_689830.2	RNF168	E3 ubiquitin-protein ligase RNF168 [Homo sapiens]	QKGSPDEYHLR	K2	n.d.	n.d.	n.d.	n.d.	n.d.	n.d.	n.d.	1	n.d.	3	n.d.	n.d.	2
NP_689480.2	RNF185	E3 ubiquitin-protein ligase RNF185 isoform 1 [Homo sapiens]	EKTPPRPQGQRPEPENR	K2	n.d.	n.d.	1	1	n.d.	n.d.	n.d.	n.d.	n.d.	n.d.	n.d.	n.d.	n.d.
NP_689480.2	RNF185	E3 ubiquitin-protein ligase RNF185 isoform 1 [Homo sapiens]	QVCPVCKAGISR	K7	n.d.	1	5	10	n.d.	n.d.	n.d.	n.d.	4	1	2	2	5
NP_056250.3	RNF19A	E3 ubiquitin-protein ligase RNF19A [Homo sapiens]	SGGCGVSAGNGKGVR	K12	n.d.	n.d.	n.d.	n.d.	1	n.d.	n.d.	n.d.	n.d.	n.d.	n.d.	n.d.	n.d.
NP_071898.2	RNF25	E3 ubiquitin-protein ligase RNF25 [Homo sapiens]	AGLGTAMLYELIEKGK	K14	n.d.	n.d.	n.d.	2	3	n.d.	n.d.	n.d.	4	n.d.	9	n.d.	3
NP_060469.4	RNF31	E3 ubiquitin-protein ligase RNF31 [Homo sapiens]	GCKGLGLGTEGPQGTGGLEPDLAR	K3	n.d.	1	3	n.d.	n.d.	n.d.	n.d.	2	n.d.	1	n.d.	n.d.	3
NP_060469.4	RNF31	E3 ubiquitin-protein ligase RNF31 [Homo sapiens]	NYLNTLSTALNILEKYGR	K15	n.d.	n.d.	n.d.	n.d.	n.d.	n.d.	n.d.	n.d.	n.d.	n.d.	n.d.	n.d.	1
NP_001171938.1	RNF4	E3 ubiquitin-protein ligase RNF4 isoform 1 [Homo sapiens]	DSLKNANTCPTCR	K4	n.d.	n.d.	n.d.	n.d.	n.d.	1	n.d.	n.d.	n.d.	n.d.	n.d.	n.d.	n.d.
NP_008844.1	RNF5	E3 ubiquitin-protein ligase RNF5 [Homo sapiens]	GSQKPQDPR	K4	n.d.	4	1	1	3	3	n.d.	n.d.	2	3	n.d.	n.d.	2
NP_008844.1	RNF5	E3 ubiquitin-protein ligase RNF5 [Homo sapiens]	QECPVCKAGISR	K7	n.d.	1	n.d.	n.d.	2	n.d.	n.d.	n.d.	5	n.d.	n.d.	n.d.	12
NP_001182551.1	TOPORS	E3 ubiquitin-protein ligase Topors isoform 2 [Homo sapiens]	DEQINKGHCDSSTR	K6	n.d.	n.d.	n.d.	1	n.d.	n.d.	n.d.	n.d.	n.d.	1	n.d.	n.d.	n.d.
NP_660215.1	TRIM11	E3 ubiquitin-protein ligase TRIM11 [Homo sapiens]	CQLPALGLLQDIKDALR	K13	n.d.	n.d.	n.d.	n.d.	n.d.	n.d.	n.d.	n.d.	n.d.	n.d.	n.d.	n.d.	2
NP_001186502.1	TRIM22	E3 ubiquitin-protein ligase TRIM22 isoform 2 [Homo sapiens]	IKESVIISR	K2	n.d.	n.d.	n.d.	2	n.d.	n.d.	n.d.	n.d.	n.d.	n.d.	n.d.	n.d.	n.d.
NP_036342.2	TRIM32	E3 ubiquitin-protein ligase TRIM32 [Homo sapiens]	AALEGVSKDLQAR	K8	n.d.	n.d.	n.d.	n.d.	n.d.	n.d.	n.d.	n.d.	1	n.d.	n.d.	1	n.d.
NP_036342.2	TRIM32	E3 ubiquitin-protein ligase TRIM32 [Homo sapiens]	FFTGSLAEVEKSNSQVVEEQSYLLNIAEVQAVSR	K11	n.d.	2	4	5	17	3	n.d.	3	7	9	5	8	1
NP_148980.2	TRIM33	E3 ubiquitin-protein ligase TRIM33 isoform beta [Homo sapiens]	YQFLEEAFQNQKGAIENLLAK	K12	n.d.	n.d.	n.d.	n.d.	n.d.	n.d.	n.d.	n.d.	n.d.	n.d.	n.d.	n.d.	2
NP_056109.1	TRIM37	E3 ubiquitin-protein ligase TRIM37 [Homo sapiens]	KMVTLGANAK	K1	n.d.	n.d.	n.d.	n.d.	n.d.	n.d.	n.d.	n.d.	1	n.d.	n.d.	n.d.	n.d.
NP_056109.1	TRIM37	E3 ubiquitin-protein ligase TRIM37 [Homo sapiens]	KQQAMWR	K1	n.d.	n.d.	n.d.	n.d.	n.d.	n.d.	n.d.	n.d.	1	n.d.	n.d.	n.d.	n.d.
NP_056109.1	TRIM37	E3 ubiquitin-protein ligase TRIM37 [Homo sapiens]	LKTQMAEVR	K2	n.d.	n.d.	n.d.	n.d.	n.d.	n.d.	n.d.	n.d.	2	n.d.	n.d.	n.d.	n.d.
NP_056109.1	TRIM37	E3 ubiquitin-protein ligase TRIM37 [Homo sapiens]	LQDLGMELLAKSSVANCYIR	K11	n.d.	n.d.	n.d.	n.d.	n.d.	n.d.	n.d.	n.d.	1	n.d.	n.d.	n.d.	n.d.
NP_056109.1	TRIM37	E3 ubiquitin-protein ligase TRIM37 [Homo sapiens]	TDVKNTLSEIK	K4	n.d.	n.d.	n.d.	n.d.	n.d.	n.d.	n.d.	n.d.	3	n.d.	n.d.	n.d.	n.d.
NP_056109.1	TRIM37	E3 ubiquitin-protein ligase TRIM37 [Homo sapiens]	THLCSAATSSLLDIDPLILIHLLDLKDR	K26	n.d.	n.d.	n.d.	n.d.	n.d.	n.d.	n.d.	n.d.	1	n.d.	n.d.	n.d.	n.d.
NP_004229.1	TRIP12	E3 ubiquitin-protein ligase TRIP12 [Homo sapiens]	GEEVTLSNPKGSQEGTK	K10	n.d.	n.d.	1	n.d.	n.d.	n.d.	n.d.	n.d.	n.d.	n.d.	n.d.	n.d.	n.d.
NP_004229.1	TRIP12	E3 ubiquitin-protein ligase TRIP12 [Homo sapiens]	GGPVKIDPLALVQAIER	K5	n.d.	n.d.	n.d.	n.d.	n.d.	n.d.	n.d.	n.d.	n.d.	n.d.	n.d.	n.d.	1
NP_004229.1	TRIP12	E3 ubiquitin-protein ligase TRIP12 [Homo sapiens]	GSQALKFFNTHQLK	K6	n.d.	n.d.	1	n.d.	n.d.	n.d.	n.d.	n.d.	n.d.	n.d.	n.d.	n.d.	n.d.
NP_004229.1	TRIP12	E3 ubiquitin-protein ligase TRIP12 [Homo sapiens]	LSDVLKR	K6	n.d.	n.d.	1	n.d.	n.d.	n.d.	n.d.	n.d.	n.d.	n.d.	n.d.	n.d.	n.d.
NP_004229.1	TRIP12	E3 ubiquitin-protein ligase TRIP12 [Homo sapiens]	SPTTTQSPKSSFLASLNPK	K9	n.d.	n.d.	3	n.d.	n.d.	n.d.	n.d.	n.d.	n.d.	n.d.	n.d.	n.d.	2
NP_777576.1	UBR1	E3 ubiquitin-protein ligase UBR1 [Homo sapiens]	NLPENENNETGLENVINKVATFK	K18	n.d.	n.d.	n.d.	n.d.	n.d.	n.d.	n.d.	n.d.	n.d.	n.d.	n.d.	n.d.	1
NP_056070.1	UBR2	E3 ubiquitin-protein ligase UBR2 isoform 1 [Homo sapiens]	YFDSVQAKEQR	K8	n.d.	2	3	1	n.d.	n.d.	n.d.	n.d.	n.d.	n.d.	n.d.	2	1
NP_065816.2	UBR4	E3 ubiquitin-protein ligase UBR4 [Homo sapiens]	CSSVKYDVEIVEEYFAR	K5	n.d.	n.d.	n.d.	n.d.	n.d.	n.d.	n.d.	n.d.	1	n.d.	1	n.d.	2
NP_065816.2	UBR4	E3 ubiquitin-protein ligase UBR4 [Homo sapiens]	MAAETDPHKSSEITK	K9	n.d.	n.d.	n.d.	n.d.	n.d.	n.d.	1	n.d.	n.d.	1	2	n.d.	n.d.
NP_065816.2	UBR4	E3 ubiquitin-protein ligase UBR4 [Homo sapiens]	TGSTSSKEDDYESDAATIVQK	K7	n.d.	n.d.	5	n.d.	n.d.	n.d.	n.d.	n.d.	n.d.	n.d.	n.d.	n.d.	n.d.
NP_056986.2	UBR5	E3 ubiquitin-protein ligase UBR5 [Homo sapiens]	ELLSAKDAR	K6	n.d.	1	n.d.	1	2	1	n.d.	1	2	4	n.d.	5	2
NP_056986.2	UBR5	E3 ubiquitin-protein ligase UBR5 [Homo sapiens]	GSGLLGSQPQPVIPASVIPEELISQAQVVLQGKSR	K33	n.d.	n.d.	n.d.	n.d.	1	n.d.	n.d.	n.d.	n.d.	2	n.d.	1	7
NP_056986.2	UBR5	E3 ubiquitin-protein ligase UBR5 [Homo sapiens]	SFYTAIAQAFLSNEKLPNLECIQNANK	K15	n.d.	n.d.	n.d.	n.d.	n.d.	n.d.	n.d.	n.d.	n.d.	n.d.	n.d.	n.d.	1
NP_056986.2	UBR5	E3 ubiquitin-protein ligase UBR5 [Homo sapiens]	VTFKDEPGEGSGVAR	K4	n.d.	n.d.	n.d.	n.d.	n.d.	n.d.	n.d.	n.d.	n.d.	1	n.d.	n.d.	n.d.
NP_001041666.1	UHRF1	E3 ubiquitin-protein ligase UHRF1 isoform 1 [Homo sapiens]	KLGLTMQYPEGYLEALANR	K1	n.d.	n.d.	n.d.	n.d.	n.d.	n.d.	n.d.	n.d.	n.d.	n.d.	n.d.	n.d.	3
NP_003557.2	EEA1	early endosome antigen 1 [Homo sapiens]	SLGSADELFKHYEAVHDAGNDSGHGGESNLALK	K10	n.d.	n.d.	n.d.	4	n.d.	n.d.	n.d.	n.d.	n.d.	n.d.	n.d.	n.d.	n.d.
NP_694997.2	EML3	echinoderm microtubule-associated protein-like 3 [Homo sapiens]	AIAEGLGSELLVGTTKNALLR	K16	3	8	5	16	n.d.	2	2	2	8	2	2	1	16
NP_694997.2	EML3	echinoderm microtubule-associated protein-like 3 [Homo sapiens]	VQEQEMELVKAALAEALR	K10	n.d.	n.d.	n.d.	n.d.	n.d.	n.d.	n.d.	n.d.	n.d.	n.d.	n.d.	n.d.	4
NP_001243505.1	ENC1	ectoderm-neural cortex protein 1 isoform 2 [Homo sapiens]	AKEIIPK	K2	n.d.	n.d.	n.d.	n.d.	n.d.	n.d.	n.d.	n.d.	n.d.	n.d.	1	n.d.	n.d.
NP_001243505.1	ENC1	ectoderm-neural cortex protein 1 isoform 2 [Homo sapiens]	KSKEIVEEAIR	K1; K3	n.d.	n.d.	n.d.	3	n.d.	n.d.	n.d.	n.d.	n.d.	n.d.	2	n.d.	n.d.
NP_001243505.1	ENC1	ectoderm-neural cortex protein 1 isoform 2 [Homo sapiens]	LYLVDQKAK	K7	n.d.	n.d.	n.d.	n.d.	n.d.	n.d.	n.d.	n.d.	n.d.	n.d.	1	n.d.	n.d.
NP_001230181.1	EFHD1	EF-hand domain-containing protein D1 isoform 2 [Homo sapiens]	EFLLIFHKAAAGELQEDSGLMALAK	K8	n.d.	n.d.	n.d.	n.d.	n.d.	n.d.	n.d.	n.d.	n.d.	3	n.d.	n.d.	n.d.
NP_006786.2	EHD1	EH domain-containing protein 1 [Homo sapiens]	FMCAQLPNPVLDSISIIDTPGILSGEKQR	K27	n.d.	n.d.	2	5	n.d.	n.d.	n.d.	6	n.d.	6	1	n.d.	1
NP_006786.2	EHD1	EH domain-containing protein 1 [Homo sapiens]	MFSWVSKDAR	K7	n.d.	n.d.	n.d.	1	n.d.	n.d.	n.d.	n.d.	n.d.	n.d.	n.d.	n.d.	n.d.
NP_001410.2	ELAVL1	ELAV-like protein 1 [Homo sapiens]	FAANPNQNKNVALLSQLYHSPAR	K9	n.d.	2	n.d.	n.d.	n.d.	n.d.	n.d.	n.d.	n.d.	n.d.	n.d.	n.d.	n.d.
NP_001410.2	ELAVL1	ELAV-like protein 1 [Homo sapiens]	SLFSSIGEVESAKLIR	K13	n.d.	2	n.d.	n.d.	n.d.	n.d.	n.d.	n.d.	n.d.	n.d.	n.d.	n.d.	4
NP_001164666.1	ELAVL2	ELAV-like protein 2 isoform b [Homo sapiens]	FANNPSQKTNQAILSQLYQSPNR	K8	n.d.	n.d.	n.d.	n.d.	4	n.d.	n.d.	n.d.	n.d.	n.d.	n.d.	1	n.d.
NP_001091954.1	SLC4A4	electrogenic sodium bicarbonate cotransporter 1 isoform 1 [Homo sapiens]	ISENYSDKSDIENADESSSSILKPLISPAAER	K8	n.d.	n.d.	n.d.	n.d.	2	n.d.	n.d.	n.d.	n.d.	n.d.	n.d.	n.d.	n.d.
NP_001091954.1	SLC4A4	electrogenic sodium bicarbonate cotransporter 1 isoform 1 [Homo sapiens]	VPSIKIPMDIMEQQPFLSDSKPSDR	K5	n.d.	n.d.	n.d.	n.d.	2	n.d.	n.d.	n.d.	n.d.	n.d.	n.d.	n.d.	n.d.
NP_001393.1	EEF1A1	elongation factor 1-alpha 1 [Homo sapiens]	AAGAGKVTK	K6	n.d.	n.d.	n.d.	n.d.	n.d.	n.d.	n.d.	n.d.	n.d.	n.d.	n.d.	1	n.d.
NP_001393.1	EEF1A1	elongation factor 1-alpha 1 [Homo sapiens]	EHALLAYTLGVKQLIVGVNK	K12	n.d.	n.d.	n.d.	n.d.	n.d.	n.d.	n.d.	n.d.	n.d.	n.d.	n.d.	n.d.	2
NP_001393.1	EEF1A1	elongation factor 1-alpha 1 [Homo sapiens]	FEKEAAEMGK	K3	n.d.	n.d.	1	n.d.	n.d.	n.d.	n.d.	n.d.	n.d.	n.d.	n.d.	n.d.	n.d.
NP_001393.1	EEF1A1	elongation factor 1-alpha 1 [Homo sapiens]	FLKSGDAAIVDMVPGKPMCVESFSDYPPLGR	K3	n.d.	1	n.d.	n.d.	n.d.	n.d.	n.d.	n.d.	n.d.	n.d.	n.d.	n.d.	n.d.
NP_001393.1	EEF1A1	elongation factor 1-alpha 1 [Homo sapiens]	IGYNPDTVAFVPISGWNGDNMLEPSANMPWFKGWK	K32	n.d.	1	1	n.d.	n.d.	n.d.	n.d.	n.d.	n.d.	n.d.	n.d.	n.d.	n.d.
NP_001393.1	EEF1A1	elongation factor 1-alpha 1 [Homo sapiens]	KDGNASGTTLLEALDCILPPTRPTDKPLR	K1	2	4	4	2	3	n.d.	1	n.d.	n.d.	5	n.d.	n.d.	2
NP_001393.1	EEF1A1	elongation factor 1-alpha 1 [Homo sapiens]	KLEDGPKFLK	K7	n.d.	n.d.	3	n.d.	1	n.d.	n.d.	n.d.	n.d.	n.d.	2	n.d.	2
NP_001393.1	EEF1A1	elongation factor 1-alpha 1 [Homo sapiens]	LPLQDVYKIGGIGTVPVGR	K8	n.d.	10	n.d.	n.d.	1	n.d.	n.d.	n.d.	8	n.d.	2	1	6
NP_001393.1	EEF1A1	elongation factor 1-alpha 1 [Homo sapiens]	MDSTEPPYSQKR	K11	n.d.	n.d.	n.d.	n.d.	n.d.	n.d.	n.d.	n.d.	n.d.	n.d.	2	n.d.	2
NP_001393.1	EEF1A1	elongation factor 1-alpha 1 [Homo sapiens]	NMITGTSQADCAVLIVAAGVGEFEAGISKNGQTR	K29	n.d.	1	3	n.d.	1	n.d.	n.d.	n.d.	n.d.	n.d.	n.d.	n.d.	6
NP_001393.1	EEF1A1	elongation factor 1-alpha 1 [Homo sapiens]	NVSVKDVR	K5	n.d.	1	n.d.	n.d.	n.d.	n.d.	n.d.	n.d.	n.d.	n.d.	n.d.	n.d.	n.d.
NP_001393.1	EEF1A1	elongation factor 1-alpha 1 [Homo sapiens]	QLIVGVNKMDSTEPPYSQK	K8	n.d.	n.d.	n.d.	n.d.	n.d.	n.d.	n.d.	n.d.	n.d.	n.d.	4	n.d.	n.d.
NP_001393.1	EEF1A1	elongation factor 1-alpha 1 [Homo sapiens]	QTVAVGVIKAVDK	K9	n.d.	1	1	3	3	n.d.	n.d.	n.d.	2	n.d.	n.d.	7	3
NP_001393.1	EEF1A1	elongation factor 1-alpha 1 [Homo sapiens]	SGDAAIVDMVPGKPMCVESFSDYPPLGR	K13	n.d.	4	7	n.d.	20	n.d.	n.d.	5	5	6	6	1	9
NP_001393.1	EEF1A1	elongation factor 1-alpha 1 [Homo sapiens]	STTTGHLIYKCGGIDK	K10	n.d.	n.d.	n.d.	n.d.	n.d.	n.d.	n.d.	n.d.	n.d.	n.d.	1	n.d.	n.d.
NP_001393.1	EEF1A1	elongation factor 1-alpha 1 [Homo sapiens]	TIEKFEK	K4	n.d.	n.d.	n.d.	n.d.	n.d.	n.d.	n.d.	n.d.	n.d.	n.d.	n.d.	1	n.d.
NP_001393.1	EEF1A1	elongation factor 1-alpha 1 [Homo sapiens]	VETGVLKPGMVVTFAPVNVTTEVK	K7	n.d.	13	6	n.d.	2	n.d.	n.d.	n.d.	3	1	10	5	3
NP_001393.1	EEF1A1	elongation factor 1-alpha 1 [Homo sapiens]	YEEIVKEVSTYIK	K6	n.d.	2	5	1	4	n.d.	2	n.d.	5	n.d.	4	2	4
NP_001949.1	EEF1A2	elongation factor 1-alpha 2 [Homo sapiens]	KLEDNPKSLK	K7	n.d.	n.d.	n.d.	n.d.	n.d.	n.d.	n.d.	n.d.	1	n.d.	n.d.	n.d.	n.d.
NP_001949.1	EEF1A2	elongation factor 1-alpha 2 [Homo sapiens]	SGDAAIVEMVPGKPMCVESFSQYPPLGR	K13	n.d.	n.d.	n.d.	n.d.	n.d.	n.d.	n.d.	n.d.	2	n.d.	n.d.	n.d.	n.d.
NP_001950.1	EEF1B2	elongation factor 1-beta [Homo sapiens]	AKKPALVAK	K2	n.d.	n.d.	1	n.d.	n.d.	n.d.	n.d.	n.d.	1	n.d.	n.d.	1	n.d.
NP_001950.1	EEF1B2	elongation factor 1-beta [Homo sapiens]	KPALVAK	K1	n.d.	2	3	n.d.	n.d.	n.d.	n.d.	n.d.	5	3	7	6	n.d.
NP_001950.1	EEF1B2	elongation factor 1-beta [Homo sapiens]	SIQADGLVWGSSKLVPVGYGIK	K13	n.d.	n.d.	n.d.	n.d.	n.d.	n.d.	n.d.	n.d.	1	n.d.	n.d.	1	4
NP_001950.1	EEF1B2	elongation factor 1-beta [Homo sapiens]	SSILLDVKPWDDETDMAK	K8	n.d.	n.d.	n.d.	n.d.	n.d.	n.d.	n.d.	n.d.	n.d.	n.d.	n.d.	n.d.	4
NP_001951.2	EEF1D	elongation factor 1-delta isoform 2 [Homo sapiens]	ENIQKSLAGSSGPGASSGTSGDHGELVVR	K5	n.d.	1	n.d.	n.d.	n.d.	n.d.	8	n.d.	n.d.	n.d.	n.d.	n.d.	n.d.
NP_001123528.1	EEF1D	elongation factor 1-delta isoform 4 [Homo sapiens]	GVVQELQQAISKLEAR	K12	n.d.	n.d.	1	1	13	n.d.	n.d.	n.d.	7	5	2	7	8
NP_001123528.1	EEF1D	elongation factor 1-delta isoform 4 [Homo sapiens]	KLQIQCVVEDDKVGTDLLEEEITK	K1	n.d.	n.d.	n.d.	n.d.	n.d.	n.d.	n.d.	n.d.	n.d.	n.d.	1	n.d.	n.d.
NP_001123528.1	EEF1D	elongation factor 1-delta isoform 4 [Homo sapiens]	KPATPAEDDEDDDIDLFGSDNEEEDKEAAQLR	K26	n.d.	n.d.	n.d.	n.d.	n.d.	n.d.	12	2	n.d.	4	6	n.d.	n.d.
NP_001123528.1	EEF1D	elongation factor 1-delta isoform 4 [Homo sapiens]	SIQLDGLVWGASKLVPVGYGIR	K13	n.d.	n.d.	n.d.	n.d.	n.d.	n.d.	3	n.d.	7	n.d.	1	2	2
NP_001395.1	EEF1G	elongation factor 1-gamma [Homo sapiens]	AVLGEVKLCEK	K7	n.d.	n.d.	n.d.	n.d.	n.d.	n.d.	n.d.	n.d.	n.d.	n.d.	n.d.	n.d.	2
NP_001395.1	EEF1G	elongation factor 1-gamma [Homo sapiens]	KFAETQPK	K1	n.d.	1	1	n.d.	n.d.	n.d.	n.d.	n.d.	n.d.	n.d.	n.d.	n.d.	n.d.
NP_001395.1	EEF1G	elongation factor 1-gamma [Homo sapiens]	MAQFDAKK	K7	n.d.	n.d.	n.d.	n.d.	n.d.	n.d.	n.d.	n.d.	n.d.	n.d.	n.d.	n.d.	1
NP_001952.1	EEF2	elongation factor 2 [Homo sapiens]	CITIKSTAISLFYELSENDLNFIK	K5	n.d.	n.d.	n.d.	n.d.	n.d.	n.d.	n.d.	n.d.	n.d.	n.d.	n.d.	n.d.	2
NP_001952.1	EEF2	elongation factor 2 [Homo sapiens]	DSVVAGFQWATKEGALCEENMR	K12	n.d.	n.d.	n.d.	n.d.	n.d.	n.d.	n.d.	n.d.	1	n.d.	n.d.	n.d.	1
NP_001952.1	EEF2	elongation factor 2 [Homo sapiens]	ETVSEESNVLCLSKSPNK	K14	n.d.	n.d.	3	n.d.	2	n.d.	n.d.	n.d.	3	n.d.	3	n.d.	4
NP_001952.1	EEF2	elongation factor 2 [Homo sapiens]	FAAKGEGQLGPAER	K4	6	13	15	5	8	n.d.	n.d.	n.d.	8	7	9	18	9
NP_001952.1	EEF2	elongation factor 2 [Homo sapiens]	FSKSATSPEGK	K3	n.d.	1	1	3	1	n.d.	n.d.	n.d.	2	n.d.	6	6	1
NP_001952.1	EEF2	elongation factor 2 [Homo sapiens]	GLKEGIPALDNFLDKL	K3	n.d.	n.d.	n.d.	n.d.	n.d.	n.d.	n.d.	n.d.	n.d.	n.d.	n.d.	n.d.	2
NP_001952.1	EEF2	elongation factor 2 [Homo sapiens]	KSDPVVSYR	K1	n.d.	n.d.	2	n.d.	n.d.	n.d.	n.d.	n.d.	1	n.d.	1	n.d.	2
NP_001952.1	EEF2	elongation factor 2 [Homo sapiens]	STAISLFYELSENDLNFIKQSK	K19	n.d.	3	4	4	n.d.	n.d.	9	n.d.	n.d.	n.d.	n.d.	9	2
NP_001952.1	EEF2	elongation factor 2 [Homo sapiens]	STLTDSLVCKAGIIASAR	K10	n.d.	7	n.d.	n.d.	n.d.	n.d.	n.d.	n.d.	n.d.	n.d.	1	1	9
NP_001952.1	EEF2	elongation factor 2 [Homo sapiens]	VAVEAKNPADLPK	K6	n.d.	n.d.	n.d.	n.d.	n.d.	n.d.	n.d.	n.d.	n.d.	n.d.	n.d.	n.d.	2
NP_001952.1	EEF2	elongation factor 2 [Homo sapiens]	YFDPANGKFSK	K8	n.d.	1	n.d.	n.d.	n.d.	n.d.	n.d.	n.d.	n.d.	n.d.	n.d.	n.d.	2
NP_940851.1	EMB	embigin precursor [Homo sapiens]	EFEQIEQLKSDDSNGIENNVPR	K9	n.d.	n.d.	n.d.	n.d.	n.d.	n.d.	n.d.	3	n.d.	n.d.	n.d.	n.d.	n.d.
NP_003016.1	SH3GL1	endophilin-A2 isoform 1 [Homo sapiens]	HGKELGGESNFGDALLDAGESMK	K3	n.d.	n.d.	n.d.	n.d.	1	n.d.	n.d.	n.d.	n.d.	n.d.	n.d.	n.d.	n.d.
NP_004817.2	ECEL1	endothelin-converting enzyme-like 1 [Homo sapiens]	MEPPYSLTAHYDEFQEVKYVSR	K18	n.d.	n.d.	n.d.	n.d.	n.d.	n.d.	n.d.	n.d.	n.d.	n.d.	n.d.	n.d.	11
NP_004441.1	ERH	enhancer of rudimentary homolog [Homo sapiens]	SHTILLVQPTKRPEGR	K11	13	9	5	11	4	10	14	n.d.	2	2	2	5	11
NP_001979.2	EVPL	envoplakin [Homo sapiens]	SLKEAEVLLK	K3	n.d.	n.d.	n.d.	n.d.	n.d.	1	n.d.	n.d.	n.d.	n.d.	n.d.	n.d.	n.d.
NP_001979.2	EVPL	envoplakin [Homo sapiens]	YSPAPGGPPGAPTELLQQLEAEEKR	K24	n.d.	n.d.	n.d.	n.d.	n.d.	1	n.d.	n.d.	n.d.	n.d.	n.d.	n.d.	n.d.
NP_055150.1	EID1	EP300-interacting inhibitor of differentiation 1 [Homo sapiens]	VSAALEEADKMFLR	K10	n.d.	n.d.	n.d.	n.d.	n.d.	n.d.	n.d.	n.d.	1	n.d.	n.d.	n.d.	n.d.
NP_004422.2	EPHA2	ephrin type-A receptor 2 precursor [Homo sapiens]	KEVPVAIK	K1	n.d.	n.d.	n.d.	n.d.	1	3	n.d.	n.d.	n.d.	1	n.d.	n.d.	n.d.
NP_004422.2	EPHA2	ephrin type-A receptor 2 precursor [Homo sapiens]	MQQYTEHFMAAGYTAIEKVVQMTNDDIK	K18	n.d.	1	n.d.	n.d.	3	8	n.d.	n.d.	n.d.	21	n.d.	n.d.	n.d.
NP_004422.2	EPHA2	ephrin type-A receptor 2 precursor [Homo sapiens]	QKVIGAGEFGEVYK	K2	n.d.	n.d.	n.d.	n.d.	n.d.	8	n.d.	9	n.d.	2	n.d.	n.d.	n.d.
NP_004422.2	EPHA2	ephrin type-A receptor 2 precursor [Homo sapiens]	QSPEDVYFSKSEQLKPLK	K10	2	n.d.	n.d.	n.d.	2	n.d.	n.d.	n.d.	n.d.	2	n.d.	n.d.	n.d.
NP_004422.2	EPHA2	ephrin type-A receptor 2 precursor [Homo sapiens]	QSPEDVYFSKSEQLKPLK	K15	2	n.d.	n.d.	n.d.	4	2	n.d.	5	n.d.	2	2	2	n.d.
NP_004422.2	EPHA2	ephrin type-A receptor 2 precursor [Homo sapiens]	TYVDPHTYEDPNQAVLKFTTEIHPSCVTR	K17	4	n.d.	n.d.	n.d.	n.d.	11	n.d.	n.d.	n.d.	5	n.d.	n.d.	n.d.
NP_005224.2	EPHA3	ephrin type-A receptor 3 isoform a precursor [Homo sapiens]	FEQIVSILDKLIR	K10	n.d.	n.d.	n.d.	n.d.	2	n.d.	n.d.	n.d.	n.d.	n.d.	n.d.	n.d.	n.d.
NP_004429.1	EPHA4	ephrin type-A receptor 4 precursor [Homo sapiens]	GIGSGMKYLSDMSYVHR	K7	n.d.	n.d.	2	n.d.	n.d.	n.d.	n.d.	n.d.	n.d.	n.d.	n.d.	n.d.	n.d.
NP_004435.3	EPHB4	ephrin type-B receptor 4 precursor [Homo sapiens]	SQAKPGTPGGTGGPAPQY	K4	n.d.	n.d.	n.d.	n.d.	n.d.	4	n.d.	n.d.	n.d.	1	n.d.	n.d.	n.d.
NP_004420.1	EFNB1	ephrin-B1 precursor [Homo sapiens]	AAALSLSTLASPKGGSGTAGTEPSDIIIPLR	K13	n.d.	n.d.	1	n.d.	1	n.d.	n.d.	n.d.	n.d.	1	n.d.	9	n.d.
NP_004420.1	EFNB1	ephrin-B1 precursor [Homo sapiens]	VSGDYGHPVYIVQEMPPQSPANIYYKV	K26	n.d.	n.d.	n.d.	n.d.	5	n.d.	n.d.	n.d.	n.d.	n.d.	n.d.	3	n.d.
NP_004084.1	EFNB2	ephrin-B2 precursor [Homo sapiens]	TADSVFCPHYEKVSGDYGHPVYIVQEMPPQSPANIYYK	K12	n.d.	n.d.	n.d.	n.d.	1	n.d.	n.d.	n.d.	n.d.	n.d.	n.d.	n.d.	n.d.
NP_005219.2	EGFR	epidermal growth factor receptor isoform a precursor [Homo sapiens]	EYHAEGGKVPIK	K8	n.d.	n.d.	n.d.	n.d.	n.d.	n.d.	n.d.	n.d.	n.d.	n.d.	n.d.	1	n.d.
NP_005219.2	EGFR	epidermal growth factor receptor isoform a precursor [Homo sapiens]	IKVLGSGAFGTVYK	K2	n.d.	n.d.	n.d.	n.d.	n.d.	1	n.d.	n.d.	n.d.	n.d.	n.d.	n.d.	n.d.
NP_005219.2	EGFR	epidermal growth factor receptor isoform a precursor [Homo sapiens]	ILKETEFK	K3	n.d.	n.d.	n.d.	n.d.	n.d.	3	n.d.	n.d.	n.d.	n.d.	n.d.	1	n.d.
NP_005219.2	EGFR	epidermal growth factor receptor isoform a precursor [Homo sapiens]	ITDFGLAKLLGAEEK	K8	1	n.d.	n.d.	n.d.	n.d.	n.d.	n.d.	n.d.	n.d.	1	n.d.	9	n.d.
NP_005219.2	EGFR	epidermal growth factor receptor isoform a precursor [Homo sapiens]	LLGAEEKEYHAEGGK	K7	n.d.	n.d.	n.d.	n.d.	n.d.	2	n.d.	n.d.	n.d.	n.d.	n.d.	1	n.d.
NP_005219.2	EGFR	epidermal growth factor receptor isoform a precursor [Homo sapiens]	NGLQSCPIKEDSFLQR	K9	n.d.	n.d.	n.d.	n.d.	n.d.	2	n.d.	n.d.	n.d.	n.d.	n.d.	n.d.	n.d.
NP_005219.2	EGFR	epidermal growth factor receptor isoform a precursor [Homo sapiens]	VLGSGAFGTVYKGLWIPEGEK	K12	n.d.	n.d.	n.d.	n.d.	n.d.	11	n.d.	n.d.	n.d.	n.d.	n.d.	1	n.d.
NP_001153441.1	EPS15	epidermal growth factor receptor substrate 15 isoform B [Homo sapiens]	EKDPEIFCDPFTSATTTTNK	K2	9	14	6	14	32	20	3	24	6	15	14	15	2
NP_001153441.1	EPS15	epidermal growth factor receptor substrate 15 isoform B [Homo sapiens]	LDSPDPFKLNDPFQPFPGNDSPK	K8	n.d.	6	n.d.	2	5	3	7	3	1	7	2	2	n.d.
NP_001153441.1	EPS15	epidermal growth factor receptor substrate 15 isoform B [Homo sapiens]	LNDPFQPFPGNDSPKEKDPEIFCDPFTSATTTTNK	K15	n.d.	1	n.d.	n.d.	3	n.d.	n.d.	6	n.d.	1	n.d.	n.d.	n.d.
NP_001153441.1	EPS15	epidermal growth factor receptor substrate 15 isoform B [Homo sapiens]	SATSSSVSNVVITKNVFEETSVK	K14	n.d.	n.d.	1	n.d.	n.d.	n.d.	n.d.	1	n.d.	n.d.	n.d.	n.d.	n.d.
NP_001153441.1	EPS15	epidermal growth factor receptor substrate 15 isoform B [Homo sapiens]	SINKLDSPDPFK	K4	n.d.	n.d.	n.d.	n.d.	n.d.	n.d.	n.d.	1	1	n.d.	n.d.	2	n.d.
NP_067058.1	EPS15L1	epidermal growth factor receptor substrate 15-like 1 isoform 2 [Homo sapiens]	ALLFSNNTQELHPDPFQTEDPFKSDPFK	K23	n.d.	n.d.	n.d.	n.d.	1	n.d.	n.d.	n.d.	n.d.	1	n.d.	n.d.	n.d.
NP_067058.1	EPS15L1	epidermal growth factor receptor substrate 15-like 1 isoform 2 [Homo sapiens]	DPFVPSSAAKPSK	K10	10	5	7	1	16	n.d.	6	12	9	4	n.d.	8	5
NP_067058.1	EPS15L1	epidermal growth factor receptor substrate 15-like 1 isoform 2 [Homo sapiens]	GADPFKGDPFQNDPFAEQQTTSTDPFGGDPFK	K6	n.d.	n.d.	2	n.d.	n.d.	n.d.	n.d.	n.d.	n.d.	n.d.	n.d.	n.d.	n.d.
NP_067058.1	EPS15L1	epidermal growth factor receptor substrate 15-like 1 isoform 2 [Homo sapiens]	GDPFQNDPFAEQQTTSTDPFGGDPFKESDPFR	K26	n.d.	n.d.	n.d.	n.d.	n.d.	n.d.	n.d.	1	n.d.	1	n.d.	n.d.	1
NP_067058.1	EPS15L1	epidermal growth factor receptor substrate 15-like 1 isoform 2 [Homo sapiens]	KGFGDPFSGK	K1	n.d.	n.d.	n.d.	n.d.	19	n.d.	n.d.	n.d.	n.d.	n.d.	n.d.	n.d.	n.d.
NP_067058.1	EPS15L1	epidermal growth factor receptor substrate 15-like 1 isoform 2 [Homo sapiens]	QTKNDPFTSDPFTK	K3	n.d.	n.d.	2	n.d.	4	n.d.	n.d.	1	n.d.	1	n.d.	n.d.	1
NP_067058.1	EPS15L1	epidermal growth factor receptor substrate 15-like 1 isoform 2 [Homo sapiens]	STPVSQLGSADFPEAPDPFQPLGADSGDPFQSKK	K33	1	5	5	5	22	3	2	25	1	5	n.d.	2	8
NP_067058.1	EPS15L1	epidermal growth factor receptor substrate 15-like 1 isoform 2 [Homo sapiens]	TQIQSQESDLKSQEDDLNR	K11	n.d.	15	9	21	17	13	1	10	7	11	n.d.	1	9
NP_067058.1	EPS15L1	epidermal growth factor receptor substrate 15-like 1 isoform 2 [Homo sapiens]	VQLETIIKSLK	K8	n.d.	n.d.	n.d.	n.d.	2	n.d.	n.d.	n.d.	n.d.	n.d.	n.d.	n.d.	n.d.
NP_001245304.1	EPS15L1	epidermal growth factor receptor substrate 15-like 1 isoform 3 [Homo sapiens]	NDPFTSDPFTKNPSLPSK	K11	n.d.	1	1	2	4	5	8	2	n.d.	3	n.d.	n.d.	4
NP_001245304.1	EPS15L1	epidermal growth factor receptor substrate 15-like 1 isoform 3 [Homo sapiens]	NKALLFSNNTQELHPDPFQTEDPFK	K2	n.d.	n.d.	n.d.	1	n.d.	n.d.	n.d.	1	n.d.	1	n.d.	n.d.	n.d.
NP_001245304.1	EPS15L1	epidermal growth factor receptor substrate 15-like 1 isoform 3 [Homo sapiens]	NPSLPSKLDPFESSDPFSSSSVSSK	K7	8	2	n.d.	3	n.d.	2	n.d.	20	n.d.	2	2	9	n.d.
NP_620419.2	SDR16C5	epidermal retinol dehydrogenase 2 [Homo sapiens]	KEVGDVSILINNAGIVTGK	K1	n.d.	n.d.	n.d.	n.d.	n.d.	n.d.	n.d.	3	n.d.	n.d.	n.d.	n.d.	n.d.
NP_067641.2	ALOXE3	epidermis-type lipoxygenase 3 isoform 2 [Homo sapiens]	FALTKTTTCVDQGDSSGNR	K5	n.d.	n.d.	n.d.	n.d.	n.d.	n.d.	n.d.	n.d.	2	n.d.	n.d.	1	n.d.
NP_112598.2	NP_112598.2	epiplakin [Homo sapiens]	DTVTPGELLKAEIIDQDLYER	K10	n.d.	n.d.	n.d.	n.d.	n.d.	n.d.	n.d.	n.d.	3	n.d.	5	n.d.	n.d.
NP_112598.2	NP_112598.2	epiplakin [Homo sapiens]	LSVEEAVAAGVVGGEIQEKLLSAER	K19	n.d.	n.d.	n.d.	n.d.	n.d.	n.d.	n.d.	n.d.	n.d.	n.d.	n.d.	1	2
NP_002345.2	EPCAM	epithelial cell adhesion molecule precursor [Homo sapiens]	AEIKEMGEMHR	K4	n.d.	n.d.	n.d.	n.d.	n.d.	4	3	25	8	5	8	6	n.d.
NP_002345.2	EPCAM	epithelial cell adhesion molecule precursor [Homo sapiens]	YEKAEIK	K3	n.d.	n.d.	n.d.	n.d.	n.d.	3	n.d.	5	1	2	4	n.d.	n.d.
NP_002345.2	EPCAM	epithelial cell adhesion molecule precursor [Homo sapiens]	YEKAEIKEMGEMHR	K3; K7	n.d.	n.d.	n.d.	n.d.	n.d.	n.d.	n.d.	n.d.	6	1	3	n.d.	n.d.
NP_001189450.1	DDR1	epithelial discoidin domain-containing receptor 1 isoform 4 precursor [Homo sapiens]	LLSKAER	K4	n.d.	n.d.	n.d.	n.d.	1	n.d.	n.d.	n.d.	n.d.	n.d.	n.d.	n.d.	n.d.
NP_001189451.1	DDR1	epithelial discoidin domain-containing receptor 1 isoform 5 precursor [Homo sapiens]	ILRPDATKNAR	K8	n.d.	n.d.	n.d.	n.d.	1	n.d.	n.d.	n.d.	n.d.	n.d.	n.d.	n.d.	n.d.
NP_001189451.1	DDR1	epithelial discoidin domain-containing receptor 1 isoform 5 precursor [Homo sapiens]	KGHPLLVAVK	K1	n.d.	n.d.	n.d.	n.d.	n.d.	n.d.	n.d.	n.d.	n.d.	n.d.	n.d.	1	n.d.
NP_037465.2	EPN1	epsin-1 isoform c [Homo sapiens]	DGKDQGVNVR	K3	n.d.	n.d.	1	n.d.	8	1	1	n.d.	3	3	2	n.d.	n.d.
NP_037465.2	EPN1	epsin-1 isoform c [Homo sapiens]	EKLAQTATASSAAVGSGPPPEAEQAWPQSSGEEELQLQLALAMSK	K2	n.d.	n.d.	n.d.	n.d.	n.d.	1	n.d.	n.d.	n.d.	n.d.	n.d.	n.d.	n.d.
NP_037465.2	EPN1	epsin-1 isoform c [Homo sapiens]	ENMYAVQTLKDFQYVDR	K10	17	13	18	24	46	30	18	2	11	7	19	13	23
NP_683723.2	EPN2	epsin-2 isoform a [Homo sapiens]	ENIFAIQTLKDFQYIDR	K10	5	n.d.	n.d.	1	11	8	8	n.d.	5	1	3	5	4
NP_683723.2	EPN2	epsin-2 isoform a [Homo sapiens]	GSSQPNLSTSHSEQEYGKAGGSPASYHGSTSPR	K18	1	n.d.	n.d.	n.d.	2	14	19	2	n.d.	n.d.	n.d.	n.d.	n.d.
NP_683723.2	EPN2	epsin-2 isoform a [Homo sapiens]	NSDPWAASQQPASSAGKR	K17	1	n.d.	n.d.	n.d.	1	3	n.d.	n.d.	n.d.	n.d.	n.d.	n.d.	n.d.
NP_683723.2	EPN2	epsin-2 isoform a [Homo sapiens]	QLVALLKDEER	K7	n.d.	n.d.	n.d.	n.d.	2	1	n.d.	2	n.d.	n.d.	n.d.	n.d.	n.d.
NP_004946.1	SLC29A1	equilibrative nucleoside transporter 1 [Homo sapiens]	AGKEESGVSVSNSQPTNESHSIK	K3	n.d.	n.d.	n.d.	n.d.	n.d.	n.d.	n.d.	n.d.	n.d.	2	n.d.	n.d.	n.d.
NP_004946.1	SLC29A1	equilibrative nucleoside transporter 1 [Homo sapiens]	LDLISKGEEPR	K6	n.d.	n.d.	n.d.	n.d.	n.d.	n.d.	n.d.	2	n.d.	2	1	n.d.	n.d.
NP_004946.1	SLC29A1	equilibrative nucleoside transporter 1 [Homo sapiens]	LEGPGEQETKLDLISK	K10	n.d.	n.d.	n.d.	3	n.d.	3	n.d.	7	n.d.	8	2	1	1
NP_001523.2	SLC29A2	equilibrative nucleoside transporter 2 [Homo sapiens]	SSQAQAQELETKAELLQSDENGIPSSPQK	K12	n.d.	n.d.	n.d.	n.d.	n.d.	n.d.	n.d.	n.d.	n.d.	n.d.	n.d.	n.d.	1
NP_937837.1	STOM	erythrocyte band 7 integral membrane protein isoform b [Homo sapiens]	NSTIVFPLPIDMLQGIIGAKHSHLG	K20	n.d.	n.d.	n.d.	n.d.	n.d.	n.d.	n.d.	n.d.	n.d.	1	n.d.	n.d.	n.d.
NP_001257455.1	STOM	erythrocyte band 7 integral membrane protein isoform c [Homo sapiens]	EEIAHNMQSTLDDATDAWGIKVER	K21	n.d.	n.d.	n.d.	n.d.	n.d.	3	n.d.	n.d.	n.d.	n.d.	n.d.	n.d.	n.d.
NP_001257456.1	STOM	erythrocyte band 7 integral membrane protein isoform d [Homo sapiens]	ILQGGAKGPGLFFILPCTDSFIK	K7	n.d.	n.d.	n.d.	n.d.	n.d.	n.d.	n.d.	n.d.	n.d.	n.d.	n.d.	n.d.	4
NP_057329.2	HSD17B11	estradiol 17-beta-dehydrogenase 11 precursor [Homo sapiens]	EDIYSSAKK	K8	n.d.	n.d.	n.d.	n.d.	n.d.	n.d.	2	1	n.d.	n.d.	n.d.	n.d.	n.d.
NP_057226.1	HSD17B12	estradiol 17-beta-dehydrogenase 12 [Homo sapiens]	SKDKLDQVSSEIK	K2	n.d.	n.d.	n.d.	n.d.	n.d.	n.d.	n.d.	n.d.	n.d.	1	n.d.	n.d.	n.d.
NP_001407.1	EIF4A1	eukaryotic initiation factor 4A-I isoform 1 [Homo sapiens]	KGVAINMVTEEDKR	K1	n.d.	7	n.d.	n.d.	n.d.	n.d.	n.d.	n.d.	1	n.d.	n.d.	n.d.	n.d.
NP_001407.1	EIF4A1	eukaryotic initiation factor 4A-I isoform 1 [Homo sapiens]	KGVAINMVTEEDKR	K1; K13	n.d.	n.d.	n.d.	n.d.	n.d.	n.d.	n.d.	n.d.	1	n.d.	n.d.	n.d.	n.d.
NP_001407.1	EIF4A1	eukaryotic initiation factor 4A-I isoform 1 [Homo sapiens]	YLSPKYIK	K5	n.d.	n.d.	n.d.	n.d.	n.d.	n.d.	n.d.	n.d.	3	n.d.	n.d.	n.d.	n.d.
NP_001191439.1	EIF4A1	eukaryotic initiation factor 4A-I isoform 2 [Homo sapiens]	AEVQKLQMEAPHIIVGTPGR	K5	n.d.	8	3	n.d.	n.d.	n.d.	n.d.	n.d.	n.d.	n.d.	n.d.	n.d.	n.d.
NP_001191439.1	EIF4A1	eukaryotic initiation factor 4A-I isoform 2 [Homo sapiens]	AILPCIKGYDVIAQAQSGTGK	K7	n.d.	n.d.	n.d.	n.d.	n.d.	n.d.	n.d.	n.d.	n.d.	n.d.	n.d.	n.d.	1
NP_001191439.1	EIF4A1	eukaryotic initiation factor 4A-I isoform 2 [Homo sapiens]	DFTVSAMHGDMDQKER	K14	n.d.	8	1	n.d.	n.d.	n.d.	n.d.	n.d.	6	n.d.	n.d.	1	2
NP_001191439.1	EIF4A1	eukaryotic initiation factor 4A-I isoform 2 [Homo sapiens]	GIYAYGFEKPSAIQQR	K9	n.d.	6	1	1	n.d.	n.d.	n.d.	n.d.	n.d.	1	n.d.	n.d.	3
NP_001191439.1	EIF4A1	eukaryotic initiation factor 4A-I isoform 2 [Homo sapiens]	LNSNTQVVLLSATMPSDVLEVTKK	K23	n.d.	12	6	3	3	n.d.	n.d.	n.d.	9	n.d.	3	2	4
NP_001191439.1	EIF4A1	eukaryotic initiation factor 4A-I isoform 2 [Homo sapiens]	LNSNTQVVLLSATMPSDVLEVTKKFMR	K23; K24	n.d.	n.d.	n.d.	n.d.	n.d.	n.d.	n.d.	n.d.	1	n.d.	n.d.	n.d.	n.d.
NP_005792.1	EIF1	eukaryotic translation initiation factor 1 [Homo sapiens]	KNICQFLVEIGLAK	K1	n.d.	1	n.d.	n.d.	n.d.	n.d.	n.d.	n.d.	1	1	n.d.	n.d.	1
NP_004672.2	EIF1AY	eukaryotic translation initiation factor 1A, Y-chromosomal [Homo sapiens]	ADVILKYNADEAR	K6	n.d.	n.d.	n.d.	n.d.	n.d.	n.d.	n.d.	n.d.	n.d.	n.d.	n.d.	n.d.	5
NP_004672.2	EIF1AY	eukaryotic translation initiation factor 1A, Y-chromosomal [Homo sapiens]	DYQDNKADVILK	K6	n.d.	n.d.	1	n.d.	n.d.	n.d.	n.d.	n.d.	n.d.	1	n.d.	n.d.	1
NP_004672.2	EIF1AY	eukaryotic translation initiation factor 1A, Y-chromosomal [Homo sapiens]	EDGQEYAQVIKMLGNGR	K11	n.d.	n.d.	n.d.	n.d.	n.d.	n.d.	n.d.	n.d.	n.d.	n.d.	n.d.	n.d.	1
NP_004085.1	EIF2S1	eukaryotic translation initiation factor 2 subunit 1 [Homo sapiens]	ADIEVACYGYEGIDAVKEALR	K17	n.d.	n.d.	n.d.	n.d.	n.d.	n.d.	n.d.	n.d.	1	n.d.	n.d.	n.d.	n.d.
NP_003899.2	EIF2S2	eukaryotic translation initiation factor 2 subunit 2 [Homo sapiens]	CSVASIKTGFQAVTGK	K7	n.d.	n.d.	3	n.d.	n.d.	n.d.	n.d.	n.d.	n.d.	n.d.	n.d.	n.d.	n.d.
NP_003899.2	EIF2S2	eukaryotic translation initiation factor 2 subunit 2 [Homo sapiens]	IFDIDEAEEGVKDLK	K12	n.d.	n.d.	1	n.d.	n.d.	n.d.	n.d.	n.d.	n.d.	n.d.	n.d.	n.d.	n.d.
NP_003899.2	EIF2S2	eukaryotic translation initiation factor 2 subunit 2 [Homo sapiens]	YIKEYVTCHTCR	K3	n.d.	n.d.	n.d.	n.d.	n.d.	n.d.	n.d.	n.d.	n.d.	n.d.	n.d.	n.d.	1
NP_001406.1	EIF2S3	eukaryotic translation initiation factor 2 subunit 3 [Homo sapiens]	QDLTTLDVTKLTPLSHEVISR	K10	n.d.	n.d.	n.d.	n.d.	n.d.	n.d.	n.d.	n.d.	n.d.	n.d.	n.d.	n.d.	2
NP_001406.1	EIF2S3	eukaryotic translation initiation factor 2 subunit 3 [Homo sapiens]	SCGSSTPDEFPTDIPGTKGNFK	K18	n.d.	n.d.	n.d.	n.d.	n.d.	n.d.	n.d.	n.d.	n.d.	n.d.	n.d.	n.d.	2
NP_001406.1	EIF2S3	eukaryotic translation initiation factor 2 subunit 3 [Homo sapiens]	SFDVNKPGCEVDDLKGGVAGGSILK	K15	n.d.	n.d.	n.d.	n.d.	n.d.	1	n.d.	n.d.	n.d.	n.d.	n.d.	n.d.	1
NP_001406.1	EIF2S3	eukaryotic translation initiation factor 2 subunit 3 [Homo sapiens]	VSAVKADLGK	K5	n.d.	n.d.	n.d.	n.d.	n.d.	n.d.	n.d.	n.d.	n.d.	n.d.	n.d.	n.d.	1
NP_114414.2	EIF2A	eukaryotic translation initiation factor 2A [Homo sapiens]	NCKVCIFSK	K3	n.d.	n.d.	1	n.d.	n.d.	n.d.	n.d.	n.d.	n.d.	n.d.	n.d.	n.d.	n.d.
NP_003741.1	EIF3A	eukaryotic translation initiation factor 3 subunit A [Homo sapiens]	DIDIEDLEELDPDFIMAKQVEQLEK	K18	n.d.	1	n.d.	n.d.	n.d.	n.d.	n.d.	n.d.	n.d.	n.d.	n.d.	n.d.	n.d.
NP_003741.1	EIF3A	eukaryotic translation initiation factor 3 subunit A [Homo sapiens]	DLYNWLEVEFNPLKLCER	K14	n.d.	n.d.	n.d.	n.d.	n.d.	n.d.	n.d.	n.d.	n.d.	n.d.	n.d.	n.d.	1
NP_003741.1	EIF3A	eukaryotic translation initiation factor 3 subunit A [Homo sapiens]	EAELQKVR	K6	n.d.	n.d.	n.d.	1	n.d.	n.d.	n.d.	n.d.	n.d.	n.d.	n.d.	n.d.	n.d.
NP_003741.1	EIF3A	eukaryotic translation initiation factor 3 subunit A [Homo sapiens]	EQPEKEPELQQYVPQLQNNTILR	K5	15	10	11	7	4	15	6	12	5	9	6	9	2
NP_003741.1	EIF3A	eukaryotic translation initiation factor 3 subunit A [Homo sapiens]	LLDMDGIIVEKQR	K11	n.d.	n.d.	5	n.d.	n.d.	n.d.	5	n.d.	n.d.	n.d.	n.d.	4	4
NP_003741.1	EIF3A	eukaryotic translation initiation factor 3 subunit A [Homo sapiens]	QSVYEEKLK	K7	4	5	5	7	5	3	3	n.d.	5	4	6	14	7
NP_003741.1	EIF3A	eukaryotic translation initiation factor 3 subunit A [Homo sapiens]	RAEEQMLKER	K8	n.d.	n.d.	n.d.	n.d.	n.d.	n.d.	n.d.	n.d.	1	n.d.	n.d.	n.d.	n.d.
NP_003741.1	EIF3A	eukaryotic translation initiation factor 3 subunit A [Homo sapiens]	TEAAKEESQQMVLDIEDLDNIQTPESVLLSAVSGEDTQDR	K5	n.d.	3	1	1	n.d.	n.d.	n.d.	n.d.	n.d.	n.d.	n.d.	1	2
NP_003742.2	EIF3B	eukaryotic translation initiation factor 3 subunit B [Homo sapiens]	ITNDFYPEEDGKTK	K12	n.d.	n.d.	2	n.d.	n.d.	n.d.	n.d.	n.d.	n.d.	n.d.	n.d.	n.d.	n.d.
NP_003742.2	EIF3B	eukaryotic translation initiation factor 3 subunit B [Homo sapiens]	NADGYKLDK	K6	n.d.	n.d.	n.d.	n.d.	n.d.	n.d.	n.d.	n.d.	n.d.	n.d.	n.d.	n.d.	2
NP_003742.2	EIF3B	eukaryotic translation initiation factor 3 subunit B [Homo sapiens]	TPKGTQGVVTNFEIFR	K3	n.d.	n.d.	4	n.d.	n.d.	n.d.	n.d.	n.d.	6	2	n.d.	n.d.	n.d.
NP_003742.2	EIF3B	eukaryotic translation initiation factor 3 subunit B [Homo sapiens]	TSIFWNDVKDPVSIEER	K9	n.d.	n.d.	3	n.d.	n.d.	n.d.	n.d.	n.d.	n.d.	n.d.	n.d.	n.d.	1
NP_003744.1	EIF3D	eukaryotic translation initiation factor 3 subunit D [Homo sapiens]	VADWTGATYQDKR	K12	n.d.	n.d.	n.d.	n.d.	n.d.	n.d.	n.d.	n.d.	n.d.	n.d.	n.d.	n.d.	1
NP_001559.1	EIF3E	eukaryotic translation initiation factor 3 subunit E [Homo sapiens]	ELLQGKLDLLSDTNMVDFAMDVYK	K6	n.d.	4	1	n.d.	2	n.d.	n.d.	n.d.	1	n.d.	1	2	n.d.
NP_001559.1	EIF3E	eukaryotic translation initiation factor 3 subunit E [Homo sapiens]	QLQAETEPIVKMFEDPETTR	K11	n.d.	n.d.	n.d.	n.d.	n.d.	n.d.	n.d.	n.d.	n.d.	2	n.d.	n.d.	2
NP_001559.1	EIF3E	eukaryotic translation initiation factor 3 subunit E [Homo sapiens]	SQMLAMNIEKK	K10	n.d.	n.d.	n.d.	n.d.	n.d.	n.d.	n.d.	n.d.	n.d.	n.d.	n.d.	n.d.	3
NP_001559.1	EIF3E	eukaryotic translation initiation factor 3 subunit E [Homo sapiens]	TTVVAQLKQLQAETEPIVK	K8	n.d.	n.d.	n.d.	n.d.	n.d.	n.d.	n.d.	n.d.	n.d.	8	n.d.	1	4
NP_003746.2	EIF3G	eukaryotic translation initiation factor 3 subunit G [Homo sapiens]	DTLGPMQKELAEQLGLSTGEK	K8	n.d.	n.d.	n.d.	n.d.	n.d.	n.d.	n.d.	n.d.	n.d.	n.d.	n.d.	n.d.	1
NP_003746.2	EIF3G	eukaryotic translation initiation factor 3 subunit G [Homo sapiens]	EDLNCQEEEDPMNKLK	K14	n.d.	n.d.	6	n.d.	n.d.	n.d.	n.d.	1	n.d.	n.d.	n.d.	n.d.	n.d.
NP_003746.2	EIF3G	eukaryotic translation initiation factor 3 subunit G [Homo sapiens]	GQKIVSCR	K3	n.d.	n.d.	n.d.	n.d.	n.d.	n.d.	n.d.	n.d.	n.d.	n.d.	1	n.d.	n.d.
NP_003746.2	EIF3G	eukaryotic translation initiation factor 3 subunit G [Homo sapiens]	LPGELEPVQATQNKTGK	K14	n.d.	n.d.	n.d.	n.d.	n.d.	n.d.	n.d.	n.d.	1	n.d.	n.d.	n.d.	n.d.
NP_003747.1	EIF3H	eukaryotic translation initiation factor 3 subunit H [Homo sapiens]	EGTGSTATSSSSTAGAAGKGK	K19	n.d.	n.d.	1	1	n.d.	1	2	n.d.	1	n.d.	2	2	2
NP_003747.1	EIF3H	eukaryotic translation initiation factor 3 subunit H [Homo sapiens]	HELLSLASSNHLGKNLQLLMDR	K14	n.d.	n.d.	n.d.	n.d.	n.d.	n.d.	n.d.	n.d.	n.d.	2	n.d.	n.d.	n.d.
NP_003747.1	EIF3H	eukaryotic translation initiation factor 3 subunit H [Homo sapiens]	KEGTGSTATSSSSTAGAAGK	K1	n.d.	1	1	n.d.	1	n.d.	3	n.d.	1	n.d.	3	4	1
NP_003748.1	EIF3I	eukaryotic translation initiation factor 3 subunit I [Homo sapiens]	DPSQIDNNEPYMKIPCNDSK	K13	n.d.	n.d.	6	n.d.	n.d.	n.d.	n.d.	n.d.	n.d.	n.d.	n.d.	n.d.	n.d.
NP_003748.1	EIF3I	eukaryotic translation initiation factor 3 subunit I [Homo sapiens]	IGKFEAR	K3	n.d.	1	4	n.d.	n.d.	n.d.	n.d.	n.d.	n.d.	n.d.	n.d.	n.d.	n.d.
NP_003748.1	EIF3I	eukaryotic translation initiation factor 3 subunit I [Homo sapiens]	ITSAVWGPLGECIIAGHESGELNQYSAKSGEVLVNVK	K28	n.d.	3	3	n.d.	n.d.	n.d.	n.d.	n.d.	n.d.	2	n.d.	n.d.	3
NP_003748.1	EIF3I	eukaryotic translation initiation factor 3 subunit I [Homo sapiens]	LWDCETGKQLALLK	K8	n.d.	n.d.	7	n.d.	n.d.	n.d.	n.d.	n.d.	n.d.	2	n.d.	n.d.	n.d.
NP_003748.1	EIF3I	eukaryotic translation initiation factor 3 subunit I [Homo sapiens]	MKPILLQGHER	K2	n.d.	5	n.d.	1	n.d.	n.d.	n.d.	3	3	7	n.d.	n.d.	n.d.
NP_003748.1	EIF3I	eukaryotic translation initiation factor 3 subunit I [Homo sapiens]	VKGHFGPINSVAFHPDGK	K2	n.d.	1	n.d.	n.d.	n.d.	n.d.	n.d.	n.d.	2	2	n.d.	n.d.	n.d.
NP_006351.2	EIF3M	eukaryotic translation initiation factor 3 subunit M [Homo sapiens]	TFGKQQWQQLYDTLNAWK	K4	n.d.	n.d.	n.d.	n.d.	n.d.	n.d.	n.d.	n.d.	n.d.	n.d.	n.d.	2	2
NP_004944.3	EIF4G1	eukaryotic translation initiation factor 4 gamma 1 isoform 4 [Homo sapiens]	LTKITKPGSIDSNNQLFAPGGR	K6	n.d.	n.d.	n.d.	n.d.	n.d.	n.d.	n.d.	n.d.	n.d.	n.d.	n.d.	1	n.d.
NP_004944.3	EIF4G1	eukaryotic translation initiation factor 4 gamma 1 isoform 4 [Homo sapiens]	SILNKLTPQMFQQLMK	K5	n.d.	n.d.	n.d.	n.d.	n.d.	n.d.	n.d.	n.d.	n.d.	2	n.d.	n.d.	n.d.
NP_114381.1	EIF4H	eukaryotic translation initiation factor 4H isoform 2 [Homo sapiens]	EEVVQKEQE	K6	n.d.	n.d.	n.d.	n.d.	1	n.d.	n.d.	n.d.	n.d.	n.d.	n.d.	n.d.	n.d.
NP_001093162.1	EIF5AL1	eukaryotic translation initiation factor 5A-1-like [Homo sapiens]	LPEGDLGKEIEQK	K8	n.d.	2	n.d.	n.d.	n.d.	n.d.	n.d.	n.d.	n.d.	n.d.	n.d.	n.d.	n.d.
NP_001160167.1	SLC1A3	excitatory amino acid transporter 1 isoform 2 [Homo sapiens]	DVEMGNSVIEENEMKKPYQLIAQDNETEKPIDSETK	K15	n.d.	n.d.	n.d.	n.d.	5	n.d.	n.d.	n.d.	n.d.	3	n.d.	n.d.	n.d.
NP_001160167.1	SLC1A3	excitatory amino acid transporter 1 isoform 2 [Homo sapiens]	DVEMGNSVIEENEMKKPYQLIAQDNETEKPIDSETK	K15; K29	n.d.	n.d.	n.d.	n.d.	n.d.	n.d.	n.d.	n.d.	n.d.	1	n.d.	n.d.	n.d.
NP_001160167.1	SLC1A3	excitatory amino acid transporter 1 isoform 2 [Homo sapiens]	DVEMGNSVIEENEMKKPYQLIAQDNETEKPIDSETK	K15; K36	n.d.	n.d.	n.d.	n.d.	1	n.d.	n.d.	n.d.	n.d.	n.d.	n.d.	n.d.	n.d.
NP_001160167.1	SLC1A3	excitatory amino acid transporter 1 isoform 2 [Homo sapiens]	DVEMGNSVIEENEMKKPYQLIAQDNETEKPIDSETK	K16	n.d.	n.d.	n.d.	n.d.	21	n.d.	n.d.	n.d.	n.d.	11	2	n.d.	n.d.
NP_001160167.1	SLC1A3	excitatory amino acid transporter 1 isoform 2 [Homo sapiens]	KPYQLIAQDNETEKPIDSETK	K14	n.d.	n.d.	n.d.	n.d.	12	n.d.	n.d.	n.d.	n.d.	4	n.d.	n.d.	n.d.
NP_001160167.1	SLC1A3	excitatory amino acid transporter 1 isoform 2 [Homo sapiens]	KPYQLIAQDNETEKPIDSETK	K1; K14	n.d.	n.d.	n.d.	n.d.	12	n.d.	n.d.	n.d.	n.d.	1	n.d.	n.d.	n.d.
NP_001160167.1	SLC1A3	excitatory amino acid transporter 1 isoform 2 [Homo sapiens]	KPYQLIAQDNETEKPIDSETKM	K14; K21	n.d.	n.d.	n.d.	n.d.	2	n.d.	n.d.	n.d.	n.d.	n.d.	n.d.	n.d.	n.d.
NP_001160167.1	SLC1A3	excitatory amino acid transporter 1 isoform 2 [Homo sapiens]	KPYQLIAQDNETEKPIDSETKM	K1; K21	n.d.	n.d.	n.d.	n.d.	4	n.d.	n.d.	n.d.	n.d.	2	n.d.	n.d.	n.d.
NP_001160167.1	SLC1A3	excitatory amino acid transporter 1 isoform 2 [Homo sapiens]	KPYQLIAQDNETEKPIDSETKM	K21	n.d.	n.d.	n.d.	n.d.	22	n.d.	n.d.	n.d.	n.d.	4	n.d.	n.d.	n.d.
NP_001160167.1	SLC1A3	excitatory amino acid transporter 1 isoform 2 [Homo sapiens]	MTKSNGEEPK	K3	n.d.	n.d.	n.d.	n.d.	7	n.d.	n.d.	n.d.	n.d.	n.d.	n.d.	n.d.	n.d.
NP_001160167.1	SLC1A3	excitatory amino acid transporter 1 isoform 2 [Homo sapiens]	SNGEEPKMGGR	K7	n.d.	n.d.	n.d.	n.d.	4	n.d.	n.d.	n.d.	n.d.	4	n.d.	n.d.	n.d.
NP_001032203.1	EXOC4	exocyst complex component 4 isoform b [Homo sapiens]	ISSLVKDASVPLIDVTNLPTPR	K6	n.d.	n.d.	n.d.	n.d.	n.d.	n.d.	n.d.	n.d.	n.d.	1	n.d.	n.d.	n.d.
NP_055880.2	EXPH5	exophilin-5 [Homo sapiens]	EASSFGIAQTLASSFKTSFSQISDDR	K16	n.d.	n.d.	n.d.	n.d.	n.d.	n.d.	n.d.	2	n.d.	n.d.	n.d.	n.d.	n.d.
NP_001307.2	CSE1L	exportin-2 isoform 1 [Homo sapiens]	FLESVEGNQNYPLLLLTLLEKSQDNVIK	K21	n.d.	n.d.	n.d.	n.d.	n.d.	n.d.	n.d.	n.d.	n.d.	n.d.	n.d.	n.d.	1
NP_001307.2	CSE1L	exportin-2 isoform 1 [Homo sapiens]	LLQTDDEEEAGLLELLKSQICDNAALYAQK	K17	n.d.	n.d.	n.d.	n.d.	n.d.	n.d.	n.d.	n.d.	n.d.	n.d.	n.d.	n.d.	1
NP_001243064.1	CSE1L	exportin-2 isoform 2 [Homo sapiens]	IHLAQSLHKLSTACPGR	K9	n.d.	n.d.	n.d.	1	n.d.	n.d.	n.d.	n.d.	n.d.	n.d.	n.d.	n.d.	1
NP_001243064.1	CSE1L	exportin-2 isoform 2 [Homo sapiens]	MFGMVLEKIIIPEIQK	K8	n.d.	n.d.	2	n.d.	n.d.	n.d.	n.d.	n.d.	n.d.	n.d.	n.d.	n.d.	1
NP_003370.2	EZR	ezrin [Homo sapiens]	AKEAQDDLVK	K2	n.d.	n.d.	n.d.	n.d.	n.d.	n.d.	n.d.	n.d.	n.d.	n.d.	1	n.d.	n.d.
NP_003370.2	EZR	ezrin [Homo sapiens]	AKFYPEDVAEELIQDITQK	K2	n.d.	n.d.	1	n.d.	2	3	n.d.	1	n.d.	1	6	2	1
NP_003370.2	EZR	ezrin [Homo sapiens]	EAQDDLVKTK	K8	n.d.	n.d.	n.d.	n.d.	n.d.	3	n.d.	8	n.d.	n.d.	n.d.	n.d.	n.d.
NP_003370.2	EZR	ezrin [Homo sapiens]	FGDYNKEVHK	K6	n.d.	n.d.	n.d.	n.d.	n.d.	1	n.d.	n.d.	n.d.	n.d.	1	n.d.	n.d.
NP_003370.2	EZR	ezrin [Homo sapiens]	IAQDLEMYGINYFEIKNK	K16	n.d.	1	n.d.	n.d.	1	n.d.	n.d.	n.d.	n.d.	2	n.d.	5	1
NP_003370.2	EZR	ezrin [Homo sapiens]	PKPINVR	K2	n.d.	n.d.	n.d.	n.d.	n.d.	n.d.	n.d.	n.d.	n.d.	n.d.	1	n.d.	n.d.
NP_003370.2	EZR	ezrin [Homo sapiens]	VMDQHKLTR	K6	n.d.	n.d.	n.d.	n.d.	n.d.	1	n.d.	n.d.	n.d.	n.d.	n.d.	n.d.	n.d.
NP_009123.1	SUPT16H	FACT complex subunit SPT16 [Homo sapiens]	LTEQKGEQQIQK	K5	n.d.	n.d.	n.d.	n.d.	n.d.	n.d.	n.d.	n.d.	n.d.	n.d.	1	n.d.	n.d.
NP_009123.1	SUPT16H	FACT complex subunit SPT16 [Homo sapiens]	NEGNIFPNPEATFVKEITYR	K15	n.d.	n.d.	n.d.	n.d.	n.d.	n.d.	n.d.	n.d.	1	n.d.	n.d.	n.d.	2
NP_009123.1	SUPT16H	FACT complex subunit SPT16 [Homo sapiens]	YTEGVQSLNWTKIMK	K12	n.d.	n.d.	n.d.	n.d.	n.d.	n.d.	n.d.	n.d.	1	n.d.	n.d.	n.d.	n.d.
NP_003137.1	SSRP1	FACT complex subunit SSRP1 [Homo sapiens]	AETLEFNDVYQEVKGSMNDGR	K14	n.d.	n.d.	n.d.	n.d.	n.d.	n.d.	n.d.	n.d.	n.d.	n.d.	n.d.	n.d.	3
NP_003137.1	SSRP1	FACT complex subunit SSRP1 [Homo sapiens]	FYVPPTQEDGVDPVEAFAQNVLSKADVIQATGDAICIFR	K24	n.d.	n.d.	n.d.	n.d.	n.d.	n.d.	n.d.	n.d.	n.d.	n.d.	n.d.	n.d.	1
NP_006126.1	CAPZA1	F-actin-capping protein subunit alpha-1 [Homo sapiens]	SEWKFTITPPTAQVVGVLK	K4	n.d.	n.d.	n.d.	n.d.	n.d.	n.d.	n.d.	n.d.	n.d.	n.d.	n.d.	1	n.d.
NP_004921.1	CAPZB	F-actin-capping protein subunit beta isoform 1 [Homo sapiens]	STLNEIYFGKTK	K10	n.d.	n.d.	n.d.	n.d.	n.d.	n.d.	n.d.	n.d.	n.d.	n.d.	n.d.	n.d.	2
NP_001018125.1	FANCD2	Fanconi anemia group D2 protein isoform b [Homo sapiens]	KQLSSTVFK	K1	11	14	10	15	4	12	2	4	9	8	8	22	3
NP_060663.2	FANCI	Fanconi anemia group I protein isoform 2 [Homo sapiens]	KAMFANQLDAR	K1	3	19	6	n.d.	4	1	n.d.	n.d.	14	10	16	33	4
NP_060663.2	FANCI	Fanconi anemia group I protein isoform 2 [Homo sapiens]	MIKSELEDFELDK	K3	n.d.	n.d.	2	n.d.	n.d.	n.d.	n.d.	n.d.	n.d.	n.d.	n.d.	1	n.d.
NP_114432.2	BRIP1	Fanconi anemia group J protein [Homo sapiens]	TNFDELLQVYYDAIKYK	K15	n.d.	n.d.	n.d.	n.d.	n.d.	n.d.	n.d.	n.d.	7	n.d.	n.d.	n.d.	n.d.
NP_872339.2	C1orf86	Fanconi anemia-associated protein of 20 kDa isoform 2 [Homo sapiens]	SCPMCQKEFAPR	K7	n.d.	n.d.	n.d.	n.d.	n.d.	n.d.	n.d.	n.d.	n.d.	n.d.	n.d.	1	n.d.
NP_003893.2	FUBP1	far upstream element-binding protein 1 [Homo sapiens]	GGETIKSISQQSGAR	K6	n.d.	n.d.	n.d.	n.d.	n.d.	n.d.	n.d.	n.d.	2	n.d.	2	n.d.	1
NP_003676.2	KHSRP	far upstream element-binding protein 2 [Homo sapiens]	IQQDSGCKVQISPDSGGLPER	K8	n.d.	n.d.	1	n.d.	n.d.	n.d.	n.d.	n.d.	n.d.	n.d.	n.d.	n.d.	n.d.
NP_001129294.1	FDPS	farnesyl pyrophosphate synthase isoform b [Homo sapiens]	ENYGQKEAEK	K6	n.d.	n.d.	n.d.	n.d.	n.d.	n.d.	n.d.	n.d.	n.d.	n.d.	n.d.	n.d.	2
NP_001129294.1	FDPS	farnesyl pyrophosphate synthase isoform b [Homo sapiens]	IGTDIQDNKCSWLVVQCLQR	K9	n.d.	n.d.	n.d.	n.d.	n.d.	n.d.	n.d.	n.d.	n.d.	n.d.	n.d.	n.d.	2
NP_001129294.1	FDPS	farnesyl pyrophosphate synthase isoform b [Homo sapiens]	LKEVLEYNAIGGK	K2	n.d.	n.d.	n.d.	n.d.	n.d.	n.d.	n.d.	n.d.	n.d.	n.d.	n.d.	n.d.	1
NP_001028204.1	FAIM	fas apoptotic inhibitory molecule 1 isoform c [Homo sapiens]	ETFYVGAAKTK	K9	n.d.	n.d.	n.d.	n.d.	n.d.	n.d.	n.d.	n.d.	n.d.	n.d.	n.d.	n.d.	1
NP_008982.1	FAF1	FAS-associated factor 1 [Homo sapiens]	GWKTGDVEDSTVLK	K3	n.d.	n.d.	n.d.	n.d.	n.d.	10	n.d.	9	3	n.d.	n.d.	n.d.	1
NP_008982.1	FAF1	FAS-associated factor 1 [Homo sapiens]	QILENELQIPVSKMLLK	K13	n.d.	n.d.	n.d.	n.d.	n.d.	5	n.d.	n.d.	n.d.	n.d.	n.d.	n.d.	n.d.
NP_055428.1	FAF2	FAS-associated factor 2 [Homo sapiens]	KEEEVQQQK	K1	1	n.d.	n.d.	n.d.	2	1	n.d.	n.d.	n.d.	1	n.d.	n.d.	n.d.
NP_055428.1	FAF2	FAS-associated factor 2 [Homo sapiens]	KEEEVQQQKLAEER	K9	n.d.	n.d.	n.d.	n.d.	n.d.	n.d.	n.d.	n.d.	n.d.	n.d.	1	n.d.	n.d.
NP_055428.1	FAF2	FAS-associated factor 2 [Homo sapiens]	RKEEEVQQQKLAEER	K10	2	n.d.	1	n.d.	n.d.	n.d.	n.d.	n.d.	n.d.	n.d.	n.d.	n.d.	n.d.
NP_003079.1	FSCN1	fascin [Homo sapiens]	SGKVAFR	K3	n.d.	n.d.	n.d.	n.d.	n.d.	n.d.	n.d.	n.d.	n.d.	n.d.	n.d.	1	n.d.
NP_003079.1	FSCN1	fascin [Homo sapiens]	YLAADKDGNVTCER	K6	n.d.	n.d.	n.d.	n.d.	2	n.d.	n.d.	n.d.	n.d.	n.d.	n.d.	n.d.	n.d.
NP_004256.1	FADS2	fatty acid desaturase 2 [Homo sapiens]	FLKPLLIGELAPEEPSQDHGK	K3	n.d.	n.d.	n.d.	n.d.	3	n.d.	n.d.	n.d.	n.d.	n.d.	n.d.	n.d.	n.d.
NP_004256.1	FADS2	fatty acid desaturase 2 [Homo sapiens]	NSKITEDFR	K3	n.d.	3	1	n.d.	7	2	n.d.	n.d.	n.d.	n.d.	n.d.	n.d.	n.d.
NP_004095.4	FASN	fatty acid synthase [Homo sapiens]	AALQEELQLCKGLVQALQTK	K11	3	11	8	5	16	9	10	n.d.	20	9	9	12	12
NP_004095.4	FASN	fatty acid synthase [Homo sapiens]	AALQEELQLCKGLVQALQTKVTQQGLK	K11; K20	n.d.	n.d.	n.d.	n.d.	3	n.d.	n.d.	n.d.	n.d.	1	n.d.	n.d.	n.d.
NP_004095.4	FASN	fatty acid synthase [Homo sapiens]	AKTGGAYGEDLGADYNLSQVCDGK	K2	n.d.	n.d.	5	n.d.	2	n.d.	n.d.	n.d.	8	n.d.	n.d.	n.d.	3
NP_004095.4	FASN	fatty acid synthase [Homo sapiens]	DGLLENQTPEFFQDVCKPK	K17	n.d.	n.d.	n.d.	n.d.	n.d.	n.d.	4	n.d.	n.d.	n.d.	n.d.	n.d.	n.d.
NP_004095.4	FASN	fatty acid synthase [Homo sapiens]	EGVFAKEVR	K6	n.d.	n.d.	n.d.	n.d.	n.d.	n.d.	1	n.d.	n.d.	n.d.	n.d.	n.d.	n.d.
NP_004095.4	FASN	fatty acid synthase [Homo sapiens]	GLVQALQTKVTQQGLK	K9	n.d.	n.d.	n.d.	n.d.	1	n.d.	n.d.	n.d.	2	n.d.	1	n.d.	5
NP_004095.4	FASN	fatty acid synthase [Homo sapiens]	GVQKLVLTSR	K4	n.d.	n.d.	n.d.	n.d.	n.d.	n.d.	n.d.	n.d.	6	n.d.	n.d.	n.d.	n.d.
NP_004095.4	FASN	fatty acid synthase [Homo sapiens]	LPEDPLLSGLLDSPALKACLDTAVENMPSLK	K17	n.d.	n.d.	n.d.	n.d.	n.d.	n.d.	n.d.	n.d.	2	n.d.	n.d.	n.d.	2
NP_004095.4	FASN	fatty acid synthase [Homo sapiens]	LYTLQDKAQVADVVVSR	K7	n.d.	n.d.	n.d.	n.d.	1	n.d.	n.d.	n.d.	4	n.d.	n.d.	n.d.	3
NP_004095.4	FASN	fatty acid synthase [Homo sapiens]	TGYQAKQVR	K6	n.d.	n.d.	n.d.	n.d.	n.d.	n.d.	n.d.	n.d.	1	n.d.	n.d.	1	n.d.
NP_004095.4	FASN	fatty acid synthase [Homo sapiens]	TPEAVQKLLEQGLR	K7	n.d.	n.d.	n.d.	n.d.	n.d.	n.d.	n.d.	n.d.	1	n.d.	n.d.	n.d.	n.d.
NP_004095.4	FASN	fatty acid synthase [Homo sapiens]	VTQQGLKMVVPGLDGAQIPR	K7	n.d.	2	5	1	15	n.d.	1	n.d.	11	7	2	6	2
NP_004095.4	FASN	fatty acid synthase [Homo sapiens]	VVVQVLAEEPEAVLKGAKPK	K15	n.d.	5	1	n.d.	1	n.d.	2	n.d.	1	4	1	n.d.	1
NP_004095.4	FASN	fatty acid synthase [Homo sapiens]	VVVQVLAEEPEAVLKGAKPK	K18	n.d.	6	1	n.d.	1	n.d.	2	n.d.	1	4	1	n.d.	1
NP_001437.1	FABP7	fatty acid-binding protein, brain [Homo sapiens]	LTNSQNFDEYMKALGVGFATR	K12	n.d.	n.d.	n.d.	n.d.	5	n.d.	n.d.	n.d.	n.d.	n.d.	n.d.	n.d.	n.d.
NP_001437.1	FABP7	fatty acid-binding protein, brain [Homo sapiens]	QVGNVTKPTVIISQEGDK	K7	n.d.	n.d.	n.d.	n.d.	2	n.d.	n.d.	n.d.	n.d.	n.d.	n.d.	n.d.	n.d.
NP_001435.1	FABP5	fatty acid-binding protein, epidermal [Homo sapiens]	GFDEYMKELGVGIALR	K7	n.d.	n.d.	n.d.	n.d.	n.d.	n.d.	n.d.	n.d.	n.d.	n.d.	1	n.d.	n.d.
NP_000373.1	ALDH3A2	fatty aldehyde dehydrogenase isoform 2 [Homo sapiens]	ILSLLEGQKIAFGGETDEATR	K9	n.d.	1	n.d.	n.d.	n.d.	n.d.	n.d.	n.d.	n.d.	n.d.	n.d.	n.d.	n.d.
NP_000373.1	ALDH3A2	fatty aldehyde dehydrogenase isoform 2 [Homo sapiens]	VMQEEIFGPILPIVPVKNVDEAINFINER	K17	n.d.	n.d.	1	n.d.	n.d.	1	n.d.	n.d.	n.d.	n.d.	n.d.	n.d.	3
NP_001229392.1	FBXO32	F-box only protein 32 isoform 3 [Homo sapiens]	EVYNKENLFNSLNYDVAAK	K5	n.d.	2	n.d.	n.d.	n.d.	n.d.	n.d.	n.d.	n.d.	n.d.	n.d.	n.d.	n.d.
NP_001229392.1	FBXO32	F-box only protein 32 isoform 3 [Homo sapiens]	FLDEKSGSFVSDLSSYCNK	K5	n.d.	2	n.d.	n.d.	n.d.	n.d.	n.d.	n.d.	n.d.	n.d.	n.d.	n.d.	n.d.
NP_078831.3	NP_078831.3	F-box/LRR-repeat protein 6 isoform 2 [Homo sapiens]	LTLAKEGSPFLTQK	K5	n.d.	n.d.	2	n.d.	n.d.	n.d.	n.d.	n.d.	n.d.	n.d.	n.d.	n.d.	2
NP_078941.2	TBL1XR1	F-box-like/WD repeat-containing protein TBL1XR1 [Homo sapiens]	DKLAQQQAAAAAAAAAAASQQGSAK	K2	n.d.	n.d.	1	n.d.	n.d.	n.d.	n.d.	n.d.	n.d.	n.d.	n.d.	n.d.	n.d.
NP_001139504.1	FCHO2	FCH domain only protein 2 isoform b [Homo sapiens]	KLQELIK	K1	n.d.	2	n.d.	n.d.	n.d.	2	n.d.	n.d.	n.d.	n.d.	n.d.	n.d.	n.d.
NP_054772.1	FLVCR1	feline leukemia virus subgroup C receptor-related protein 1 [Homo sapiens]	GAPVGKESVELQNGPK	K6	n.d.	n.d.	n.d.	n.d.	n.d.	n.d.	n.d.	n.d.	n.d.	1	n.d.	n.d.	n.d.
NP_054772.1	FLVCR1	feline leukemia virus subgroup C receptor-related protein 1 [Homo sapiens]	TVMLSKQSESAI	K6	n.d.	n.d.	n.d.	n.d.	1	n.d.	n.d.	7	n.d.	6	n.d.	n.d.	3
NP_001182212.1	FLVCR2	feline leukemia virus subgroup C receptor-related protein 2 isoform 2 [Homo sapiens]	LQEEEEESNTSKVPTAVSEDHL	K12	n.d.	n.d.	n.d.	n.d.	n.d.	5	n.d.	n.d.	n.d.	n.d.	n.d.	n.d.	n.d.
NP_005757.1	FARP1	FERM, RhoGEF and pleckstrin domain-containing protein 1 isoform 1 [Homo sapiens]	DLEVITSWFQSTVSKEDAMPEALK	K15	n.d.	n.d.	n.d.	n.d.	1	n.d.	n.d.	n.d.	n.d.	n.d.	n.d.	n.d.	n.d.
NP_000500.2	FGG	fibrinogen gamma chain isoform gamma-A precursor [Homo sapiens]	AIQLTYNPDESSKPNMIDAATLK	K13	n.d.	n.d.	n.d.	n.d.	n.d.	n.d.	n.d.	n.d.	n.d.	n.d.	n.d.	n.d.	8
NP_000500.2	FGG	fibrinogen gamma chain isoform gamma-A precursor [Homo sapiens]	AIQLTYNPDESSKPNMIDAATLKSR	K23	n.d.	n.d.	n.d.	n.d.	n.d.	n.d.	n.d.	n.d.	n.d.	n.d.	n.d.	n.d.	3
NP_000500.2	FGG	fibrinogen gamma chain isoform gamma-A precursor [Homo sapiens]	FGSYCPTTCGIADFLSTYQTKVDK	K21	n.d.	n.d.	n.d.	n.d.	n.d.	n.d.	n.d.	n.d.	n.d.	n.d.	n.d.	n.d.	5
NP_000500.2	FGG	fibrinogen gamma chain isoform gamma-A precursor [Homo sapiens]	IVNLKEK	K5	n.d.	n.d.	n.d.	n.d.	n.d.	n.d.	n.d.	n.d.	n.d.	n.d.	n.d.	n.d.	2
NP_000500.2	FGG	fibrinogen gamma chain isoform gamma-A precursor [Homo sapiens]	LDGSVDFKK	K8	n.d.	n.d.	n.d.	n.d.	n.d.	n.d.	n.d.	n.d.	n.d.	n.d.	n.d.	n.d.	1
NP_000500.2	FGG	fibrinogen gamma chain isoform gamma-A precursor [Homo sapiens]	LTIGEGQQHHLGGAKQAGDV	K15	n.d.	n.d.	n.d.	n.d.	n.d.	n.d.	n.d.	n.d.	n.d.	n.d.	n.d.	n.d.	1
NP_000500.2	FGG	fibrinogen gamma chain isoform gamma-A precursor [Homo sapiens]	MLEEIMKYEASILTHDSSIR	K7	n.d.	n.d.	n.d.	n.d.	n.d.	n.d.	n.d.	n.d.	n.d.	n.d.	n.d.	n.d.	2
NP_000500.2	FGG	fibrinogen gamma chain isoform gamma-A precursor [Homo sapiens]	TSEVKQLIK	K5	n.d.	n.d.	n.d.	n.d.	n.d.	n.d.	n.d.	n.d.	n.d.	n.d.	n.d.	n.d.	6
NP_000500.2	FGG	fibrinogen gamma chain isoform gamma-A precursor [Homo sapiens]	YLQEIYNSNNQKIVNLK	K12	n.d.	n.d.	n.d.	n.d.	n.d.	n.d.	n.d.	n.d.	n.d.	n.d.	n.d.	n.d.	4
NP_075594.1	FGFR1	fibroblast growth factor receptor 1 isoform 4 precursor [Homo sapiens]	LVLGKPLGEGCFGQVVLAEAIGLDK	K5	n.d.	n.d.	n.d.	4	12	n.d.	n.d.	n.d.	n.d.	n.d.	n.d.	n.d.	n.d.
NP_001447.2	FLNA	filamin-A isoform 1 [Homo sapiens]	AYGPGIEPTGNMVKK	K14	n.d.	n.d.	n.d.	n.d.	n.d.	n.d.	n.d.	n.d.	2	n.d.	n.d.	n.d.	n.d.
NP_001447.2	FLNA	filamin-A isoform 1 [Homo sapiens]	EEPCLLKR	K7	n.d.	n.d.	n.d.	n.d.	1	n.d.	n.d.	n.d.	n.d.	n.d.	n.d.	n.d.	n.d.
NP_001447.2	FLNA	filamin-A isoform 1 [Homo sapiens]	IECDDKGDGSCDVR	K6	n.d.	n.d.	n.d.	n.d.	n.d.	n.d.	n.d.	n.d.	1	n.d.	n.d.	n.d.	n.d.
NP_001447.2	FLNA	filamin-A isoform 1 [Homo sapiens]	IVGPSGAAVPCKVEPGLGADNSVVR	K12	n.d.	n.d.	4	n.d.	3	n.d.	n.d.	n.d.	2	n.d.	n.d.	n.d.	n.d.
NP_001447.2	FLNA	filamin-A isoform 1 [Homo sapiens]	KDGSCGVAYVVQEPGDYEVSVK	K1	n.d.	n.d.	2	n.d.	n.d.	n.d.	n.d.	n.d.	n.d.	n.d.	n.d.	n.d.	n.d.
NP_001447.2	FLNA	filamin-A isoform 1 [Homo sapiens]	KGEITGEVR	K1	n.d.	n.d.	n.d.	n.d.	n.d.	n.d.	n.d.	n.d.	1	n.d.	n.d.	n.d.	n.d.
NP_001447.2	FLNA	filamin-A isoform 1 [Homo sapiens]	LDVQFSGLTKGDAVR	K10	n.d.	n.d.	n.d.	n.d.	1	n.d.	n.d.	n.d.	n.d.	n.d.	n.d.	n.d.	n.d.
NP_001447.2	FLNA	filamin-A isoform 1 [Homo sapiens]	MSHLKVGSAADIPINISETDLSLLTATVVPPSGR	K5	1	n.d.	n.d.	n.d.	3	n.d.	n.d.	n.d.	n.d.	4	n.d.	n.d.	n.d.
NP_001447.2	FLNA	filamin-A isoform 1 [Homo sapiens]	VAQPTITDNKDGTVTVR	K10	n.d.	n.d.	2	n.d.	n.d.	n.d.	n.d.	n.d.	1	n.d.	n.d.	n.d.	n.d.
NP_001447.2	FLNA	filamin-A isoform 1 [Homo sapiens]	VKMDCQECPEGYR	K2	n.d.	n.d.	n.d.	n.d.	n.d.	n.d.	n.d.	n.d.	1	n.d.	n.d.	n.d.	n.d.
NP_001447.2	FLNA	filamin-A isoform 1 [Homo sapiens]	VNQPASFAVSLNGAKGAIDAK	K15	n.d.	n.d.	1	n.d.	n.d.	n.d.	n.d.	n.d.	n.d.	n.d.	n.d.	n.d.	n.d.
NP_001447.2	FLNA	filamin-A isoform 1 [Homo sapiens]	VPVHDVTDASKVK	K11	n.d.	n.d.	n.d.	n.d.	n.d.	n.d.	n.d.	n.d.	n.d.	n.d.	1	n.d.	n.d.
NP_001447.2	FLNA	filamin-A isoform 1 [Homo sapiens]	VQGPKGLVEPVDVVDNADGTQTVNYVPSR	K5	n.d.	n.d.	n.d.	n.d.	2	n.d.	n.d.	n.d.	1	n.d.	n.d.	n.d.	n.d.
NP_001447.2	FLNA	filamin-A isoform 1 [Homo sapiens]	VYTKGAGSGELK	K4	n.d.	n.d.	n.d.	n.d.	n.d.	n.d.	n.d.	n.d.	n.d.	n.d.	1	n.d.	n.d.
NP_001447.2	FLNA	filamin-A isoform 1 [Homo sapiens]	YGGQPVPNFPSKLQVEPAVDTSGVQCYGPGIEGQGVFR	K12	n.d.	n.d.	1	n.d.	n.d.	n.d.	n.d.	n.d.	n.d.	n.d.	n.d.	n.d.	n.d.
NP_001157791.1	FLNB	filamin-B isoform 4 [Homo sapiens]	CSQVKLGSAADFLLDISETDLSSLTASIK	K5	n.d.	n.d.	4	n.d.	6	2	n.d.	n.d.	2	n.d.	1	2	3
NP_001157791.1	FLNB	filamin-B isoform 4 [Homo sapiens]	DEPCLLKR	K7	n.d.	n.d.	n.d.	n.d.	n.d.	n.d.	3	n.d.	n.d.	n.d.	n.d.	n.d.	3
NP_001157791.1	FLNB	filamin-B isoform 4 [Homo sapiens]	GLEELVKQK	K7	n.d.	n.d.	n.d.	n.d.	n.d.	n.d.	n.d.	n.d.	n.d.	n.d.	3	n.d.	n.d.
NP_001157791.1	FLNB	filamin-B isoform 4 [Homo sapiens]	KGEITGEVHMPSGK	K1	n.d.	n.d.	n.d.	n.d.	n.d.	n.d.	n.d.	n.d.	n.d.	n.d.	2	n.d.	n.d.
NP_001157791.1	FLNB	filamin-B isoform 4 [Homo sapiens]	MDGTYACSYTPVKAIK	K13	n.d.	n.d.	n.d.	n.d.	n.d.	n.d.	1	n.d.	n.d.	n.d.	n.d.	n.d.	n.d.
NP_001157791.1	FLNB	filamin-B isoform 4 [Homo sapiens]	TGEEVGFVVDAKTAGK	K12	n.d.	n.d.	n.d.	n.d.	n.d.	n.d.	1	n.d.	n.d.	n.d.	n.d.	n.d.	n.d.
NP_004102.1	FEN1	flap endonuclease 1 [Homo sapiens]	FMCGEKQFSEER	K6	n.d.	n.d.	n.d.	n.d.	n.d.	n.d.	n.d.	n.d.	n.d.	n.d.	n.d.	n.d.	2
NP_004102.1	FEN1	flap endonuclease 1 [Homo sapiens]	GIQGLAKLIADVAPSAIR	K7	n.d.	n.d.	n.d.	n.d.	n.d.	n.d.	n.d.	n.d.	n.d.	n.d.	n.d.	n.d.	2
NP_005794.1	FLOT1	flotillin-1 [Homo sapiens]	IQGQNKEMLAAACQMFLGK	K6	8	n.d.	4	n.d.	3	2	n.d.	n.d.	n.d.	4	n.d.	4	1
NP_005794.1	FLOT1	flotillin-1 [Homo sapiens]	ITLVSSGSGTMGAAKVTGEVLDILTR	K15	n.d.	n.d.	n.d.	n.d.	n.d.	n.d.	n.d.	n.d.	n.d.	n.d.	n.d.	n.d.	2
NP_004466.2	FLOT2	flotillin-2 [Homo sapiens]	DQFAKLVR	K5	n.d.	n.d.	n.d.	n.d.	n.d.	n.d.	n.d.	n.d.	n.d.	n.d.	n.d.	1	n.d.
NP_004466.2	FLOT2	flotillin-2 [Homo sapiens]	IMTEKELLAVACEQFLGK	K5	n.d.	n.d.	n.d.	n.d.	3	n.d.	n.d.	n.d.	1	4	n.d.	2	1
NP_004466.2	FLOT2	flotillin-2 [Homo sapiens]	MALVLEALPQIAAKIAAPLTK	K14	n.d.	n.d.	n.d.	n.d.	n.d.	n.d.	n.d.	n.d.	n.d.	n.d.	n.d.	n.d.	1
NP_004466.2	FLOT2	flotillin-2 [Homo sapiens]	NVQDIKNVVLQTLEGHLR	K6	2	2	n.d.	1	1	n.d.	n.d.	n.d.	3	2	1	3	2
NP_001192135.1	SLC19A1	folate transporter 1 isoform 2 [Homo sapiens]	MVPSSPAVEKQVPVEPGPDPELR	K10	n.d.	n.d.	n.d.	n.d.	1	n.d.	n.d.	n.d.	n.d.	7	2	n.d.	n.d.
NP_001192136.1	SLC19A1	folate transporter 1 isoform 3 [Homo sapiens]	AAQALSVQDKGLGGLQPAQSPPLSPEDSLGAVGPASLEQR	K10	n.d.	n.d.	n.d.	n.d.	1	n.d.	n.d.	n.d.	n.d.	7	1	n.d.	n.d.
NP_001192136.1	SLC19A1	folate transporter 1 isoform 3 [Homo sapiens]	SAAEEKAAQALSVQDK	K6	n.d.	2	2	2	3	4	n.d.	35	11	16	11	n.d.	2
NP_001192136.1	SLC19A1	folate transporter 1 isoform 3 [Homo sapiens]	SAAEEKAAQALSVQDKGLGGLQPAQSPPLSPEDSLGAVGPASLEQR	K6; K16	n.d.	n.d.	n.d.	n.d.	n.d.	n.d.	n.d.	n.d.	n.d.	1	n.d.	n.d.	n.d.
NP_001440.2	FHL1	four and a half LIM domains protein 1 isoform 2 [Homo sapiens]	FTAVEDQYYCVDCYKNFVAK	K15	n.d.	n.d.	1	n.d.	n.d.	n.d.	n.d.	n.d.	n.d.	n.d.	n.d.	n.d.	n.d.
NP_001441.4	FHL2	four and a half LIM domains protein 2 [Homo sapiens]	CAGCTNPISGLGGTKYISFEER	K15	n.d.	n.d.	n.d.	n.d.	n.d.	n.d.	n.d.	n.d.	n.d.	n.d.	2	n.d.	2
NP_001441.4	FHL2	four and a half LIM domains protein 2 [Homo sapiens]	KPITTGGVTYR	K1	n.d.	1	n.d.	n.d.	n.d.	n.d.	n.d.	n.d.	n.d.	n.d.	1	n.d.	2
NP_001441.4	FHL2	four and a half LIM domains protein 2 [Homo sapiens]	KTIMPGTR	K1	n.d.	n.d.	1	n.d.	n.d.	n.d.	n.d.	n.d.	n.d.	n.d.	1	n.d.	1
NP_001230807.1	FHL3	four and a half LIM domains protein 3 isoform 2 [Homo sapiens]	CSKTLTQGGVTYR	K3	3	n.d.	1	n.d.	2	n.d.	n.d.	n.d.	n.d.	n.d.	n.d.	1	3
NP_001013457.1	FXR1	fragile X mental retardation syndrome-related protein 1 isoform c [Homo sapiens]	IEGDNENKLPR	K8	n.d.	n.d.	n.d.	n.d.	n.d.	n.d.	n.d.	n.d.	n.d.	n.d.	n.d.	1	n.d.
NP_003496.1	FZD1	frizzled-1 [Homo sapiens]	LTNSKQGETTV	K5	1	n.d.	n.d.	1	n.d.	n.d.	n.d.	n.d.	n.d.	n.d.	n.d.	n.d.	n.d.
NP_001158088.1	FZD6	frizzled-6 isoform b [Homo sapiens]	LSGEQVDGKGQAGSVSESAR	K9	n.d.	n.d.	n.d.	n.d.	n.d.	n.d.	n.d.	n.d.	n.d.	3	n.d.	n.d.	n.d.
NP_003498.1	FZD7	frizzled-7 precursor [Homo sapiens]	LSHSSKGETAV	K6	n.d.	n.d.	1	n.d.	n.d.	n.d.	n.d.	n.d.	n.d.	n.d.	n.d.	n.d.	n.d.
NP_000498.2	FBP1	fructose-1,6-bisphosphatase 1 [Homo sapiens]	APVILGSPDDVLEFLKVYEK	K16	n.d.	n.d.	n.d.	n.d.	n.d.	n.d.	n.d.	n.d.	5	n.d.	n.d.	n.d.	n.d.
NP_000025.1	ALDOA	fructose-bisphosphate aldolase A isoform 1 [Homo sapiens]	AAQEEYVKR	K8	n.d.	1	3	n.d.	n.d.	n.d.	n.d.	n.d.	3	n.d.	n.d.	n.d.	2
NP_000025.1	ALDOA	fructose-bisphosphate aldolase A isoform 1 [Homo sapiens]	ADDGRPFPQVIKSK	K12	n.d.	1	n.d.	n.d.	n.d.	n.d.	17	n.d.	n.d.	n.d.	n.d.	7	n.d.
NP_000025.1	ALDOA	fructose-bisphosphate aldolase A isoform 1 [Homo sapiens]	ALANSLACQGKYTPSGQAGAAASESLFVSNHAY	K11	n.d.	n.d.	7	3	2	n.d.	n.d.	n.d.	8	n.d.	n.d.	n.d.	7
NP_000025.1	ALDOA	fructose-bisphosphate aldolase A isoform 1 [Homo sapiens]	CQYVTEKVLAAVYK	K7	n.d.	n.d.	2	1	n.d.	n.d.	2	n.d.	1	n.d.	n.d.	n.d.	10
NP_000025.1	ALDOA	fructose-bisphosphate aldolase A isoform 1 [Homo sapiens]	CVLKIGEHTPSALAIMENANVLAR	K4	n.d.	1	n.d.	9	1	1	3	2	8	3	2	n.d.	2
NP_000025.1	ALDOA	fructose-bisphosphate aldolase A isoform 1 [Homo sapiens]	DGADFAKWR	K7	n.d.	n.d.	2	n.d.	n.d.	n.d.	7	n.d.	1	n.d.	n.d.	n.d.	n.d.
NP_000025.1	ALDOA	fructose-bisphosphate aldolase A isoform 1 [Homo sapiens]	ENLKAAQEEYVK	K4	n.d.	1	6	7	1	n.d.	9	1	5	n.d.	n.d.	n.d.	5
NP_000025.1	ALDOA	fructose-bisphosphate aldolase A isoform 1 [Homo sapiens]	GGVVGIKVDK	K7	n.d.	2	4	9	n.d.	11	17	32	12	3	1	6	4
NP_000025.1	ALDOA	fructose-bisphosphate aldolase A isoform 1 [Homo sapiens]	GILAADESTGSIAKR	K14	n.d.	1	2	2	n.d.	n.d.	n.d.	n.d.	6	n.d.	n.d.	n.d.	2
NP_000025.1	ALDOA	fructose-bisphosphate aldolase A isoform 1 [Homo sapiens]	IVAPGKGILAADESTGSIAK	K6	n.d.	1	4	n.d.	n.d.	9	19	7	5	n.d.	n.d.	2	4
NP_000025.1	ALDOA	fructose-bisphosphate aldolase A isoform 1 [Homo sapiens]	KDGADFAK	K1	n.d.	n.d.	n.d.	n.d.	n.d.	n.d.	n.d.	n.d.	n.d.	n.d.	n.d.	1	n.d.
NP_000025.1	ALDOA	fructose-bisphosphate aldolase A isoform 1 [Homo sapiens]	KENLKAAQEEYVK	K1	n.d.	n.d.	n.d.	n.d.	n.d.	n.d.	n.d.	n.d.	1	n.d.	n.d.	n.d.	n.d.
NP_000025.1	ALDOA	fructose-bisphosphate aldolase A isoform 1 [Homo sapiens]	KENLKAAQEEYVK	K1; K5	n.d.	n.d.	n.d.	n.d.	n.d.	n.d.	1	n.d.	n.d.	n.d.	n.d.	n.d.	n.d.
NP_000025.1	ALDOA	fructose-bisphosphate aldolase A isoform 1 [Homo sapiens]	VDKGVVPLAGTNGETTTQGLDGLSER	K3	n.d.	n.d.	1	1	n.d.	n.d.	n.d.	n.d.	n.d.	n.d.	n.d.	n.d.	n.d.
NP_000025.1	ALDOA	fructose-bisphosphate aldolase A isoform 1 [Homo sapiens]	YASICQQNGIVPIVEPEILPDGDHDLKR	K27	n.d.	n.d.	n.d.	n.d.	n.d.	n.d.	4	n.d.	n.d.	n.d.	n.d.	n.d.	n.d.
NP_005156.1	ALDOC	fructose-bisphosphate aldolase C [Homo sapiens]	VDKGVVPLAGTDGETTTQGLDGLSER	K3	n.d.	n.d.	1	n.d.	n.d.	n.d.	n.d.	n.d.	n.d.	n.d.	n.d.	n.d.	n.d.
NP_776155.1	FUNDC1	FUN14 domain-containing protein 1 [Homo sapiens]	ANKAAPEINNLIEEATEFIK	K3	1	1	3	1	4	4	n.d.	n.d.	3	n.d.	n.d.	11	3
NP_076423.2	FUNDC2	FUN14 domain-containing protein 2 [Homo sapiens]	DKLTEMAASSQGNFEGNFESLDLAEFAK	K2	n.d.	n.d.	1	n.d.	n.d.	n.d.	n.d.	n.d.	n.d.	n.d.	n.d.	n.d.	n.d.
NP_076423.2	FUNDC2	FUN14 domain-containing protein 2 [Homo sapiens]	KSNQIPTEVR	K1	n.d.	n.d.	3	n.d.	n.d.	n.d.	n.d.	n.d.	2	n.d.	n.d.	1	n.d.
NP_071286.1	FXYD6	FXYD domain-containing ion transport regulator 6 precursor [Homo sapiens]	APGDEEAQVENLITANATEPQKAEN	K22	n.d.	n.d.	n.d.	n.d.	4	n.d.	n.d.	n.d.	n.d.	n.d.	n.d.	n.d.	n.d.
NP_078789.2	FYCO1	FYVE and coiled-coil domain-containing protein 1 [Homo sapiens]	TKVEEVNR	K2	n.d.	1	1	n.d.	n.d.	n.d.	n.d.	n.d.	n.d.	4	n.d.	n.d.	n.d.
NP_444284.1	CCND1	G1/S-specific cyclin-D1 [Homo sapiens]	AEETCAPSVSYFKCVQK	K13	n.d.	n.d.	n.d.	n.d.	n.d.	n.d.	n.d.	n.d.	n.d.	n.d.	1	n.d.	n.d.
NP_002296.1	LGALS1	galectin-1 [Homo sapiens]	ACGLVASNLNLKPGECLR	K12	n.d.	n.d.	7	6	14	n.d.	n.d.	n.d.	n.d.	n.d.	3	1	14
NP_002296.1	LGALS1	galectin-1 [Homo sapiens]	FNAHGDANTIVCNSKDGGAWGTEQR	K15	n.d.	n.d.	1	n.d.	1	n.d.	n.d.	n.d.	n.d.	n.d.	n.d.	n.d.	n.d.
NP_002296.1	LGALS1	galectin-1 [Homo sapiens]	LNLEAINYMAADGDFKIK	K16	n.d.	3	3	9	3	n.d.	n.d.	n.d.	5	n.d.	3	2	4
NP_113600.1	GABARAPL1	gamma-aminobutyric acid receptor-associated protein-like 1 [Homo sapiens]	KKYPDRVPVIVEK	K2	n.d.	n.d.	1	n.d.	n.d.	n.d.	n.d.	n.d.	n.d.	n.d.	n.d.	n.d.	n.d.
NP_001966.1	ENO2	gamma-enolase [Homo sapiens]	SIEKIWAR	K4	n.d.	n.d.	n.d.	1	n.d.	n.d.	n.d.	n.d.	n.d.	n.d.	n.d.	n.d.	n.d.
NP_005522.2	IFI16	gamma-interferon-inducible protein 16 isoform 2 [Homo sapiens]	KKEVDATSPAPSTSSTVK	K1	n.d.	n.d.	3	1	n.d.	n.d.	n.d.	n.d.	n.d.	n.d.	n.d.	n.d.	n.d.
NP_001129061.1	GDAP2	ganglioside-induced differentiation-associated protein 2 isoform b [Homo sapiens]	SEDLSDIASLKALYQTGVDNCGR	K11	n.d.	n.d.	1	n.d.	n.d.	n.d.	n.d.	n.d.	n.d.	8	n.d.	1	2
NP_000156.1	GJA1	gap junction alpha-1 protein [Homo sapiens]	DCGSQKYAYFNGCSSPTAPLSPMSPPGYK	K6	n.d.	4	n.d.	10	2	n.d.	n.d.	n.d.	n.d.	n.d.	n.d.	n.d.	n.d.
NP_000156.1	GJA1	gap junction alpha-1 protein [Homo sapiens]	FKYGIEEHGK	K2	n.d.	n.d.	n.d.	n.d.	n.d.	1	n.d.	n.d.	n.d.	n.d.	n.d.	n.d.	n.d.
NP_000156.1	GJA1	gap junction alpha-1 protein [Homo sapiens]	GKSDPYHATSGALSPAK	K2	n.d.	8	7	5	4	3	n.d.	n.d.	n.d.	n.d.	n.d.	n.d.	n.d.
NP_000156.1	GJA1	gap junction alpha-1 protein [Homo sapiens]	GKSDPYHATSGALSPAKDCGSQK	K2; K23	n.d.	n.d.	n.d.	n.d.	1	n.d.	n.d.	n.d.	n.d.	n.d.	n.d.	n.d.	n.d.
NP_000156.1	GJA1	gap junction alpha-1 protein [Homo sapiens]	KEEELKVAQTDGVNVDMHLK	K1	n.d.	n.d.	n.d.	n.d.	n.d.	3	n.d.	n.d.	n.d.	n.d.	n.d.	n.d.	n.d.
NP_000156.1	GJA1	gap junction alpha-1 protein [Homo sapiens]	KEEELKVAQTDGVNVDMHLK	K6	n.d.	n.d.	n.d.	n.d.	1	n.d.	n.d.	n.d.	n.d.	n.d.	n.d.	n.d.	n.d.
NP_000156.1	GJA1	gap junction alpha-1 protein [Homo sapiens]	MGQAGSTISNSHAQPFDFPDDNQNSKK	K26	n.d.	1	n.d.	2	n.d.	8	n.d.	n.d.	n.d.	n.d.	n.d.	n.d.	n.d.
NP_000156.1	GJA1	gap junction alpha-1 protein [Homo sapiens]	NYNKQASEQNWANYSAEQNR	K4	3	14	2	8	17	10	n.d.	n.d.	n.d.	n.d.	n.d.	n.d.	n.d.
NP_000156.1	GJA1	gap junction alpha-1 protein [Homo sapiens]	SDPYHATSGALSPAKDCGSQK	K15	n.d.	7	5	11	17	6	n.d.	n.d.	n.d.	n.d.	n.d.	n.d.	n.d.
NP_000156.1	GJA1	gap junction alpha-1 protein [Homo sapiens]	VAQTDGVNVDMHLKQIEIK	K14	n.d.	5	2	3	9	2	n.d.	n.d.	n.d.	n.d.	n.d.	n.d.	n.d.
NP_000156.1	GJA1	gap junction alpha-1 protein [Homo sapiens]	YAYFNGCSSPTAPLSPMSPPGYKLVTGDR	K23	n.d.	1	n.d.	n.d.	1	n.d.	n.d.	n.d.	n.d.	n.d.	n.d.	n.d.	n.d.
NP_003995.2	GJB2	gap junction beta-2 protein [Homo sapiens]	DIEEIKTQK	K6	n.d.	n.d.	n.d.	n.d.	n.d.	n.d.	n.d.	n.d.	n.d.	n.d.	n.d.	8	n.d.
NP_003995.2	GJB2	gap junction beta-2 protein [Homo sapiens]	GEIKSEFK	K4	n.d.	n.d.	n.d.	n.d.	n.d.	n.d.	n.d.	n.d.	n.d.	n.d.	n.d.	7	n.d.
NP_003995.2	GJB2	gap junction beta-2 protein [Homo sapiens]	SEFKDIEEIK	K4	n.d.	n.d.	n.d.	n.d.	n.d.	n.d.	n.d.	n.d.	n.d.	n.d.	n.d.	17	n.d.
NP_076872.1	GJB3	gap junction beta-3 protein [Homo sapiens]	LVEAGEVDPDPGNNKLQASAPNLTPI	K15	n.d.	n.d.	n.d.	n.d.	n.d.	n.d.	n.d.	n.d.	n.d.	2	n.d.	n.d.	n.d.
NP_037461.2	PAXBP1	GC-rich sequence DNA-binding factor 1 isoform 2 [Homo sapiens]	EEEKPK	K4	n.d.	n.d.	n.d.	n.d.	n.d.	n.d.	n.d.	1	n.d.	2	n.d.	n.d.	n.d.
NP_001240775.1	GMDS	GDP-mannose 4,6 dehydratase isoform 2 [Homo sapiens]	FYQASTSELYGKVQEIPQK	K12	n.d.	n.d.	n.d.	n.d.	n.d.	n.d.	n.d.	n.d.	n.d.	n.d.	n.d.	n.d.	1
NP_001121134.1	GSN	gelsolin isoform b [Homo sapiens]	ATQVSKGIR	K6	n.d.	n.d.	n.d.	n.d.	3	n.d.	n.d.	n.d.	1	n.d.	n.d.	n.d.	n.d.
NP_001121134.1	GSN	gelsolin isoform b [Homo sapiens]	DSQEEEKTEALTSAKR	K15	n.d.	n.d.	n.d.	n.d.	5	n.d.	n.d.	n.d.	n.d.	n.d.	n.d.	n.d.	n.d.
NP_001121134.1	GSN	gelsolin isoform b [Homo sapiens]	LFQVKGR	K5	n.d.	n.d.	n.d.	n.d.	n.d.	n.d.	n.d.	n.d.	1	n.d.	n.d.	n.d.	n.d.
NP_001121134.1	GSN	gelsolin isoform b [Homo sapiens]	MDYPKQTQVSVLPEGGETPLFK	K5	n.d.	n.d.	n.d.	n.d.	1	n.d.	n.d.	n.d.	n.d.	2	n.d.	n.d.	n.d.
NP_001121134.1	GSN	gelsolin isoform b [Homo sapiens]	SGLKYK	K4	1	n.d.	n.d.	1	5	1	n.d.	2	2	n.d.	2	n.d.	n.d.
NP_060326.1	GEMIN8	gem-associated protein 8 [Homo sapiens]	AAVKASTSK	K4	n.d.	n.d.	1	n.d.	n.d.	n.d.	n.d.	n.d.	n.d.	n.d.	n.d.	1	n.d.
NP_036336.2	GTF3C4	general transcription factor 3C polypeptide 4 [Homo sapiens]	VGSKTEVAECK	K4	n.d.	1	n.d.	n.d.	n.d.	n.d.	n.d.	n.d.	1	n.d.	n.d.	n.d.	n.d.
NP_003706.1	USO1	general vesicular transport factor p115 [Homo sapiens]	SNGAIQKIVAFENAFER	K7	n.d.	n.d.	n.d.	n.d.	n.d.	n.d.	n.d.	n.d.	n.d.	n.d.	n.d.	n.d.	3
NP_004573.2	RABGGTB	geranylgeranyl transferase type-2 subunit beta [Homo sapiens]	GTPQKDVIIK	K5	n.d.	n.d.	n.d.	5	n.d.	n.d.	n.d.	n.d.	n.d.	n.d.	n.d.	n.d.	1
NP_001241872.1	CCDC88A	girdin isoform 3 [Homo sapiens]	ELESEKEQLKK	K6	n.d.	n.d.	n.d.	n.d.	n.d.	n.d.	n.d.	n.d.	n.d.	1	n.d.	n.d.	n.d.
NP_001130000.1	SERPINE2	glia-derived nexin isoform b precursor [Homo sapiens]	IEVSEDGTKASAATTAILIAR	K9	n.d.	n.d.	1	n.d.	n.d.	n.d.	n.d.	n.d.	n.d.	n.d.	n.d.	n.d.	n.d.
NP_001035810.1	G6PD	glucose-6-phosphate 1-dehydrogenase isoform b [Homo sapiens]	IDHYLGKEMVQNLMVLR	K7	n.d.	n.d.	n.d.	n.d.	n.d.	n.d.	n.d.	n.d.	n.d.	n.d.	n.d.	n.d.	1
NP_001035810.1	G6PD	glucose-6-phosphate 1-dehydrogenase isoform b [Homo sapiens]	IIVEKPFGR	K5	n.d.	n.d.	n.d.	n.d.	n.d.	n.d.	n.d.	n.d.	n.d.	n.d.	n.d.	n.d.	1
NP_001035810.1	G6PD	glucose-6-phosphate 1-dehydrogenase isoform b [Homo sapiens]	KQSEPFFKATPEEK	K1; K8	n.d.	n.d.	n.d.	n.d.	n.d.	n.d.	n.d.	n.d.	n.d.	n.d.	n.d.	n.d.	8
NP_001035810.1	G6PD	glucose-6-phosphate 1-dehydrogenase isoform b [Homo sapiens]	QSEPFFKATPEEK	K7	n.d.	n.d.	n.d.	n.d.	n.d.	n.d.	n.d.	n.d.	n.d.	n.d.	n.d.	n.d.	1
NP_000166.2	GPI	glucose-6-phosphate isomerase isoform 2 [Homo sapiens]	DPQFQKLQQWYR	K6	n.d.	n.d.	n.d.	n.d.	n.d.	n.d.	n.d.	n.d.	n.d.	n.d.	n.d.	1	n.d.
NP_000166.2	GPI	glucose-6-phosphate isomerase isoform 2 [Homo sapiens]	KELQAAGK	K1	n.d.	n.d.	n.d.	n.d.	n.d.	n.d.	n.d.	n.d.	1	n.d.	n.d.	n.d.	n.d.
NP_000166.2	GPI	glucose-6-phosphate isomerase isoform 2 [Homo sapiens]	MFNGEKINYTEGR	K6	n.d.	n.d.	n.d.	n.d.	n.d.	n.d.	1	n.d.	n.d.	n.d.	n.d.	n.d.	n.d.
NP_000166.2	GPI	glucose-6-phosphate isomerase isoform 2 [Homo sapiens]	TFTTQETITNAETAKEWFLQAAK	K15	n.d.	n.d.	2	n.d.	n.d.	n.d.	n.d.	n.d.	n.d.	n.d.	n.d.	n.d.	n.d.
NP_000166.2	GPI	glucose-6-phosphate isomerase isoform 2 [Homo sapiens]	TLAQLNPESSLFIIASKTFTTQETITNAETAK	K17	n.d.	n.d.	n.d.	n.d.	n.d.	n.d.	n.d.	n.d.	n.d.	n.d.	n.d.	n.d.	2
NP_002056.2	GLUL	glutamine synthetase [Homo sapiens]	TCLLNETGDEPFQYKN	K15	n.d.	n.d.	n.d.	n.d.	2	n.d.	n.d.	n.d.	n.d.	n.d.	n.d.	n.d.	n.d.
NP_002047.2	GFPT1	glutamine--fructose-6-phosphate aminotransferase [isomerizing] 1 isoform 2 [Homo sapiens]	GYDSAGVGFDGGNDKDWEANACK	K15	n.d.	n.d.	3	n.d.	n.d.	n.d.	n.d.	n.d.	n.d.	n.d.	n.d.	n.d.	n.d.
NP_001259002.1	QARS	glutamine--tRNA ligase isoform b [Homo sapiens]	VIITNFPAAKSLDIQVPNFPADETK	K10	n.d.	n.d.	n.d.	n.d.	n.d.	n.d.	n.d.	n.d.	n.d.	n.d.	1	n.d.	n.d.
NP_001182033.1	GSR	glutathione reductase, mitochondrial isoform 4 precursor [Homo sapiens]	GIYAVGDVCGKALLTPVAIAAGR	K11	n.d.	n.d.	n.d.	n.d.	n.d.	n.d.	n.d.	n.d.	n.d.	n.d.	n.d.	n.d.	3
NP_000840.2	GSTM3	glutathione S-transferase Mu 3 [Homo sapiens]	LLLEFTDTSYEEKR	K13	n.d.	n.d.	n.d.	n.d.	n.d.	n.d.	n.d.	n.d.	2	n.d.	n.d.	n.d.	5
NP_000843.1	GSTP1	glutathione S-transferase P [Homo sapiens]	ALPGQLKPFETLLSQNQGGK	K7	n.d.	n.d.	1	n.d.	n.d.	n.d.	n.d.	n.d.	n.d.	n.d.	5	n.d.	n.d.
NP_000843.1	GSTP1	glutathione S-transferase P [Homo sapiens]	EEVVTVETWQEGSLKASCLYGQLPK	K15	n.d.	n.d.	n.d.	n.d.	n.d.	n.d.	n.d.	n.d.	n.d.	n.d.	4	n.d.	2
NP_001243728.1	GAPDH	glyceraldehyde-3-phosphate dehydrogenase isoform 2 [Homo sapiens]	AGAHLQGGAKR	K10	n.d.	n.d.	n.d.	n.d.	n.d.	n.d.	13	n.d.	1	n.d.	n.d.	2	3
NP_001243728.1	GAPDH	glyceraldehyde-3-phosphate dehydrogenase isoform 2 [Homo sapiens]	FHGTVKAENGK	K6	n.d.	n.d.	4	2	1	3	1	n.d.	3	2	2	n.d.	4
NP_001243728.1	GAPDH	glyceraldehyde-3-phosphate dehydrogenase isoform 2 [Homo sapiens]	GALQNIIPASTGAAKAVGK	K15	1	6	8	4	6	6	23	n.d.	3	8	3	4	5
NP_001243728.1	GAPDH	glyceraldehyde-3-phosphate dehydrogenase isoform 2 [Homo sapiens]	IKWGDAGAEYVVESTGVFTTMEK	K2	1	4	12	8	2	3	7	n.d.	n.d.	4	1	n.d.	1
NP_001243728.1	GAPDH	glyceraldehyde-3-phosphate dehydrogenase isoform 2 [Homo sapiens]	LEKPAK	K3	n.d.	n.d.	n.d.	n.d.	n.d.	n.d.	1	1	n.d.	n.d.	n.d.	2	n.d.
NP_001243728.1	GAPDH	glyceraldehyde-3-phosphate dehydrogenase isoform 2 [Homo sapiens]	TVDGPSGKLWR	K8	n.d.	n.d.	6	n.d.	n.d.	n.d.	28	n.d.	n.d.	n.d.	n.d.	n.d.	2
NP_001243728.1	GAPDH	glyceraldehyde-3-phosphate dehydrogenase isoform 2 [Homo sapiens]	VIHDNFGIVEGLMTTVHAITATQKTVDGPSGK	K24	n.d.	1	n.d.	n.d.	n.d.	n.d.	8	n.d.	n.d.	n.d.	n.d.	n.d.	n.d.
NP_001243728.1	GAPDH	glyceraldehyde-3-phosphate dehydrogenase isoform 2 [Homo sapiens]	VIISAPSADAPMFVMGVNHEKYDNSLK	K21	n.d.	n.d.	n.d.	n.d.	n.d.	n.d.	2	n.d.	n.d.	n.d.	n.d.	n.d.	n.d.
NP_001243728.1	GAPDH	glyceraldehyde-3-phosphate dehydrogenase isoform 2 [Homo sapiens]	VVKQASEGPLK	K3	n.d.	2	2	2	9	5	5	n.d.	3	4	4	3	3
NP_001243728.1	GAPDH	glyceraldehyde-3-phosphate dehydrogenase isoform 2 [Homo sapiens]	WGDAGAEYVVESTGVFTTMEKAGAHLQGGAK	K21	1	3	2	3	2	1	8	n.d.	n.d.	3	n.d.	1	n.d.
NP_001243728.1	GAPDH	glyceraldehyde-3-phosphate dehydrogenase isoform 2 [Homo sapiens]	YDNSLKIISNASCTTNCLAPLAK	K6	n.d.	n.d.	n.d.	n.d.	n.d.	n.d.	n.d.	n.d.	n.d.	n.d.	n.d.	n.d.	3
NP_116106.2	AGPAT9	glycerol-3-phosphate acyltransferase 3 [Homo sapiens]	SAIAIQGGLTELPWDGGLKR	K19	n.d.	n.d.	n.d.	1	n.d.	n.d.	n.d.	n.d.	n.d.	n.d.	n.d.	n.d.	n.d.
NP_001473.1	GATM	glycine amidinotransferase, mitochondrial precursor [Homo sapiens]	AVAEIEEMCNILKTEGVTVR	K13	n.d.	n.d.	n.d.	n.d.	n.d.	n.d.	n.d.	n.d.	n.d.	n.d.	1	n.d.	n.d.
NP_002038.2	GARS	glycine--tRNA ligase precursor [Homo sapiens]	AVAELKAR	K6	n.d.	n.d.	n.d.	n.d.	1	n.d.	n.d.	n.d.	n.d.	n.d.	n.d.	n.d.	n.d.
NP_001155059.1	GYS1	glycogen [starch] synthase, muscle isoform 2 [Homo sapiens]	TNNFNVETLKGQAVR	K10	n.d.	n.d.	n.d.	n.d.	n.d.	n.d.	2	n.d.	n.d.	n.d.	n.d.	n.d.	n.d.
NP_002853.2	PYGB	glycogen phosphorylase, brain form [Homo sapiens]	APNDFKLQDFNVGDYIEAVLDR	K6	n.d.	1	1	n.d.	n.d.	n.d.	n.d.	n.d.	n.d.	n.d.	n.d.	n.d.	n.d.
NP_001158188.1	PYGM	glycogen phosphorylase, muscle form isoform 2 [Homo sapiens]	LKQEYFVVAATLQDIIR	K2	n.d.	2	1	n.d.	n.d.	2	n.d.	n.d.	2	n.d.	n.d.	n.d.	2
NP_620140.1	GINM1	glycoprotein integral membrane protein 1 precursor [Homo sapiens]	AENLEDKTCI	K7	2	n.d.	5	5	n.d.	3	n.d.	2	3	7	n.d.	4	n.d.
NP_620140.1	GINM1	glycoprotein integral membrane protein 1 precursor [Homo sapiens]	GILQLDKVDVIPVTAINLYPDGPEK	K7	1	n.d.	1	2	n.d.	n.d.	n.d.	n.d.	n.d.	4	n.d.	n.d.	n.d.
NP_620140.1	GINM1	glycoprotein integral membrane protein 1 precursor [Homo sapiens]	GILQLDKVDVIPVTAINLYPDGPEKR	K7; K25	n.d.	n.d.	n.d.	n.d.	n.d.	n.d.	n.d.	n.d.	n.d.	4	n.d.	n.d.	n.d.
NP_620140.1	GINM1	glycoprotein integral membrane protein 1 precursor [Homo sapiens]	VDVIPVTAINLYPDGPEKR	K18	1	n.d.	7	1	n.d.	3	n.d.	n.d.	n.d.	6	2	2	n.d.
NP_003866.1	GMPS	GMP synthase [glutamine-hydrolyzing] [Homo sapiens]	ELFVQSEIFPLETPAFAIKEQGFR	K19	n.d.	n.d.	2	n.d.	6	n.d.	n.d.	n.d.	7	n.d.	2	n.d.	n.d.
NP_003866.1	GMPS	GMP synthase [glutamine-hydrolyzing] [Homo sapiens]	SGNIVAGIANESKK	K13	n.d.	n.d.	3	n.d.	n.d.	3	2	n.d.	3	n.d.	1	1	3
NP_003866.1	GMPS	GMP synthase [glutamine-hydrolyzing] [Homo sapiens]	VICAEEPYICKDFPETNNILK	K11	n.d.	n.d.	5	n.d.	2	n.d.	n.d.	n.d.	n.d.	n.d.	n.d.	n.d.	1
NP_003866.1	GMPS	GMP synthase [glutamine-hydrolyzing] [Homo sapiens]	VVYIFGPPVKEPPTDVTPTFLTTGVLSTLR	K10	n.d.	n.d.	n.d.	n.d.	n.d.	n.d.	n.d.	n.d.	n.d.	n.d.	n.d.	n.d.	3
NP_071413.1	GOLPH3	Golgi phosphoprotein 3 [Homo sapiens]	VICKSDAPTGDVLLDEALK	K4	n.d.	n.d.	n.d.	n.d.	n.d.	n.d.	n.d.	n.d.	n.d.	n.d.	n.d.	n.d.	2
NP_073572.2	ACBD3	Golgi resident protein GCP60 [Homo sapiens]	EKIQQDADSVITVGR	K2	n.d.	n.d.	3	n.d.	n.d.	n.d.	n.d.	n.d.	2	2	n.d.	n.d.	n.d.
NP_001007025.1	GOSR1	Golgi SNAP receptor complex member 1 isoform 3 [Homo sapiens]	LIEETISIAMATKENMTSQR	K13	1	n.d.	3	n.d.	n.d.	n.d.	n.d.	5	n.d.	9	n.d.	4	4
NP_071738.1	GLIPR2	Golgi-associated plant pathogenesis-related protein 1 [Homo sapiens]	ILKHSPESSR	K3	2	n.d.	n.d.	n.d.	n.d.	n.d.	n.d.	n.d.	n.d.	n.d.	n.d.	n.d.	n.d.
NP_004477.3	GOLGA2	Golgin subfamily A member 2 [Homo sapiens]	ALQGAMEKLQSR	K8	n.d.	n.d.	n.d.	n.d.	n.d.	n.d.	n.d.	n.d.	n.d.	n.d.	n.d.	1	n.d.
NP_001167595.1	GOLGA7	Golgin subfamily A member 7 isoform b [Homo sapiens]	VSKYIQEQNEK	K3	n.d.	n.d.	1	n.d.	n.d.	n.d.	n.d.	n.d.	n.d.	2	n.d.	1	n.d.
NP_001167595.1	GOLGA7	Golgin subfamily A member 7 isoform b [Homo sapiens]	YIQEQNEKIYAPQGLLLTDPIER	K8	n.d.	n.d.	n.d.	1	n.d.	n.d.	n.d.	n.d.	n.d.	n.d.	n.d.	n.d.	n.d.
NP_001186308.1	GBF1	Golgi-specific brefeldin A-resistance guanine nucleotide exchange factor 1 isoform 3 [Homo sapiens]	SLEETIIQKAISGFR	K9	n.d.	n.d.	n.d.	n.d.	n.d.	n.d.	n.d.	n.d.	n.d.	n.d.	n.d.	n.d.	1
NP_005270.2	GPR1	G-protein coupled receptor 1 [Homo sapiens]	NSETKNLCLLETAQ	K5	n.d.	n.d.	n.d.	1	n.d.	n.d.	n.d.	n.d.	n.d.	n.d.	n.d.	n.d.	n.d.
NP_958932.1	GPR56	G-protein coupled receptor 56 isoform b precursor [Homo sapiens]	GGPSPLKSNSDSAR	K7	1	n.d.	n.d.	1	1	1	n.d.	1	n.d.	1	1	n.d.	1
NP_057319.1	GPRC5B	G-protein coupled receptor family C group 5 member B precursor [Homo sapiens]	AYMENKAFSMDEHNAALR	K6	n.d.	n.d.	n.d.	n.d.	1	n.d.	n.d.	n.d.	n.d.	n.d.	n.d.	n.d.	n.d.
NP_061123.3	GPRC5C	G-protein coupled receptor family C group 5 member C isoform b precursor [Homo sapiens]	GVGYETILKEQK	K9	n.d.	n.d.	n.d.	n.d.	n.d.	1	n.d.	n.d.	n.d.	n.d.	n.d.	n.d.	n.d.
NP_852118.1	GCC2	GRIP and coiled-coil domain-containing protein 2 [Homo sapiens]	EIMEILQTELGESAGKISQEFESMK	K16	n.d.	n.d.	1	n.d.	n.d.	n.d.	n.d.	n.d.	n.d.	n.d.	1	2	n.d.
NP_009000.2	PLA2G16	group XVI phospholipase A1/A2 [Homo sapiens]	AEELVGQEVLYKLTSENCEHFVNELR	K12	n.d.	n.d.	n.d.	1	n.d.	n.d.	n.d.	n.d.	n.d.	n.d.	n.d.	n.d.	n.d.
NP_002077.1	GRB2	growth factor receptor-bound protein 2 isoform 1 [Homo sapiens]	AEEMLSKQR	K7	n.d.	n.d.	n.d.	n.d.	n.d.	n.d.	n.d.	n.d.	3	n.d.	n.d.	n.d.	n.d.
NP_002077.1	GRB2	growth factor receptor-bound protein 2 isoform 1 [Homo sapiens]	AKAEEMLSK	K2	n.d.	n.d.	n.d.	n.d.	n.d.	n.d.	n.d.	n.d.	2	n.d.	n.d.	n.d.	n.d.
NP_002077.1	GRB2	growth factor receptor-bound protein 2 isoform 1 [Homo sapiens]	FGNDVQHFKVLR	K9	n.d.	n.d.	n.d.	n.d.	n.d.	n.d.	n.d.	n.d.	3	n.d.	n.d.	n.d.	n.d.
NP_002077.1	GRB2	growth factor receptor-bound protein 2 isoform 1 [Homo sapiens]	YDFKATADDELSFK	K4	n.d.	n.d.	n.d.	n.d.	n.d.	n.d.	n.d.	n.d.	2	n.d.	n.d.	n.d.	n.d.
NP_005301.2	GRB7	growth factor receptor-bound protein 7 isoform a [Homo sapiens]	SGLYYSTKGTSK	K8	n.d.	n.d.	n.d.	n.d.	n.d.	n.d.	n.d.	n.d.	n.d.	5	n.d.	n.d.	n.d.
NP_004976.2	KRAS	GTPase KRas isoform b precursor [Homo sapiens]	TVDTKQAQDLAR	K5	n.d.	n.d.	n.d.	n.d.	n.d.	n.d.	n.d.	n.d.	n.d.	n.d.	n.d.	n.d.	2
NP_002515.1	NRAS	GTPase NRas [Homo sapiens]	TVDTKQAHELAK	K5	n.d.	n.d.	n.d.	n.d.	n.d.	n.d.	n.d.	n.d.	n.d.	n.d.	1	1	1
NP_006316.1	RAN	GTP-binding nuclear protein Ran [Homo sapiens]	AKSIVFHR	K2	n.d.	n.d.	n.d.	n.d.	n.d.	n.d.	n.d.	n.d.	1	n.d.	n.d.	n.d.	n.d.
NP_006316.1	RAN	GTP-binding nuclear protein Ran [Homo sapiens]	FNVWDTAGQEKFGGLR	K11	8	9	1	7	6	n.d.	3	1	6	1	2	6	1
NP_006316.1	RAN	GTP-binding nuclear protein Ran [Homo sapiens]	SNYNFEKPFLWLAR	K7	n.d.	1	n.d.	2	n.d.	n.d.	n.d.	n.d.	2	4	n.d.	n.d.	3
NP_006316.1	RAN	GTP-binding nuclear protein Ran [Homo sapiens]	VCENIPIVLCGNKVDIK	K13	n.d.	n.d.	n.d.	n.d.	n.d.	n.d.	n.d.	n.d.	n.d.	n.d.	1	n.d.	n.d.
NP_005605.1	RHEB	GTP-binding protein Rheb [Homo sapiens]	VISYEEGKALAESWNAAFLESSAK	K8	n.d.	n.d.	n.d.	n.d.	n.d.	n.d.	n.d.	n.d.	n.d.	n.d.	1	n.d.	n.d.
NP_001229436.1	GDA	guanine deaminase isoform c [Homo sapiens]	TLKNGTTTACYFATIHTDSSLLLADITDK	K3	n.d.	n.d.	n.d.	n.d.	n.d.	n.d.	n.d.	n.d.	n.d.	n.d.	n.d.	n.d.	1
NP_001243343.1	GNAI1	guanine nucleotide-binding protein G(i) subunit alpha-1 isoform 2 [Homo sapiens]	EIYTHFTCATDTKNVQFVFDAVTDVIIK	K13	n.d.	n.d.	n.d.	n.d.	n.d.	n.d.	n.d.	n.d.	n.d.	n.d.	n.d.	n.d.	1
NP_001243343.1	GNAI1	guanine nucleotide-binding protein G(i) subunit alpha-1 isoform 2 [Homo sapiens]	NVQFVFDAVTDVIIKNNLK	K15	1	n.d.	n.d.	n.d.	4	n.d.	n.d.	n.d.	n.d.	2	n.d.	n.d.	n.d.
NP_001159897.1	GNAI2	guanine nucleotide-binding protein G(i) subunit alpha-2 isoform 2 [Homo sapiens]	ITHSPLTICFPEYTGANKYDEAASYIQSK	K18	n.d.	n.d.	n.d.	n.d.	2	n.d.	n.d.	n.d.	n.d.	n.d.	n.d.	n.d.	n.d.
NP_001159897.1	GNAI2	guanine nucleotide-binding protein G(i) subunit alpha-2 isoform 2 [Homo sapiens]	MHESMKLFDSICNNK	K6	n.d.	n.d.	n.d.	n.d.	4	n.d.	n.d.	n.d.	n.d.	n.d.	n.d.	n.d.	n.d.
NP_061329.3	GNG12	guanine nucleotide-binding protein G(I)/G(S)/G(O) subunit gamma-12 precursor [Homo sapiens]	SSKTASTNNIAQAR	K3	14	4	2	10	9	10	9	46	n.d.	10	10	6	3
NP_061329.3	GNG12	guanine nucleotide-binding protein G(I)/G(S)/G(O) subunit gamma-12 precursor [Homo sapiens]	VSKASADLMSYCEEHAR	K3	23	3	n.d.	2	9	n.d.	n.d.	n.d.	n.d.	1	n.d.	4	4
NP_444292.1	GNG2	guanine nucleotide-binding protein G(I)/G(S)/G(O) subunit gamma-2 precursor [Homo sapiens]	VSKAAADLMAYCEAHAK	K3	7	n.d.	n.d.	n.d.	n.d.	n.d.	n.d.	n.d.	n.d.	n.d.	n.d.	n.d.	n.d.
NP_005265.1	GNG5	guanine nucleotide-binding protein G(I)/G(S)/G(O) subunit gamma-5 precursor [Homo sapiens]	SGSSSVAAMKK	K10	1	n.d.	n.d.	n.d.	3	5	1	2	1	3	2	2	n.d.
NP_005265.1	GNG5	guanine nucleotide-binding protein G(I)/G(S)/G(O) subunit gamma-5 precursor [Homo sapiens]	VSQAAADLKQFCLQNAQHDPLLTGVSSSTNPFRPQK	K9	1	n.d.	n.d.	n.d.	2	n.d.	n.d.	n.d.	n.d.	1	n.d.	n.d.	n.d.
NP_002065.1	GNB1	guanine nucleotide-binding protein G(I)/G(S)/G(T) subunit beta-1 [Homo sapiens]	ADQELMTYSHDNIICGITSVSFSKSGR	K24	n.d.	2	n.d.	n.d.	1	n.d.	1	n.d.	n.d.	1	n.d.	n.d.	n.d.
NP_002065.1	GNB1	guanine nucleotide-binding protein G(I)/G(S)/G(T) subunit beta-1 [Homo sapiens]	KACADATLSQITNNIDPVGR	K1	7	7	2	n.d.	10	n.d.	n.d.	n.d.	n.d.	14	2	4	10
NP_002065.1	GNB1	guanine nucleotide-binding protein G(I)/G(S)/G(T) subunit beta-1 [Homo sapiens]	LFVSGACDASAKLWDVR	K12	n.d.	n.d.	n.d.	n.d.	n.d.	n.d.	n.d.	n.d.	1	n.d.	n.d.	n.d.	n.d.
NP_002065.1	GNB1	guanine nucleotide-binding protein G(I)/G(S)/G(T) subunit beta-1 [Homo sapiens]	LLLAGYDDFNCNVWDALKADR	K18	n.d.	1	n.d.	n.d.	n.d.	n.d.	n.d.	n.d.	n.d.	n.d.	n.d.	n.d.	n.d.
NP_002065.1	GNB1	guanine nucleotide-binding protein G(I)/G(S)/G(T) subunit beta-1 [Homo sapiens]	LLVSASQDGKLIIWDSYTTNK	K10	n.d.	n.d.	n.d.	n.d.	n.d.	n.d.	n.d.	n.d.	n.d.	n.d.	n.d.	2	n.d.
NP_005264.2	GNB2	guanine nucleotide-binding protein G(I)/G(S)/G(T) subunit beta-2 [Homo sapiens]	KACGDSTLTQITAGLDPVGR	K1	15	1	5	n.d.	8	n.d.	n.d.	1	5	5	3	3	1
NP_005264.2	GNB2	guanine nucleotide-binding protein G(I)/G(S)/G(T) subunit beta-2 [Homo sapiens]	LLLAGYDDFNCNIWDAMKGDR	K18	n.d.	n.d.	n.d.	n.d.	n.d.	n.d.	n.d.	n.d.	2	n.d.	n.d.	n.d.	n.d.
NP_005264.2	GNB2	guanine nucleotide-binding protein G(I)/G(S)/G(T) subunit beta-2 [Homo sapiens]	TFVSGACDASIKLWDVR	K12	n.d.	n.d.	n.d.	n.d.	n.d.	1	n.d.	n.d.	6	n.d.	n.d.	n.d.	n.d.
NP_006487.1	GNAI3	guanine nucleotide-binding protein G(k) subunit alpha [Homo sapiens]	QLFVLAGSAEEGVMTPELAGVIKR	K23	n.d.	n.d.	n.d.	n.d.	n.d.	n.d.	n.d.	n.d.	n.d.	n.d.	n.d.	3	n.d.
NP_002058.2	GNA11	guanine nucleotide-binding protein subunit alpha-11 [Homo sapiens]	ILYKYEQNK	K4	14	n.d.	n.d.	n.d.	4	7	n.d.	3	2	6	5	7	1
NP_006563.2	GNA13	guanine nucleotide-binding protein subunit alpha-13 [Homo sapiens]	DTILHDNLKQLMLQ	K9	2	n.d.	n.d.	n.d.	n.d.	n.d.	n.d.	n.d.	n.d.	n.d.	n.d.	n.d.	n.d.
NP_006089.1	GNB2L1	guanine nucleotide-binding protein subunit beta-2-like 1 [Homo sapiens]	FSPNSSNPIIVSCGWDKLVK	K17	n.d.	n.d.	n.d.	n.d.	n.d.	n.d.	n.d.	n.d.	n.d.	n.d.	n.d.	n.d.	2
NP_006089.1	GNB2L1	guanine nucleotide-binding protein subunit beta-2-like 1 [Homo sapiens]	FVGHTKDVLSVAFSSDNR	K6	n.d.	1	3	4	1	n.d.	n.d.	n.d.	n.d.	6	1	2	3
NP_006089.1	GNB2L1	guanine nucleotide-binding protein subunit beta-2-like 1 [Homo sapiens]	GTLKGHNGWVTQIATTPQFPDMILSASR	K4	n.d.	3	n.d.	n.d.	n.d.	n.d.	n.d.	n.d.	n.d.	5	n.d.	n.d.	n.d.
NP_006089.1	GNB2L1	guanine nucleotide-binding protein subunit beta-2-like 1 [Homo sapiens]	IIVDELKQEVISTSSK	K7	n.d.	9	n.d.	n.d.	n.d.	n.d.	n.d.	n.d.	n.d.	8	1	n.d.	1
NP_006089.1	GNB2L1	guanine nucleotide-binding protein subunit beta-2-like 1 [Homo sapiens]	IWDLEGKIIVDELK	K7	n.d.	6	n.d.	n.d.	n.d.	n.d.	n.d.	n.d.	n.d.	4	n.d.	n.d.	n.d.
NP_006089.1	GNB2L1	guanine nucleotide-binding protein subunit beta-2-like 1 [Homo sapiens]	LWNTLGVCKYTVQDESHSEWVSCVR	K9	n.d.	n.d.	n.d.	n.d.	n.d.	n.d.	n.d.	n.d.	n.d.	8	n.d.	n.d.	n.d.
NP_006089.1	GNB2L1	guanine nucleotide-binding protein subunit beta-2-like 1 [Homo sapiens]	QEVISTSSKAEPPQCTSLAWSADGQTLFAGYTDNLVR	K9	n.d.	2	1	n.d.	n.d.	n.d.	n.d.	n.d.	2	8	1	3	n.d.
NP_001107803.1	CLCN7	H(+)/Cl(-) exchange transporter 7 isoform b [Homo sapiens]	ANVSKK	K5	n.d.	n.d.	1	n.d.	n.d.	n.d.	n.d.	n.d.	n.d.	n.d.	n.d.	n.d.	n.d.
NP_001107803.1	CLCN7	H(+)/Cl(-) exchange transporter 7 isoform b [Homo sapiens]	ANVSKKVSWSGR	K5; K6	n.d.	n.d.	3	n.d.	1	n.d.	n.d.	n.d.	n.d.	n.d.	n.d.	n.d.	n.d.
NP_001107803.1	CLCN7	H(+)/Cl(-) exchange transporter 7 isoform b [Homo sapiens]	KVSWSGR	K1	1	n.d.	4	n.d.	1	n.d.	n.d.	n.d.	n.d.	n.d.	n.d.	n.d.	n.d.
NP_001107803.1	CLCN7	H(+)/Cl(-) exchange transporter 7 isoform b [Homo sapiens]	LLSLKYESLDYDNSENQLFLEEER	K5	1	n.d.	n.d.	n.d.	n.d.	n.d.	n.d.	n.d.	n.d.	n.d.	n.d.	n.d.	n.d.
NP_001138679.1	HBS1L	HBS1-like protein isoform 3 [Homo sapiens]	FDVQKALSGVLEQDR	K5	n.d.	n.d.	n.d.	n.d.	n.d.	n.d.	n.d.	n.d.	n.d.	n.d.	n.d.	n.d.	1
NP_005336.3	HSPA1A	heat shock 70 kDa protein 1A/1B [Homo sapiens]	AFYPEEISSMVLTKMK	K14	n.d.	n.d.	3	n.d.	n.d.	5	5	n.d.	7	n.d.	1	8	3
NP_005336.3	HSPA1A	heat shock 70 kDa protein 1A/1B [Homo sapiens]	AKAAAIGIDLGTTYSCVGVFQHGK	K2	1	8	7	n.d.	n.d.	12	9	2	11	9	3	7	3
NP_005336.3	HSPA1A	heat shock 70 kDa protein 1A/1B [Homo sapiens]	AMTKDNNLLGR	K4	n.d.	n.d.	4	n.d.	n.d.	3	n.d.	2	3	5	n.d.	3	2
NP_005336.3	HSPA1A	heat shock 70 kDa protein 1A/1B [Homo sapiens]	ANKITITNDK	K3	n.d.	n.d.	1	n.d.	n.d.	1	n.d.	n.d.	4	4	1	n.d.	n.d.
NP_005336.3	HSPA1A	heat shock 70 kDa protein 1A/1B [Homo sapiens]	DISQNKR	K6	n.d.	n.d.	n.d.	n.d.	n.d.	n.d.	n.d.	n.d.	n.d.	1	n.d.	n.d.	1
NP_005336.3	HSPA1A	heat shock 70 kDa protein 1A/1B [Homo sapiens]	ELEQVCNPIISGLYQGAGGPGPGGFGAQGPKGGSGSGPTIEEVD	K31	2	1	1	3	n.d.	12	7	22	n.d.	16	n.d.	n.d.	1
NP_005336.3	HSPA1A	heat shock 70 kDa protein 1A/1B [Homo sapiens]	IPKVQK	K3	n.d.	n.d.	1	n.d.	n.d.	n.d.	n.d.	n.d.	n.d.	n.d.	n.d.	n.d.	n.d.
NP_005336.3	HSPA1A	heat shock 70 kDa protein 1A/1B [Homo sapiens]	ITITNDKGR	K7	14	8	8	18	4	12	6	23	12	32	11	12	8
NP_005336.3	HSPA1A	heat shock 70 kDa protein 1A/1B [Homo sapiens]	KELEQVCNPIISGLYQGAGGPGPGGFGAQGPK	K1	n.d.	1	n.d.	n.d.	n.d.	18	13	3	3	14	1	n.d.	1
NP_005336.3	HSPA1A	heat shock 70 kDa protein 1A/1B [Homo sapiens]	LIGDAAKNQVALNPQNTVFDAK	K7	n.d.	9	5	n.d.	n.d.	18	25	n.d.	10	5	2	4	5
NP_005336.3	HSPA1A	heat shock 70 kDa protein 1A/1B [Homo sapiens]	LSKEEIER	K3	n.d.	n.d.	n.d.	n.d.	n.d.	1	n.d.	n.d.	1	5	1	n.d.	n.d.
NP_005336.3	HSPA1A	heat shock 70 kDa protein 1A/1B [Homo sapiens]	MVQEAEKYK	K7	17	17	12	29	24	23	10	11	20	24	21	21	10
NP_005336.3	HSPA1A	heat shock 70 kDa protein 1A/1B [Homo sapiens]	MVQEAEKYKAEDEVQR	K9	n.d.	1	n.d.	n.d.	n.d.	n.d.	n.d.	n.d.	n.d.	n.d.	n.d.	n.d.	n.d.
NP_005336.3	HSPA1A	heat shock 70 kDa protein 1A/1B [Homo sapiens]	NALESYAFNMKSAVEDEGLK	K11	n.d.	n.d.	n.d.	n.d.	n.d.	n.d.	1	n.d.	7	2	1	1	2
NP_005336.3	HSPA1A	heat shock 70 kDa protein 1A/1B [Homo sapiens]	NQVALNPQNTVFDAKR	K15	n.d.	1	6	n.d.	1	10	n.d.	n.d.	1	n.d.	n.d.	n.d.	1
NP_005336.3	HSPA1A	heat shock 70 kDa protein 1A/1B [Homo sapiens]	NSTIPTKQTQIFTTYSDNQPGVLIQVYEGER	K7	n.d.	n.d.	2	n.d.	n.d.	6	1	n.d.	3	3	2	1	9
NP_005336.3	HSPA1A	heat shock 70 kDa protein 1A/1B [Homo sapiens]	QATKDAGVIAGLNVLR	K4	n.d.	n.d.	2	n.d.	n.d.	n.d.	n.d.	n.d.	2	1	n.d.	2	8
NP_005336.3	HSPA1A	heat shock 70 kDa protein 1A/1B [Homo sapiens]	VQKLLQDFFNGR	K3	n.d.	n.d.	n.d.	n.d.	n.d.	2	n.d.	n.d.	n.d.	4	n.d.	n.d.	4
NP_005336.3	HSPA1A	heat shock 70 kDa protein 1A/1B [Homo sapiens]	VQVSYKGETK	K6	n.d.	n.d.	n.d.	n.d.	n.d.	1	n.d.	n.d.	n.d.	n.d.	1	n.d.	n.d.
NP_005336.3	HSPA1A	heat shock 70 kDa protein 1A/1B [Homo sapiens]	VSAKNALESYAFNMK	K4	n.d.	n.d.	1	n.d.	n.d.	n.d.	n.d.	n.d.	n.d.	n.d.	n.d.	n.d.	11
NP_002145.3	HSPA4	heat shock 70 kDa protein 4 [Homo sapiens]	AESEEMETSQAGSKDK	K14	n.d.	n.d.	1	n.d.	n.d.	n.d.	n.d.	n.d.	n.d.	n.d.	n.d.	n.d.	n.d.
NP_002145.3	HSPA4	heat shock 70 kDa protein 4 [Homo sapiens]	EMLNLYIENEGKMIMQDK	K12	n.d.	2	1	n.d.	n.d.	n.d.	n.d.	n.d.	n.d.	n.d.	n.d.	n.d.	n.d.
NP_002145.3	HSPA4	heat shock 70 kDa protein 4 [Homo sapiens]	NFTTEQVTAMLLSKLK	K14	n.d.	n.d.	n.d.	n.d.	n.d.	n.d.	1	n.d.	2	n.d.	2	n.d.	1
NP_002145.3	HSPA4	heat shock 70 kDa protein 4 [Homo sapiens]	SQVISNAKNTVQGFK	K8	n.d.	n.d.	n.d.	n.d.	n.d.	n.d.	1	n.d.	n.d.	n.d.	n.d.	n.d.	n.d.
NP_002145.3	HSPA4	heat shock 70 kDa protein 4 [Homo sapiens]	VTPQSDGSSSKVK	K11	n.d.	n.d.	n.d.	n.d.	n.d.	n.d.	n.d.	n.d.	n.d.	n.d.	n.d.	n.d.	1
NP_055093.2	HSPA4L	heat shock 70 kDa protein 4L [Homo sapiens]	NFDEALVDYFCDEFKTK	K15	n.d.	n.d.	n.d.	n.d.	n.d.	n.d.	n.d.	n.d.	n.d.	n.d.	n.d.	n.d.	1
NP_006588.1	HSPA8	heat shock cognate 71 kDa protein isoform 1 [Homo sapiens]	AMTKDNNLLGK	K4	n.d.	1	4	2	2	2	n.d.	1	3	1	5	n.d.	2
NP_006588.1	HSPA8	heat shock cognate 71 kDa protein isoform 1 [Homo sapiens]	CNEIINWLDKNQTAEK	K10	17	11	14	16	8	17	12	8	9	16	9	5	3
NP_006588.1	HSPA8	heat shock cognate 71 kDa protein isoform 1 [Homo sapiens]	CNEIINWLDKNQTAEKEEFEHQQK	K16	n.d.	2	n.d.	n.d.	n.d.	n.d.	n.d.	n.d.	n.d.	n.d.	n.d.	n.d.	n.d.
NP_006588.1	HSPA8	heat shock cognate 71 kDa protein isoform 1 [Homo sapiens]	DISENKR	K6	2	1	1	n.d.	2	3	1	4	n.d.	n.d.	n.d.	1	2
NP_006588.1	HSPA8	heat shock cognate 71 kDa protein isoform 1 [Homo sapiens]	ELEKVCNPIITK	K4	n.d.	n.d.	2	4	n.d.	n.d.	1	n.d.	5	n.d.	6	n.d.	7
NP_006588.1	HSPA8	heat shock cognate 71 kDa protein isoform 1 [Homo sapiens]	ENKITITNDK	K3	n.d.	n.d.	n.d.	n.d.	n.d.	n.d.	n.d.	n.d.	n.d.	n.d.	n.d.	n.d.	2
NP_006588.1	HSPA8	heat shock cognate 71 kDa protein isoform 1 [Homo sapiens]	GETKSFYPEEVSSMVLTK	K4	n.d.	n.d.	n.d.	n.d.	n.d.	n.d.	n.d.	n.d.	n.d.	n.d.	n.d.	1	n.d.
NP_006588.1	HSPA8	heat shock cognate 71 kDa protein isoform 1 [Homo sapiens]	GTLDPVEKALR	K8	n.d.	n.d.	2	n.d.	n.d.	n.d.	n.d.	n.d.	n.d.	n.d.	n.d.	n.d.	2
NP_006588.1	HSPA8	heat shock cognate 71 kDa protein isoform 1 [Homo sapiens]	IINEPTAAAIAYGLDKK	K16	n.d.	4	n.d.	9	7	2	2	n.d.	5	6	5	n.d.	5
NP_006588.1	HSPA8	heat shock cognate 71 kDa protein isoform 1 [Homo sapiens]	IPKIQK	K3	3	3	3	n.d.	2	n.d.	n.d.	n.d.	2	4	3	n.d.	n.d.
NP_006588.1	HSPA8	heat shock cognate 71 kDa protein isoform 1 [Homo sapiens]	IQKLLQDFFNGK	K3	n.d.	2	5	5	n.d.	1	1	2	1	5	7	1	8
NP_006588.1	HSPA8	heat shock cognate 71 kDa protein isoform 1 [Homo sapiens]	LDKSQIHDIVLVGGSTR	K3	n.d.	n.d.	n.d.	n.d.	n.d.	n.d.	n.d.	n.d.	1	n.d.	2	n.d.	n.d.
NP_006588.1	HSPA8	heat shock cognate 71 kDa protein isoform 1 [Homo sapiens]	LIGDAAKNQVAMNPTNTVFDAK	K7	2	25	14	5	19	21	22	n.d.	5	6	16	9	15
NP_006588.1	HSPA8	heat shock cognate 71 kDa protein isoform 1 [Homo sapiens]	LLQDFFNGKELNK	K9	n.d.	n.d.	n.d.	n.d.	n.d.	n.d.	n.d.	n.d.	n.d.	n.d.	n.d.	n.d.	1
NP_006588.1	HSPA8	heat shock cognate 71 kDa protein isoform 1 [Homo sapiens]	LSKEDIER	K3	4	3	7	9	5	6	1	4	4	5	9	8	3
NP_006588.1	HSPA8	heat shock cognate 71 kDa protein isoform 1 [Homo sapiens]	MVQEAEKYKAEDEK	K7; K14	n.d.	n.d.	2	n.d.	n.d.	n.d.	n.d.	n.d.	n.d.	n.d.	1	n.d.	3
NP_006588.1	HSPA8	heat shock cognate 71 kDa protein isoform 1 [Homo sapiens]	NQTAEKEEFEHQQKELEK	K14	n.d.	n.d.	5	n.d.	n.d.	n.d.	n.d.	n.d.	4	n.d.	4	n.d.	3
NP_006588.1	HSPA8	heat shock cognate 71 kDa protein isoform 1 [Homo sapiens]	NQVAMNPTNTVFDAKR	K15	6	7	12	12	19	13	6	n.d.	11	6	20	13	14
NP_006588.1	HSPA8	heat shock cognate 71 kDa protein isoform 1 [Homo sapiens]	NSLESYAFNMKATVEDEK	K11	n.d.	n.d.	2	n.d.	n.d.	n.d.	n.d.	n.d.	n.d.	n.d.	n.d.	n.d.	1
NP_006588.1	HSPA8	heat shock cognate 71 kDa protein isoform 1 [Homo sapiens]	NTTIPTKQTQTFTTYSDNQPGVLIQVYEGER	K7	n.d.	1	10	2	5	2	n.d.	2	4	4	6	1	19
NP_006588.1	HSPA8	heat shock cognate 71 kDa protein isoform 1 [Homo sapiens]	QATKDAGTIAGLNVLR	K4	n.d.	1	8	1	n.d.	n.d.	n.d.	n.d.	n.d.	n.d.	3	5	8
NP_006588.1	HSPA8	heat shock cognate 71 kDa protein isoform 1 [Homo sapiens]	SENVQDLLLLDVTPLSLGIETAGGVMTVLIKR	K31	n.d.	n.d.	n.d.	n.d.	n.d.	n.d.	n.d.	n.d.	n.d.	n.d.	n.d.	n.d.	1
NP_006588.1	HSPA8	heat shock cognate 71 kDa protein isoform 1 [Homo sapiens]	SFYPEEVSSMVLTKMK	K14	n.d.	n.d.	4	2	5	n.d.	n.d.	n.d.	n.d.	3	3	5	1
NP_006588.1	HSPA8	heat shock cognate 71 kDa protein isoform 1 [Homo sapiens]	SKGPAVGIDLGTTYSCVGVFQHGK	K2	19	25	14	19	10	18	13	12	11	8	23	7	19
NP_006588.1	HSPA8	heat shock cognate 71 kDa protein isoform 1 [Homo sapiens]	STGKENKITITNDK	K4; K7	n.d.	n.d.	1	n.d.	n.d.	n.d.	n.d.	n.d.	n.d.	n.d.	n.d.	n.d.	n.d.
NP_006588.1	HSPA8	heat shock cognate 71 kDa protein isoform 1 [Homo sapiens]	VQVEYKGETK	K6	n.d.	1	2	1	2	4	n.d.	1	2	2	4	3	2
NP_006588.1	HSPA8	heat shock cognate 71 kDa protein isoform 1 [Homo sapiens]	YKAEDEK	K2	n.d.	n.d.	1	n.d.	n.d.	n.d.	n.d.	n.d.	n.d.	n.d.	n.d.	n.d.	n.d.
NP_001528.1	HSBP1	heat shock factor-binding protein 1 [Homo sapiens]	NIADLMTQAGVEELESENKIPATQK	K19	n.d.	n.d.	n.d.	n.d.	n.d.	n.d.	n.d.	n.d.	2	n.d.	n.d.	n.d.	n.d.
NP_006635.2	HSPH1	heat shock protein 105 kDa [Homo sapiens]	FVVQNVSAQKDGEK	K10	n.d.	n.d.	1	n.d.	n.d.	n.d.	n.d.	n.d.	n.d.	n.d.	5	n.d.	n.d.
NP_006635.2	HSPH1	heat shock protein 105 kDa [Homo sapiens]	GPFELEAFYSDPQGVPYPEAKIGR	K21	n.d.	5	6	n.d.	n.d.	n.d.	n.d.	n.d.	n.d.	2	1	2	1
NP_006635.2	HSPH1	heat shock protein 105 kDa [Homo sapiens]	IPAVKER	K5	n.d.	n.d.	1	n.d.	n.d.	n.d.	n.d.	n.d.	n.d.	n.d.	n.d.	n.d.	n.d.
NP_006635.2	HSPH1	heat shock protein 105 kDa [Homo sapiens]	KVDQPPEAKKPK	K9	n.d.	n.d.	1	n.d.	n.d.	n.d.	n.d.	n.d.	n.d.	n.d.	n.d.	n.d.	n.d.
NP_001531.1	HSPB1	heat shock protein beta-1 [Homo sapiens]	AQLGGPEAAKSDETAAK	K10	n.d.	3	3	n.d.	n.d.	n.d.	1	n.d.	5	2	n.d.	n.d.	n.d.
NP_001531.1	HSPB1	heat shock protein beta-1 [Homo sapiens]	DGVVEITGKHEER	K9	n.d.	n.d.	n.d.	n.d.	n.d.	n.d.	3	n.d.	2	n.d.	n.d.	n.d.	n.d.
NP_001531.1	HSPB1	heat shock protein beta-1 [Homo sapiens]	TKDGVVEITGK	K2	n.d.	3	1	n.d.	n.d.	n.d.	n.d.	n.d.	1	n.d.	n.d.	n.d.	n.d.
NP_005339.3	HSP90AA1	heat shock protein HSP 90-alpha isoform 2 [Homo sapiens]	DKEVSDDEAEEKEDKEEEK	K12	n.d.	n.d.	n.d.	n.d.	n.d.	1	2	n.d.	n.d.	n.d.	1	n.d.	n.d.
NP_005339.3	HSP90AA1	heat shock protein HSP 90-alpha isoform 2 [Homo sapiens]	EKYIDQEELNK	K2	n.d.	n.d.	4	n.d.	n.d.	n.d.	n.d.	n.d.	n.d.	n.d.	n.d.	n.d.	n.d.
NP_005339.3	HSP90AA1	heat shock protein HSP 90-alpha isoform 2 [Homo sapiens]	EMLQQSKILK	K7	n.d.	n.d.	4	n.d.	n.d.	n.d.	n.d.	n.d.	8	n.d.	4	10	1
NP_005339.3	HSP90AA1	heat shock protein HSP 90-alpha isoform 2 [Homo sapiens]	GTKVILHLK	K3	n.d.	n.d.	n.d.	n.d.	n.d.	n.d.	n.d.	n.d.	2	n.d.	n.d.	4	n.d.
NP_005339.3	HSP90AA1	heat shock protein HSP 90-alpha isoform 2 [Homo sapiens]	HSQFIGYPITLFVEKER	K15	n.d.	1	n.d.	n.d.	n.d.	n.d.	n.d.	n.d.	n.d.	n.d.	n.d.	n.d.	2
NP_005339.3	HSP90AA1	heat shock protein HSP 90-alpha isoform 2 [Homo sapiens]	IMKAQALR	K3	n.d.	n.d.	6	5	n.d.	7	n.d.	n.d.	8	4	n.d.	12	1
NP_005339.3	HSP90AA1	heat shock protein HSP 90-alpha isoform 2 [Homo sapiens]	LDSGKELHINLIPNK	K5	n.d.	6	4	n.d.	n.d.	5	n.d.	n.d.	3	3	2	4	n.d.
NP_005339.3	HSP90AA1	heat shock protein HSP 90-alpha isoform 2 [Homo sapiens]	NNIKLYVR	K4	n.d.	n.d.	n.d.	n.d.	n.d.	n.d.	n.d.	n.d.	n.d.	n.d.	n.d.	2	n.d.
NP_005339.3	HSP90AA1	heat shock protein HSP 90-alpha isoform 2 [Homo sapiens]	SLTNDWEDHLAVKHFSVEGQLEFR	K13	n.d.	2	n.d.	n.d.	n.d.	n.d.	n.d.	n.d.	n.d.	n.d.	n.d.	2	n.d.
NP_005339.3	HSP90AA1	heat shock protein HSP 90-alpha isoform 2 [Homo sapiens]	TLTIVDTGIGMTKADLINNLGTIAK	K13	n.d.	6	3	1	n.d.	n.d.	2	n.d.	3	n.d.	2	14	5
NP_005339.3	HSP90AA1	heat shock protein HSP 90-alpha isoform 2 [Homo sapiens]	TLVSVTKEGLELPEDEEEK	K7	n.d.	n.d.	n.d.	n.d.	n.d.	n.d.	n.d.	n.d.	1	n.d.	4	n.d.	n.d.
NP_005339.3	HSP90AA1	heat shock protein HSP 90-alpha isoform 2 [Homo sapiens]	VILHLKEDQTEYLEER	K6	n.d.	n.d.	2	n.d.	n.d.	n.d.	n.d.	n.d.	12	n.d.	6	6	2
NP_005339.3	HSP90AA1	heat shock protein HSP 90-alpha isoform 2 [Homo sapiens]	YESLTDPSKLDSGK	K9	n.d.	n.d.	n.d.	n.d.	n.d.	n.d.	n.d.	n.d.	2	n.d.	n.d.	2	n.d.
NP_005339.3	HSP90AA1	heat shock protein HSP 90-alpha isoform 2 [Homo sapiens]	YYTSASGDEMVSLKDYCTR	K14	n.d.	n.d.	n.d.	n.d.	n.d.	n.d.	n.d.	n.d.	4	n.d.	n.d.	n.d.	3
NP_001258900.1	HSP90AB1	heat shock protein HSP 90-beta isoform b [Homo sapiens]	DNSTMGYMMAKK	K11	n.d.	n.d.	n.d.	n.d.	n.d.	n.d.	n.d.	n.d.	n.d.	n.d.	n.d.	1	n.d.
NP_001258900.1	HSP90AB1	heat shock protein HSP 90-beta isoform b [Homo sapiens]	HSQFIGYPITLYLEKER	K15	n.d.	1	n.d.	2	n.d.	1	n.d.	n.d.	3	1	4	9	3
NP_001258900.1	HSP90AB1	heat shock protein HSP 90-beta isoform b [Homo sapiens]	LDSGKELK	K5	n.d.	1	1	1	n.d.	n.d.	1	n.d.	3	4	3	4	1
NP_001258901.1	HSP90AB1	heat shock protein HSP 90-beta isoform c [Homo sapiens]	ADLINNLGTIAKSGTK	K12	1	2	10	2	n.d.	6	1	n.d.	2	6	2	6	2
NP_001258901.1	HSP90AB1	heat shock protein HSP 90-beta isoform c [Homo sapiens]	AKFENLCK	K2	n.d.	n.d.	n.d.	n.d.	n.d.	n.d.	n.d.	n.d.	1	n.d.	n.d.	n.d.	n.d.
NP_001258901.1	HSP90AB1	heat shock protein HSP 90-beta isoform c [Homo sapiens]	GFEVVYMTEPIDEYCVQQLKEFDGK	K20	n.d.	n.d.	2	n.d.	n.d.	n.d.	n.d.	n.d.	1	1	3	n.d.	3
NP_001258901.1	HSP90AB1	heat shock protein HSP 90-beta isoform c [Homo sapiens]	IEDVGSDEEDDSGKDK	K14	n.d.	n.d.	n.d.	n.d.	n.d.	n.d.	2	1	n.d.	n.d.	10	n.d.	n.d.
NP_001258901.1	HSP90AB1	heat shock protein HSP 90-beta isoform c [Homo sapiens]	IEDVGSDEEDDSGKDKK	K16	n.d.	n.d.	n.d.	n.d.	n.d.	n.d.	n.d.	n.d.	n.d.	1	n.d.	n.d.	n.d.
NP_001258901.1	HSP90AB1	heat shock protein HSP 90-beta isoform c [Homo sapiens]	LMKEILDK	K3	n.d.	n.d.	n.d.	n.d.	n.d.	n.d.	n.d.	n.d.	2	n.d.	n.d.	n.d.	n.d.
NP_001258901.1	HSP90AB1	heat shock protein HSP 90-beta isoform c [Homo sapiens]	MIKLGLGIDEDEVAAEEPNAAVPDEIPPLEGDEDASR	K3	n.d.	n.d.	n.d.	n.d.	n.d.	n.d.	n.d.	n.d.	1	n.d.	n.d.	n.d.	n.d.
NP_001258901.1	HSP90AB1	heat shock protein HSP 90-beta isoform c [Homo sapiens]	SIYYITGESKEQVANSAFVER	K10	n.d.	n.d.	n.d.	n.d.	n.d.	n.d.	n.d.	n.d.	n.d.	n.d.	1	2	n.d.
NP_001258901.1	HSP90AB1	heat shock protein HSP 90-beta isoform c [Homo sapiens]	SLVSVTKEGLELPEDEEEK	K7	n.d.	n.d.	n.d.	n.d.	1	n.d.	n.d.	n.d.	n.d.	n.d.	n.d.	4	2
NP_001258901.1	HSP90AB1	heat shock protein HSP 90-beta isoform c [Homo sapiens]	TLTLVDTGIGMTKADLINNLGTIAK	K13	n.d.	6	3	1	n.d.	n.d.	6	n.d.	3	n.d.	2	14	5
NP_002124.1	HMOX1	heme oxygenase 1 [Homo sapiens]	ALDLPSSGEGLAFFTFPNIASATKFK	K24	n.d.	2	1	n.d.	n.d.	n.d.	n.d.	n.d.	n.d.	n.d.	1	n.d.	n.d.
NP_002124.1	HMOX1	heme oxygenase 1 [Homo sapiens]	ASNKVQDSAPVETPR	K4	n.d.	2	2	2	n.d.	n.d.	n.d.	n.d.	n.d.	n.d.	n.d.	n.d.	n.d.
NP_002124.1	HMOX1	heme oxygenase 1 [Homo sapiens]	NFQKGQVTR	K4	n.d.	2	n.d.	n.d.	n.d.	n.d.	n.d.	n.d.	n.d.	n.d.	n.d.	n.d.	n.d.
NP_000236.2	MET	hepatocyte growth factor receptor isoform b precursor [Homo sapiens]	DLIGFGLQVAKGMK	K11	1	n.d.	n.d.	n.d.	n.d.	n.d.	n.d.	1	n.d.	n.d.	n.d.	n.d.	n.d.
NP_000236.2	MET	hepatocyte growth factor receptor isoform b precursor [Homo sapiens]	GMKYLASK	K3	n.d.	n.d.	n.d.	n.d.	n.d.	n.d.	n.d.	2	n.d.	n.d.	n.d.	n.d.	n.d.
NP_000236.2	MET	hepatocyte growth factor receptor isoform b precursor [Homo sapiens]	LLQPEYCPDPLYEVMLKCWHPK	K17	2	n.d.	n.d.	n.d.	n.d.	n.d.	n.d.	n.d.	n.d.	n.d.	n.d.	n.d.	n.d.
NP_004703.1	HGS	hepatocyte growth factor-regulated tyrosine kinase substrate [Homo sapiens]	ATSTTELPPEYLTSPLSQQSQLPPKR	K25	n.d.	1	20	19	63	9	1	9	n.d.	11	3	2	59
NP_004703.1	HGS	hepatocyte growth factor-regulated tyrosine kinase substrate [Homo sapiens]	FGIEKEVR	K5	n.d.	n.d.	1	1	n.d.	1	n.d.	32	5	n.d.	n.d.	n.d.	n.d.
NP_004703.1	HGS	hepatocyte growth factor-regulated tyrosine kinase substrate [Homo sapiens]	KAEGKATSTTELPPEYLTSPLSQQSQLPPK	K1	n.d.	n.d.	n.d.	1	n.d.	n.d.	n.d.	n.d.	n.d.	n.d.	n.d.	n.d.	n.d.
NP_004703.1	HGS	hepatocyte growth factor-regulated tyrosine kinase substrate [Homo sapiens]	LEQQKQTVQMR	K5	n.d.	n.d.	n.d.	2	n.d.	n.d.	n.d.	n.d.	n.d.	n.d.	n.d.	n.d.	2
NP_004703.1	HGS	hepatocyte growth factor-regulated tyrosine kinase substrate [Homo sapiens]	LYYEGLQDKLAQIR	K9	n.d.	n.d.	1	n.d.	n.d.	n.d.	n.d.	n.d.	n.d.	n.d.	n.d.	1	n.d.
NP_004703.1	HGS	hepatocyte growth factor-regulated tyrosine kinase substrate [Homo sapiens]	NCGQTVHDEVANKQTMEELK	K13	n.d.	1	2	n.d.	1	4	1	n.d.	2	n.d.	n.d.	n.d.	n.d.
NP_004703.1	HGS	hepatocyte growth factor-regulated tyrosine kinase substrate [Homo sapiens]	QIQLAQKLEIMR	K7	n.d.	n.d.	n.d.	n.d.	n.d.	n.d.	n.d.	n.d.	n.d.	n.d.	n.d.	n.d.	4
NP_004703.1	HGS	hepatocyte growth factor-regulated tyrosine kinase substrate [Homo sapiens]	YKVVQDTYQIMK	K2	n.d.	n.d.	n.d.	n.d.	2	n.d.	n.d.	n.d.	n.d.	n.d.	n.d.	n.d.	n.d.
NP_004485.1	HDGF	hepatoma-derived growth factor isoform a [Homo sapiens]	IDEMPEAAVKSTANK	K10	n.d.	n.d.	n.d.	n.d.	n.d.	n.d.	n.d.	n.d.	1	n.d.	n.d.	n.d.	1
NP_001119523.1	HDGF	hepatoma-derived growth factor isoform c [Homo sapiens]	SCVEEPEPEPEAAEGDGDKK	K19	n.d.	n.d.	2	n.d.	n.d.	n.d.	n.d.	n.d.	n.d.	n.d.	n.d.	n.d.	n.d.
NP_004490.2	HNRNPAB	heterogeneous nuclear ribonucleoprotein A/B isoform b [Homo sapiens]	DLKDYFTKFGEVVDCTIK	K8	n.d.	5	6	n.d.	n.d.	n.d.	n.d.	n.d.	n.d.	n.d.	n.d.	1	2
NP_004490.2	HNRNPAB	heterogeneous nuclear ribonucleoprotein A/B isoform b [Homo sapiens]	IFVGGLNPEATEEKIR	K14	n.d.	1	n.d.	n.d.	n.d.	n.d.	n.d.	n.d.	n.d.	n.d.	n.d.	n.d.	n.d.
NP_004490.2	HNRNPAB	heterogeneous nuclear ribonucleoprotein A/B isoform b [Homo sapiens]	MFVGGLSWDTSKK	K12	5	6	1	n.d.	1	2	n.d.	n.d.	6	n.d.	1	n.d.	2
NP_004490.2	HNRNPAB	heterogeneous nuclear ribonucleoprotein A/B isoform b [Homo sapiens]	VAQPKEVYQQQQYGSGGR	K5	n.d.	n.d.	1	n.d.	n.d.	n.d.	n.d.	n.d.	1	n.d.	n.d.	n.d.	n.d.
NP_006796.1	HNRNPA0	heterogeneous nuclear ribonucleoprotein A0 [Homo sapiens]	CFGFVTYSNVEEADAAMAASPHAVDGNTVELKR	K32	n.d.	2	n.d.	n.d.	n.d.	n.d.	n.d.	n.d.	n.d.	n.d.	n.d.	n.d.	n.d.
[truncated: 3,096 more rows]
