# Supplementary material for: System-Wide Analysis of Protein Acetylation and Ubiquitination Reveals a Diversified Regulation in Human Cancer Cells
Source: Biomolecules. 2020 Mar 6;10(3):411. doi: 10.3390/biom10030411 (PMC7175279; doi:10.3390/biom10030411)
Supplement: Supplementary file 1 [file biomolecules-10-00411-s001.zip › Kozuka-Hata et al_SupTables/Kozuka-Hata et al_SupTable S2.xlsx]

## Sheet: Sheet1
Supplementary Table S2: The proteomic data on the acetylated peptide counts regarding thirteen human cancer cell lines
RefSeq ID	Gene Symbol	Description	Peptide Sequence	Acetylated sites	KG-1-C	U251	T98G	U87	GB2	NCI-H3255	NCI-H1650	NCI-H441	MCF7	HCC1954	AGS	A431	HeLa
NP_002148.1	HSPE1	10 kDa heat shock protein, mitochondrial [Homo sapiens]	AGQAFRKFLPLFDR	N1; K7	1	n.d.	n.d.	n.d.	n.d.	n.d.	n.d.	n.d.	n.d.	n.d.	n.d.	n.d.	n.d.
NP_002148.1	HSPE1	10 kDa heat shock protein, mitochondrial [Homo sapiens]	VLLPEYGGTKVVLDDKDYFLFR	K10	n.d.	1	n.d.	n.d.	n.d.	n.d.	n.d.	n.d.	n.d.	n.d.	n.d.	n.d.	n.d.
NP_002148.1	HSPE1	10 kDa heat shock protein, mitochondrial [Homo sapiens]	VVLDDKDYFLFR	K6	2	8	2	n.d.	n.d.	n.d.	n.d.	n.d.	n.d.	n.d.	n.d.	n.d.	1
NP_647539.1	YWHAB	14-3-3 protein beta/alpha [Homo sapiens]	VISSIEQKTER	K8	n.d.	n.d.	n.d.	n.d.	n.d.	n.d.	n.d.	2	n.d.	n.d.	n.d.	n.d.	n.d.
NP_006752.1	YWHAE	14-3-3 protein epsilon [Homo sapiens]	GGEDKLK	K5	n.d.	n.d.	n.d.	n.d.	n.d.	n.d.	3	n.d.	n.d.	n.d.	n.d.	n.d.	n.d.
NP_006752.1	YWHAE	14-3-3 protein epsilon [Homo sapiens]	LAKAAFDDAIAELDTLSEESYK	K3	n.d.	n.d.	n.d.	n.d.	n.d.	n.d.	n.d.	n.d.	n.d.	n.d.	n.d.	n.d.	5
NP_003396.1	YWHAH	14-3-3 protein eta [Homo sapiens]	TMADGNEKK	K8	n.d.	n.d.	n.d.	n.d.	4	n.d.	n.d.	n.d.	n.d.	n.d.	n.d.	n.d.	n.d.
NP_036611.2	YWHAG	14-3-3 protein gamma [Homo sapiens]	EQLVQKAR	K6	n.d.	n.d.	n.d.	1	n.d.	n.d.	n.d.	n.d.	n.d.	n.d.	n.d.	n.d.	n.d.
NP_036611.2	YWHAG	14-3-3 protein gamma [Homo sapiens]	TSADGNEKK	K8	n.d.	n.d.	n.d.	n.d.	4	n.d.	n.d.	n.d.	n.d.	n.d.	n.d.	n.d.	n.d.
NP_036611.2	YWHAG	14-3-3 protein gamma [Homo sapiens]	VDREQLVQK	N1	1	n.d.	n.d.	n.d.	n.d.	n.d.	n.d.	n.d.	n.d.	n.d.	n.d.	n.d.	n.d.
NP_006133.1	SFN	14-3-3 protein sigma [Homo sapiens]	GAVEKGEELSCEER	K5	n.d.	n.d.	n.d.	n.d.	n.d.	n.d.	14	4	n.d.	4	n.d.	n.d.	n.d.
NP_003397.1	YWHAZ	14-3-3 protein zeta/delta [Homo sapiens]	AKLAEQAER	K2	10	2	6	7	n.d.	2	20	15	10	12	5	10	n.d.
NP_003397.1	YWHAZ	14-3-3 protein zeta/delta [Homo sapiens]	MDKNELVQK	N1	2	n.d.	4	1	n.d.	n.d.	8	n.d.	n.d.	2	n.d.	n.d.	n.d.
NP_003397.1	YWHAZ	14-3-3 protein zeta/delta [Homo sapiens]	MDKNELVQKAK	K3; K9	n.d.	n.d.	n.d.	n.d.	n.d.	n.d.	2	n.d.	n.d.	n.d.	n.d.	n.d.	n.d.
NP_003397.1	YWHAZ	14-3-3 protein zeta/delta [Homo sapiens]	MDKNELVQKAK	N1; K9	n.d.	n.d.	n.d.	n.d.	6	n.d.	11	8	5	10	1	n.d.	n.d.
NP_003397.1	YWHAZ	14-3-3 protein zeta/delta [Homo sapiens]	TEGAEKK	K6	n.d.	n.d.	n.d.	n.d.	9	n.d.	n.d.	n.d.	n.d.	n.d.	n.d.	n.d.	n.d.
NP_003397.1	YWHAZ	14-3-3 protein zeta/delta [Homo sapiens]	VVSSIEQKTEGAEK	K8	n.d.	n.d.	n.d.	n.d.	n.d.	n.d.	1	4	n.d.	n.d.	n.d.	n.d.	n.d.
NP_003397.1	YWHAZ	14-3-3 protein zeta/delta [Homo sapiens]	YLAEVAAGDDKK	K11	n.d.	n.d.	n.d.	n.d.	n.d.	n.d.	n.d.	1	n.d.	n.d.	n.d.	n.d.	n.d.
NP_002797.3	PSMC6	26S protease regulatory subunit 10B [Homo sapiens]	VVSSSIVDKYIGESAR	K9	n.d.	n.d.	n.d.	n.d.	n.d.	n.d.	2	2	n.d.	n.d.	1	n.d.	n.d.
NP_002795.2	PSMC3	26S protease regulatory subunit 6A [Homo sapiens]	FDSEKAGDR	K5	n.d.	n.d.	n.d.	n.d.	3	n.d.	1	3	n.d.	n.d.	3	n.d.	n.d.
NP_001177966.1	PSMD1	26S proteasome non-ATPase regulatory subunit 1 isoform 2 [Homo sapiens]	TSSAFVGKTPEASPEPK	K8	n.d.	n.d.	n.d.	n.d.	n.d.	n.d.	2	2	n.d.	n.d.	n.d.	n.d.	n.d.
NP_001257411.1	PSMD11	26S proteasome non-ATPase regulatory subunit 11 [Homo sapiens]	AAAAVVEFQR	N1	1	n.d.	n.d.	3	n.d.	n.d.	n.d.	n.d.	n.d.	n.d.	n.d.	n.d.	n.d.
NP_002801.1	PSMD4	26S proteasome non-ATPase regulatory subunit 4 [Homo sapiens]	NAMGSLASQATKDGK	K12	n.d.	n.d.	n.d.	n.d.	2	1	5	3	2	1	3	n.d.	n.d.
NP_055706.1	PDAP1	28 kDa heat- and acid-stable phosphoprotein [Homo sapiens]	AKDDATLSGKR	K10	n.d.	n.d.	1	n.d.	n.d.	2	n.d.	1	n.d.	1	n.d.	n.d.	n.d.
NP_001158508.1	OGDH	2-oxoglutarate dehydrogenase, mitochondrial isoform 3 precursor [Homo sapiens]	KWSSEKR	K6	1	n.d.	1	n.d.	n.d.	n.d.	n.d.	n.d.	n.d.	n.d.	1	n.d.	n.d.
NP_055177.2	HIBCH	3-hydroxyisobutyryl-CoA hydrolase, mitochondrial isoform 1 precursor [Homo sapiens]	AVLIDKDQSPK	K6	1	n.d.	n.d.	n.d.	n.d.	n.d.	n.d.	n.d.	n.d.	n.d.	n.d.	n.d.	n.d.
NP_006102.2	ACAA2	3-ketoacyl-CoA thiolase, mitochondrial [Homo sapiens]	FGTKLGSDIK	K4	n.d.	n.d.	1	5	1	n.d.	n.d.	n.d.	n.d.	n.d.	n.d.	n.d.	n.d.
NP_006102.2	ACAA2	3-ketoacyl-CoA thiolase, mitochondrial [Homo sapiens]	TPFGAYGGLLKDFTATDLSEFAAK	K11	n.d.	n.d.	n.d.	n.d.	n.d.	n.d.	n.d.	n.d.	n.d.	n.d.	n.d.	n.d.	1
NP_112558.2	PDPK1	3-phosphoinositide-dependent protein kinase 1 isoform 2 [Homo sapiens]	LEYDFPEKFFPK	K8	n.d.	n.d.	n.d.	n.d.	n.d.	n.d.	n.d.	1	1	n.d.	n.d.	n.d.	n.d.
NP_001006.1	RPS11	40S ribosomal protein S11 [Homo sapiens]	NIGLGFKTPK	K7	6	n.d.	5	3	n.d.	7	n.d.	6	3	2	8	6	n.d.
NP_001007.2	RPS12	40S ribosomal protein S12 [Homo sapiens]	AEEGIAAGGVMDVNTALQEVLK	N1	n.d.	n.d.	3	n.d.	n.d.	n.d.	n.d.	n.d.	n.d.	n.d.	n.d.	n.d.	n.d.
NP_001011.1	RPS16	40S ribosomal protein S16 [Homo sapiens]	KFGGPGAR	K1	n.d.	n.d.	n.d.	n.d.	n.d.	n.d.	1	1	1	n.d.	1	n.d.	n.d.
NP_001014.1	RPS20	40S ribosomal protein S20 isoform 2 [Homo sapiens]	DTGKTPVEPEVAIHR	K4	n.d.	n.d.	3	2	n.d.	n.d.	n.d.	n.d.	n.d.	n.d.	n.d.	n.d.	n.d.
NP_001019.1	RPS25	40S ribosomal protein S25 [Homo sapiens]	LNNLVLFDKATYDK	K9	n.d.	n.d.	n.d.	n.d.	n.d.	n.d.	n.d.	n.d.	n.d.	n.d.	n.d.	n.d.	3
NP_001019.1	RPS25	40S ribosomal protein S25 [Homo sapiens]	NTKGGDAPAAGEDA	K3	n.d.	n.d.	n.d.	1	n.d.	n.d.	n.d.	n.d.	n.d.	n.d.	n.d.	n.d.	n.d.
NP_000996.2	RPS3	40S ribosomal protein S3 isoform 1 [Homo sapiens]	GCEVVVSGKLR	K9	n.d.	n.d.	n.d.	n.d.	n.d.	n.d.	n.d.	1	n.d.	n.d.	n.d.	n.d.	n.d.
NP_000996.2	RPS3	40S ribosomal protein S3 isoform 1 [Homo sapiens]	TQNVLGEKGR	K8	2	n.d.	2	1	n.d.	n.d.	n.d.	3	n.d.	n.d.	1	n.d.	n.d.
NP_000997.1	RPS3A	40S ribosomal protein S3a isoform 1 [Homo sapiens]	DKMCSMVK	K2	n.d.	n.d.	n.d.	n.d.	n.d.	n.d.	5	n.d.	n.d.	1	n.d.	n.d.	n.d.
NP_001001.2	RPS6	40S ribosomal protein S6 [Homo sapiens]	QEQIAKR	K6	1	n.d.	n.d.	n.d.	n.d.	n.d.	n.d.	n.d.	n.d.	n.d.	n.d.	n.d.	n.d.
NP_001003.1	RPS8	40S ribosomal protein S8 [Homo sapiens]	GAKLTPEEEEILNK	K3	18	9	6	8	2	4	6	8	10	9	3	1	n.d.
NP_002147.2	HSPD1	60 kDa heat shock protein, mitochondrial [Homo sapiens]	CEFQDAYVLLSEKK	K13	n.d.	1	n.d.	1	n.d.	n.d.	n.d.	n.d.	n.d.	n.d.	n.d.	n.d.	n.d.
NP_002147.2	HSPD1	60 kDa heat shock protein, mitochondrial [Homo sapiens]	EIGNIISDAMKK	K11	n.d.	n.d.	n.d.	3	n.d.	n.d.	n.d.	n.d.	n.d.	n.d.	n.d.	3	n.d.
NP_002147.2	HSPD1	60 kDa heat shock protein, mitochondrial [Homo sapiens]	GDKAQIEK	K3	n.d.	3	n.d.	7	n.d.	n.d.	n.d.	n.d.	n.d.	n.d.	n.d.	3	n.d.
NP_002147.2	HSPD1	60 kDa heat shock protein, mitochondrial [Homo sapiens]	GVITVKDGK	K6	n.d.	1	n.d.	4	n.d.	n.d.	n.d.	n.d.	n.d.	n.d.	n.d.	n.d.	n.d.
NP_000994.1	RPLP1	60S acidic ribosomal protein P1 isoform 1 [Homo sapiens]	ASVSELACIYSALILHDDEVTVTEDK	N1	n.d.	n.d.	1	n.d.	n.d.	n.d.	n.d.	n.d.	n.d.	n.d.	n.d.	n.d.	n.d.
NP_000995.1	RPLP2	60S acidic ribosomal protein P2 [Homo sapiens]	YVASYLLAALGGNSSPSAKDIK	K19	n.d.	5	4	n.d.	2	n.d.	2	1	n.d.	n.d.	n.d.	n.d.	6
NP_000966.2	RPL11	60S ribosomal protein L11 isoform 1 [Homo sapiens]	AQDQGEKENPMR	N1	1	n.d.	n.d.	n.d.	n.d.	n.d.	n.d.	n.d.	n.d.	n.d.	n.d.	n.d.	n.d.
NP_001186731.1	RPL11	60S ribosomal protein L11 isoform 2 [Homo sapiens]	RNEKIAVHCTVR	K4	n.d.	n.d.	n.d.	n.d.	n.d.	n.d.	n.d.	1	n.d.	n.d.	n.d.	n.d.	n.d.
NP_036555.1	RPL13A	60S ribosomal protein L13a isoform 1 [Homo sapiens]	AEVQVLVLDGR	N1	2	n.d.	3	3	n.d.	n.d.	n.d.	n.d.	n.d.	n.d.	n.d.	n.d.	n.d.
NP_003964.3	RPL14	60S ribosomal protein L14 [Homo sapiens]	ADINTKWAATR	K6	n.d.	n.d.	n.d.	2	n.d.	n.d.	n.d.	4	n.d.	1	n.d.	n.d.	n.d.
NP_003964.3	RPL14	60S ribosomal protein L14 [Homo sapiens]	APAQKAPAPK	K5	3	7	3	n.d.	5	n.d.	n.d.	1	9	5	8	8	n.d.
NP_003964.3	RPL14	60S ribosomal protein L14 [Homo sapiens]	APAQKVPAQK	K5	3	6	2	1	n.d.	n.d.	n.d.	1	1	2	2	n.d.	n.d.
NP_003964.3	RPL14	60S ribosomal protein L14 [Homo sapiens]	GQKAPAQK	K3	n.d.	n.d.	n.d.	n.d.	n.d.	n.d.	n.d.	n.d.	n.d.	n.d.	1	n.d.	n.d.
NP_001186274.1	RPL17	60S ribosomal protein L17 isoform b [Homo sapiens]	ATKYLK	K3	n.d.	n.d.	n.d.	n.d.	n.d.	1	n.d.	3	1	1	1	n.d.	n.d.
NP_001186274.1	RPL17	60S ribosomal protein L17 isoform b [Homo sapiens]	EQIVPKPEEEVAQKK	K14	n.d.	n.d.	1	n.d.	n.d.	n.d.	n.d.	n.d.	n.d.	n.d.	n.d.	n.d.	n.d.
NP_001186274.1	RPL17	60S ribosomal protein L17 isoform b [Homo sapiens]	QKLMAR	K2	1	n.d.	n.d.	n.d.	n.d.	n.d.	n.d.	n.d.	n.d.	n.d.	n.d.	n.d.	n.d.
NP_000971.1	RPL18A	60S ribosomal protein L18a [Homo sapiens]	VEEIAASKCR	K8	n.d.	n.d.	1	5	n.d.	2	n.d.	1	n.d.	n.d.	n.d.	n.d.	n.d.
NP_000972.1	RPL19	60S ribosomal protein L19 [Homo sapiens]	HMGIGKR	K6	5	4	n.d.	2	1	6	3	8	4	2	4	20	n.d.
NP_000977.1	RPL24	60S ribosomal protein L24 [Homo sapiens]	AVKFQR	K3	2	n.d.	1	n.d.	n.d.	n.d.	n.d.	n.d.	n.d.	n.d.	n.d.	n.d.	n.d.
NP_000977.1	RPL24	60S ribosomal protein L24 [Homo sapiens]	TAMAAAKAPTK	K7	n.d.	n.d.	n.d.	n.d.	n.d.	n.d.	n.d.	2	2	n.d.	2	n.d.	n.d.
NP_000977.1	RPL24	60S ribosomal protein L24 [Homo sapiens]	TDGKVFQFLNAK	K4	n.d.	5	2	2	n.d.	n.d.	2	n.d.	n.d.	n.d.	n.d.	n.d.	25
NP_000978.1	RPL26	60S ribosomal protein L26 [Homo sapiens]	YKEETIEKMQE	K8	n.d.	n.d.	n.d.	1	n.d.	n.d.	n.d.	n.d.	n.d.	n.d.	n.d.	n.d.	n.d.
NP_000979.1	RPL27	60S ribosomal protein L27 [Homo sapiens]	GKFMKPGK	N1	2	n.d.	1	n.d.	n.d.	n.d.	n.d.	n.d.	n.d.	n.d.	n.d.	n.d.	n.d.
NP_000979.1	RPL27	60S ribosomal protein L27 [Homo sapiens]	KAVIVK	K1	n.d.	n.d.	n.d.	n.d.	n.d.	n.d.	n.d.	1	n.d.	n.d.	n.d.	n.d.	n.d.
NP_001129609.1	RPL28	60S ribosomal protein L28 isoform 5 [Homo sapiens]	SAHLQWMVVR	N1	10	10	5	7	2	4	16	12	6	13	3	11	n.d.
NP_000983.1	RPL29	60S ribosomal protein L29 [Homo sapiens]	MQANNAKAMSAR	K7	n.d.	n.d.	n.d.	1	n.d.	n.d.	n.d.	n.d.	n.d.	n.d.	n.d.	n.d.	n.d.
NP_001029025.1	RPL3	60S ribosomal protein L3 isoform b [Homo sapiens]	IDLKFIDTTSK	K4	n.d.	n.d.	n.d.	n.d.	n.d.	n.d.	1	n.d.	n.d.	n.d.	n.d.	n.d.	n.d.
NP_000980.1	RPL30	60S ribosomal protein L30 [Homo sapiens]	TGVHHYSGNNIELGTACGKYYR	K19	n.d.	n.d.	n.d.	n.d.	n.d.	n.d.	n.d.	n.d.	n.d.	n.d.	n.d.	n.d.	2
NP_000986.2	RPL34	60S ribosomal protein L34 [Homo sapiens]	VLKAQAQSQK	K3	n.d.	n.d.	n.d.	1	n.d.	n.d.	n.d.	n.d.	n.d.	n.d.	n.d.	n.d.	n.d.
NP_009140.1	RPL35	60S ribosomal protein L35 [Homo sapiens]	VTGGAASKLSK	K8	10	6	4	5	6	9	8	4	3	1	8	8	n.d.
NP_000959.2	RPL4	60S ribosomal protein L4 [Homo sapiens]	ACARPLISVYSEKGESSGK	N1	n.d.	n.d.	n.d.	n.d.	n.d.	2	n.d.	n.d.	n.d.	n.d.	n.d.	n.d.	n.d.
NP_000959.2	RPL4	60S ribosomal protein L4 [Homo sapiens]	KPAEKKPTTEEK	K5	n.d.	n.d.	1	n.d.	n.d.	n.d.	n.d.	n.d.	n.d.	n.d.	n.d.	n.d.	n.d.
NP_000959.2	RPL4	60S ribosomal protein L4 [Homo sapiens]	KPAEKKPTTEEK	K6	n.d.	n.d.	1	n.d.	n.d.	n.d.	n.d.	n.d.	n.d.	n.d.	n.d.	n.d.	n.d.
NP_000959.2	RPL4	60S ribosomal protein L4 [Homo sapiens]	KPAPEKKPAEK	K6	3	1	2	n.d.	n.d.	n.d.	n.d.	n.d.	1	n.d.	4	1	n.d.
NP_000959.2	RPL4	60S ribosomal protein L4 [Homo sapiens]	KPAPEKKPAEK	K7	n.d.	n.d.	1	n.d.	n.d.	n.d.	n.d.	n.d.	n.d.	n.d.	n.d.	n.d.	n.d.
NP_000959.2	RPL4	60S ribosomal protein L4 [Homo sapiens]	SDEKAAVAGK	K4	n.d.	3	2	6	n.d.	n.d.	n.d.	1	n.d.	n.d.	n.d.	n.d.	n.d.
NP_000960.2	RPL5	60S ribosomal protein L5 [Homo sapiens]	GFVKVVK	K4	n.d.	n.d.	n.d.	n.d.	n.d.	n.d.	n.d.	n.d.	n.d.	n.d.	n.d.	n.d.	9
NP_000960.2	RPL5	60S ribosomal protein L5 [Homo sapiens]	LVIQDKNK	K6	n.d.	n.d.	n.d.	n.d.	n.d.	n.d.	n.d.	n.d.	n.d.	n.d.	1	n.d.	n.d.
NP_000961.2	RPL6	60S ribosomal protein L6 [Homo sapiens]	AGEKVEKPDTK	K4	n.d.	n.d.	1	4	n.d.	1	n.d.	n.d.	n.d.	n.d.	n.d.	n.d.	n.d.
NP_000961.2	RPL6	60S ribosomal protein L6 [Homo sapiens]	AGEKVEKPDTK	N1; K4	n.d.	n.d.	n.d.	3	n.d.	n.d.	n.d.	1	n.d.	n.d.	2	n.d.	n.d.
NP_000962.2	RPL7	60S ribosomal protein L7 [Homo sapiens]	LRKKFAQKMLRKAR	K12	n.d.	n.d.	n.d.	n.d.	1	n.d.	n.d.	n.d.	n.d.	n.d.	n.d.	n.d.	1
NP_001229268.1	PFKP	6-phosphofructokinase type C isoform 2 [Homo sapiens]	NFGTKISAR	K5	n.d.	n.d.	n.d.	1	n.d.	n.d.	n.d.	n.d.	n.d.	n.d.	n.d.	n.d.	n.d.
NP_001229268.1	PFKP	6-phosphofructokinase type C isoform 2 [Homo sapiens]	VLPGKYLEEIATQMR	K5	n.d.	1	3	5	n.d.	n.d.	n.d.	n.d.	n.d.	n.d.	n.d.	n.d.	2
NP_000280.1	PFKM	6-phosphofructokinase, muscle type isoform 2 [Homo sapiens]	NFATKMGAK	K5	n.d.	n.d.	n.d.	3	n.d.	n.d.	n.d.	n.d.	n.d.	n.d.	n.d.	n.d.	n.d.
NP_005338.1	HSPA5	78 kDa glucose-regulated protein precursor [Homo sapiens]	TKPYIQVDIGGGQTK	K2	n.d.	n.d.	n.d.	1	n.d.	n.d.	n.d.	n.d.	n.d.	n.d.	n.d.	n.d.	n.d.
NP_060606.3	ASPM	abnormal spindle-like microcephaly-associated protein isoform 1 [Homo sapiens]	SKKIAAQK	K2	n.d.	n.d.	n.d.	n.d.	n.d.	n.d.	n.d.	1	n.d.	n.d.	n.d.	n.d.	n.d.
NP_001615.1	AIM1	absent in melanoma 1 protein [Homo sapiens]	KVKSPR	K3	n.d.	n.d.	n.d.	n.d.	n.d.	n.d.	n.d.	1	n.d.	1	n.d.	n.d.	n.d.
NP_076417.2	AACS	acetoacetyl-CoA synthetase [Homo sapiens]	KVEVAVK	K1	n.d.	n.d.	n.d.	n.d.	n.d.	n.d.	n.d.	n.d.	n.d.	n.d.	1	n.d.	n.d.
NP_005882.2	ACAT2	acetyl-CoA acetyltransferase, cytosolic [Homo sapiens]	EDQDKVAVLSQNR	K5	n.d.	n.d.	n.d.	n.d.	1	n.d.	n.d.	n.d.	n.d.	n.d.	n.d.	n.d.	n.d.
NP_000010.1	ACAT1	acetyl-CoA acetyltransferase, mitochondrial precursor [Homo sapiens]	GSTPYGGVKLEDLIVK	K9	3	1	n.d.	n.d.	n.d.	n.d.	n.d.	3	1	n.d.	3	n.d.	n.d.
NP_000010.1	ACAT1	acetyl-CoA acetyltransferase, mitochondrial precursor [Homo sapiens]	IHMGSCAENTAKK	K12	n.d.	n.d.	n.d.	n.d.	n.d.	n.d.	n.d.	1	n.d.	n.d.	n.d.	n.d.	n.d.
NP_001229322.1	ACSS2	acetyl-coenzyme A synthetase, cytoplasmic isoform 3 [Homo sapiens]	LLMKFGDEPVTK	K4	n.d.	n.d.	4	5	n.d.	2	n.d.	1	7	n.d.	2	n.d.	n.d.
NP_001091.1	ACTA1	actin, alpha skeletal muscle [Homo sapiens]	YPIEHGIITNWDDMEKIWHHTFYNELR	K16	n.d.	n.d.	n.d.	n.d.	n.d.	n.d.	n.d.	n.d.	n.d.	1	n.d.	n.d.	n.d.
NP_001092.1	ACTB	actin, cytoplasmic 1 [Homo sapiens]	DDDIAALVVDNGSGMCK	N1	8	11	6	1	9	2	12	n.d.	n.d.	n.d.	n.d.	1	4
NP_001092.1	ACTB	actin, cytoplasmic 1 [Homo sapiens]	DSYVGDEAQSKR	K11	10	n.d.	9	10	2	n.d.	4	n.d.	2	n.d.	3	3	n.d.
NP_001092.1	ACTB	actin, cytoplasmic 1 [Homo sapiens]	EITALAPSTMKIK	K11	n.d.	n.d.	6	4	n.d.	n.d.	1	n.d.	n.d.	2	n.d.	1	n.d.
NP_001092.1	ACTB	actin, cytoplasmic 1 [Homo sapiens]	EKLCYVALDFEQEMATAASSSSLEK	K2	n.d.	n.d.	1	5	1	n.d.	6	n.d.	1	n.d.	1	n.d.	8
NP_001092.1	ACTB	actin, cytoplasmic 1 [Homo sapiens]	HQGVMVGMGQKDSYVGDEAQSK	K11	n.d.	17	3	19	n.d.	n.d.	n.d.	n.d.	n.d.	n.d.	n.d.	n.d.	n.d.
NP_001605.1	ACTG1	actin, cytoplasmic 2 [Homo sapiens]	EEEIAALVIDNGSGMCK	N1	4	3	5	5	n.d.	1	3	3	n.d.	n.d.	1	7	2
NP_001606.1	ACTG2	actin, gamma-enteric smooth muscle isoform 1 precursor [Homo sapiens]	GILTLKYPIEHGIITNWDDMEK	K6	n.d.	3	2	3	n.d.	n.d.	n.d.	n.d.	n.d.	n.d.	n.d.	n.d.	n.d.
NP_005711.1	ARPC1B	actin-related protein 2/3 complex subunit 1B [Homo sapiens]	SGAKWTK	K4	n.d.	n.d.	n.d.	n.d.	n.d.	n.d.	n.d.	1	n.d.	n.d.	n.d.	n.d.	n.d.
NP_005712.1	ACTR3	actin-related protein 3 [Homo sapiens]	EFNKYDTDGSK	K4	n.d.	n.d.	n.d.	2	1	n.d.	1	2	n.d.	n.d.	2	n.d.	n.d.
NP_071941.1	ACTR6	actin-related protein 6 [Homo sapiens]	EEMVLSGKYK	K8	4	10	2	9	n.d.	n.d.	1	n.d.	2	n.d.	n.d.	n.d.	10
NP_075050.3	ACTR8	actin-related protein 8 [Homo sapiens]	TQAEKGDTENGK	K5	n.d.	n.d.	1	n.d.	n.d.	n.d.	n.d.	n.d.	n.d.	n.d.	1	n.d.	n.d.
NP_006704.3	SUB1	activated RNA polymerase II transcriptional coactivator p15 [Homo sapiens]	ALSSSKQSSSSR	K6	n.d.	n.d.	n.d.	n.d.	n.d.	2	n.d.	n.d.	n.d.	n.d.	n.d.	n.d.	n.d.
NP_006704.3	SUB1	activated RNA polymerase II transcriptional coactivator p15 [Homo sapiens]	KQVAPEKPVKK	K7	n.d.	2	2	2	n.d.	1	n.d.	2	n.d.	n.d.	n.d.	n.d.	1
NP_037507.1	ABT1	activator of basal transcription 1 [Homo sapiens]	KAAAAAGGKK	K1; K10	n.d.	n.d.	n.d.	n.d.	n.d.	n.d.	n.d.	n.d.	n.d.	n.d.	n.d.	1	n.d.
NP_004994.1	NDUFAB1	acyl carrier protein, mitochondrial precursor [Homo sapiens]	LYDKIDPEK	K4	5	1	n.d.	n.d.	n.d.	n.d.	7	n.d.	n.d.	n.d.	n.d.	n.d.	n.d.
NP_001073331.1	DBI	acyl-CoA-binding protein isoform 3 [Homo sapiens]	AKWDAWNELK	K2	4	5	6	15	3	2	1	2	12	4	3	3	2
NP_001073331.1	DBI	acyl-CoA-binding protein isoform 3 [Homo sapiens]	TKPSDEEMLFIYGHYK	K2	2	5	3	8	7	n.d.	n.d.	n.d.	n.d.	n.d.	n.d.	n.d.	5
NP_005460.2	ACOT8	acyl-coenzyme A thioesterase 8 [Homo sapiens]	DPNLQKR	K6	n.d.	1	n.d.	n.d.	n.d.	n.d.	n.d.	n.d.	n.d.	n.d.	n.d.	n.d.	n.d.
NP_001028755.2	ACOT9	acyl-coenzyme A thioesterase 9, mitochondrial isoform b precursor [Homo sapiens]	EKYLTVQNTVR	K2	n.d.	n.d.	n.d.	n.d.	1	n.d.	n.d.	n.d.	n.d.	n.d.	n.d.	n.d.	n.d.
NP_058431.2	CRK	adapter molecule crk isoform a [Homo sapiens]	VPNAYDKTALALEVGELVK	K7	n.d.	n.d.	1	n.d.	n.d.	n.d.	n.d.	n.d.	n.d.	n.d.	n.d.	n.d.	n.d.
NP_001155238.1	AHCY	adenosylhomocysteinase isoform 2 [Homo sapiens]	LTKLTEK	K3	n.d.	2	2	3	n.d.	n.d.	2	3	8	n.d.	n.d.	1	n.d.
NP_001155238.1	AHCY	adenosylhomocysteinase isoform 2 [Homo sapiens]	SKFDNLYGCR	K2	n.d.	n.d.	n.d.	n.d.	n.d.	n.d.	n.d.	2	n.d.	n.d.	n.d.	n.d.	n.d.
NP_001186128.1	AK2	adenylate kinase 2, mitochondrial isoform c [Homo sapiens]	SDDNEKALK	K6	n.d.	n.d.	n.d.	1	n.d.	n.d.	1	14	1	n.d.	2	2	n.d.
NP_006358.1	CAP1	adenylyl cyclase-associated protein 1 [Homo sapiens]	HAEMVHTGLKLER	K10	n.d.	n.d.	1	n.d.	3	n.d.	1	n.d.	1	n.d.	n.d.	n.d.	n.d.
NP_001142.2	SLC25A4	ADP/ATP translocase 1 [Homo sapiens]	GDHAWSFLKDFLAGGVAAAVSK	N1	n.d.	n.d.	n.d.	n.d.	n.d.	1	n.d.	n.d.	n.d.	n.d.	n.d.	n.d.	n.d.
NP_001143.2	SLC25A5	ADP/ATP translocase 2 [Homo sapiens]	QIFLGGVDKR	K9	2	n.d.	n.d.	n.d.	n.d.	n.d.	1	n.d.	4	n.d.	n.d.	1	n.d.
NP_001143.2	SLC25A5	ADP/ATP translocase 2 [Homo sapiens]	YFPTQALNFAFKDK	K12	n.d.	3	n.d.	n.d.	n.d.	n.d.	2	n.d.	n.d.	n.d.	2	n.d.	n.d.
NP_005926.1	AFF1	AF4/FMR2 family member 1 isoform 2 [Homo sapiens]	QTVGTKQPK	K6	1	n.d.	n.d.	n.d.	n.d.	2	n.d.	2	n.d.	1	1	1	n.d.
NP_002276.2	AFF3	AF4/FMR2 family member 3 isoform 1 [Homo sapiens]	TANKAPGSK	K4	1	n.d.	n.d.	n.d.	n.d.	n.d.	n.d.	n.d.	n.d.	n.d.	n.d.	n.d.	n.d.
NP_114106.1	AGXT2	alanine--glyoxylate aminotransferase 2, mitochondrial precursor [Homo sapiens]	VNAVAQKQLGR	K7	n.d.	n.d.	n.d.	1	n.d.	n.d.	n.d.	n.d.	n.d.	n.d.	n.d.	n.d.	n.d.
NP_697021.1	AKR1A1	alcohol dehydrogenase [NADP(+)] [Homo sapiens]	AASCVLLHTGQK	N1	n.d.	n.d.	n.d.	n.d.	n.d.	n.d.	n.d.	7	n.d.	n.d.	4	n.d.	n.d.
NP_000684.2	ALDH1A3	aldehyde dehydrogenase family 1 member A3 [Homo sapiens]	EGAKLECGGSAMEDK	K4	n.d.	n.d.	n.d.	n.d.	n.d.	n.d.	n.d.	n.d.	n.d.	4	n.d.	n.d.	n.d.
NP_000684.2	ALDH1A3	aldehyde dehydrogenase family 1 member A3 [Homo sapiens]	KFATCNPSTR	K1	n.d.	n.d.	n.d.	n.d.	n.d.	n.d.	n.d.	n.d.	n.d.	2	n.d.	n.d.	n.d.
NP_064695.3	AKR1B10	aldo-keto reductase family 1 member B10 [Homo sapiens]	ATFVELSTK	N1	n.d.	n.d.	3	n.d.	n.d.	n.d.	n.d.	n.d.	n.d.	n.d.	n.d.	n.d.	n.d.
NP_001344.2	AKR1C1	aldo-keto reductase family 1 member C1 [Homo sapiens]	EEPWVDPNSPVLLEDPVLCALAKK	K23	n.d.	n.d.	6	n.d.	n.d.	n.d.	n.d.	n.d.	n.d.	n.d.	n.d.	n.d.	n.d.
NP_003650.1	AGPS	alkyldihydroxyacetonephosphate synthase, peroxisomal precursor [Homo sapiens]	GIIEKSCQGPR	K5	n.d.	n.d.	n.d.	n.d.	n.d.	n.d.	n.d.	n.d.	n.d.	n.d.	1	n.d.	n.d.
NP_004915.2	ACTN4	alpha-actinin-4 [Homo sapiens]	EALEKTEK	K5	n.d.	1	2	1	n.d.	n.d.	n.d.	2	n.d.	n.d.	n.d.	n.d.	n.d.
NP_004915.2	ACTN4	alpha-actinin-4 [Homo sapiens]	VHKINNVNK	K3	n.d.	n.d.	n.d.	n.d.	n.d.	1	n.d.	n.d.	n.d.	n.d.	n.d.	n.d.	n.d.
NP_004915.2	ACTN4	alpha-actinin-4 [Homo sapiens]	VPQKTIQEMQQK	K4	n.d.	n.d.	n.d.	n.d.	n.d.	n.d.	n.d.	n.d.	n.d.	n.d.	2	n.d.	n.d.
NP_001419.1	ENO1	alpha-enolase isoform 1 [Homo sapiens]	AGAVEKGVPLYR	K6	n.d.	n.d.	1	2	n.d.	n.d.	1	2	n.d.	n.d.	n.d.	n.d.	n.d.
NP_001419.1	ENO1	alpha-enolase isoform 1 [Homo sapiens]	AGYTDKVVIGMDVAASEFFR	K6	n.d.	n.d.	n.d.	2	n.d.	n.d.	n.d.	n.d.	n.d.	n.d.	n.d.	n.d.	n.d.
NP_001419.1	ENO1	alpha-enolase isoform 1 [Homo sapiens]	AVNEKSCNCLLLK	K5	n.d.	n.d.	n.d.	1	5	n.d.	4	12	n.d.	n.d.	n.d.	n.d.	n.d.
NP_001419.1	ENO1	alpha-enolase isoform 1 [Homo sapiens]	EGLELLKTAIGK	K7	n.d.	n.d.	n.d.	n.d.	n.d.	n.d.	n.d.	3	n.d.	n.d.	1	n.d.	n.d.
NP_001419.1	ENO1	alpha-enolase isoform 1 [Homo sapiens]	IDKLMIEMDGTENK	K3	n.d.	n.d.	n.d.	1	n.d.	n.d.	n.d.	3	n.d.	n.d.	n.d.	n.d.	n.d.
NP_001419.1	ENO1	alpha-enolase isoform 1 [Homo sapiens]	IEEELGSKAK	K8	n.d.	n.d.	n.d.	3	n.d.	n.d.	2	n.d.	n.d.	n.d.	1	n.d.	n.d.
NP_001419.1	ENO1	alpha-enolase isoform 1 [Homo sapiens]	IGAEVYHNLKNVIK	K10	n.d.	n.d.	n.d.	n.d.	n.d.	2	3	6	n.d.	n.d.	n.d.	n.d.	n.d.
NP_001419.1	ENO1	alpha-enolase isoform 1 [Homo sapiens]	KLNVTEQEK	K1	n.d.	n.d.	n.d.	n.d.	n.d.	n.d.	n.d.	1	n.d.	n.d.	n.d.	n.d.	n.d.
NP_001419.1	ENO1	alpha-enolase isoform 1 [Homo sapiens]	KLNVTEQEKIDK	K9	n.d.	9	3	8	2	15	n.d.	20	n.d.	2	5	n.d.	n.d.
NP_001419.1	ENO1	alpha-enolase isoform 1 [Homo sapiens]	LAKYNQLLR	K3	n.d.	n.d.	n.d.	n.d.	n.d.	n.d.	n.d.	n.d.	n.d.	n.d.	n.d.	n.d.	1
NP_001419.1	ENO1	alpha-enolase isoform 1 [Homo sapiens]	SCNCLLLKVNQIGSVTESLQACK	K8	n.d.	n.d.	3	4	n.d.	n.d.	9	4	n.d.	n.d.	n.d.	n.d.	2
NP_001419.1	ENO1	alpha-enolase isoform 1 [Homo sapiens]	SGKYDLDFK	K3	n.d.	n.d.	n.d.	1	n.d.	n.d.	1	3	n.d.	n.d.	n.d.	n.d.	n.d.
NP_001419.1	ENO1	alpha-enolase isoform 1 [Homo sapiens]	SILKIHAR	N1; K4	n.d.	2	1	4	3	n.d.	9	6	12	3	2	n.d.	n.d.
NP_001419.1	ENO1	alpha-enolase isoform 1 [Homo sapiens]	TIAPALVSKK	K9	n.d.	n.d.	n.d.	n.d.	n.d.	n.d.	n.d.	1	n.d.	n.d.	n.d.	n.d.	n.d.
NP_001419.1	ENO1	alpha-enolase isoform 1 [Homo sapiens]	VNQIGSVTESLQACKLAQANGWGVMVSHR	K15	n.d.	n.d.	n.d.	n.d.	n.d.	n.d.	n.d.	3	n.d.	n.d.	n.d.	n.d.	n.d.
NP_001026892.1	ATAT1	alpha-tubulin N-acetyltransferase isoform 1 precursor [Homo sapiens]	SASEEQALSQDGSGEKPMHTAPPQAPAPPAQSWTVGGDILNAR	K16	n.d.	n.d.	n.d.	n.d.	1	n.d.	n.d.	n.d.	n.d.	n.d.	n.d.	n.d.	n.d.
NP_001229847.1	ZFAND6	AN1-type zinc finger protein 6 isoform c [Homo sapiens]	ENPVVVGEKIQK	K9	n.d.	n.d.	n.d.	n.d.	1	n.d.	n.d.	n.d.	n.d.	n.d.	n.d.	n.d.	n.d.
NP_001131136.1	ANAPC7	anaphase-promoting complex subunit 7 isoform b [Homo sapiens]	AISTICSLEKK	K10	n.d.	n.d.	n.d.	n.d.	1	n.d.	2	n.d.	1	n.d.	1	1	n.d.
NP_001138994.1	RAI14	ankycorbin isoform b [Homo sapiens]	QLQNQLAECKK	K10	n.d.	n.d.	n.d.	n.d.	n.d.	1	n.d.	n.d.	n.d.	n.d.	n.d.	n.d.	n.d.
NP_000691.1	ANXA1	annexin A1 [Homo sapiens]	AAYLQETGKPLDETLKK	K16	n.d.	n.d.	n.d.	2	n.d.	n.d.	1	1	n.d.	n.d.	n.d.	n.d.	n.d.
NP_000691.1	ANXA1	annexin A1 [Homo sapiens]	GGPGSAVSPYPTFNPSSDVAALHKAIMVK	K24	n.d.	n.d.	n.d.	n.d.	n.d.	n.d.	n.d.	1	n.d.	n.d.	n.d.	n.d.	n.d.
NP_000691.1	ANXA1	annexin A1 [Homo sapiens]	SEIDMNDIKAFYQK	K9	4	6	2	21	31	n.d.	4	4	n.d.	n.d.	n.d.	n.d.	1
NP_000691.1	ANXA1	annexin A1 [Homo sapiens]	VFQKYTK	K4	n.d.	n.d.	n.d.	n.d.	n.d.	n.d.	n.d.	4	n.d.	n.d.	n.d.	n.d.	n.d.
NP_001129487.1	ANXA2	annexin A2 isoform 2 [Homo sapiens]	DALNIETAIKTK	K10	n.d.	n.d.	n.d.	1	n.d.	n.d.	4	2	n.d.	n.d.	1	n.d.	n.d.
NP_001129487.1	ANXA2	annexin A2 isoform 2 [Homo sapiens]	SALSGHLETVILGLLKTPAQYDASELK	K16	n.d.	n.d.	n.d.	2	1	n.d.	n.d.	n.d.	n.d.	n.d.	n.d.	n.d.	n.d.
NP_001129487.1	ANXA2	annexin A2 isoform 2 [Homo sapiens]	STVHEILCK	N1	n.d.	n.d.	n.d.	n.d.	n.d.	n.d.	5	n.d.	n.d.	n.d.	n.d.	n.d.	n.d.
NP_001129487.1	ANXA2	annexin A2 isoform 2 [Homo sapiens]	STVHEILCKLSLEGDHSTPPSAYGSVK	N1; K9	n.d.	n.d.	n.d.	n.d.	n.d.	n.d.	5	1	n.d.	n.d.	n.d.	n.d.	n.d.
NP_001129487.1	ANXA2	annexin A2 isoform 2 [Homo sapiens]	TDLEKDIISDTSGDFR	K5	n.d.	1	n.d.	2	1	1	3	1	n.d.	n.d.	n.d.	n.d.	n.d.
NP_005130.1	ANXA3	annexin A3 [Homo sapiens]	ASIWVGHR	N1	n.d.	1	n.d.	n.d.	n.d.	1	2	4	2	2	5	1	n.d.
NP_001145.1	ANXA5	annexin A5 [Homo sapiens]	DLLDDLKSELTGK	K7	n.d.	n.d.	1	2	2	n.d.	5	n.d.	n.d.	n.d.	n.d.	n.d.	n.d.
NP_001180473.1	ANXA6	annexin A6 isoform 2 [Homo sapiens]	GAGTDEKTLTR	K7	n.d.	n.d.	1	3	1	n.d.	n.d.	n.d.	n.d.	n.d.	n.d.	n.d.	n.d.
NP_003929.4	AP3D1	AP-3 complex subunit delta-1 isoform 2 [Homo sapiens]	HIQKLQAK	K4	n.d.	n.d.	n.d.	1	n.d.	n.d.	n.d.	n.d.	n.d.	n.d.	n.d.	n.d.	n.d.
NP_001158287.1	ACIN1	apoptotic chromatin condensation inducer in the nucleus isoform 3 [Homo sapiens]	AAKLSEGSQPAEEEEDQETPSR	K3	1	3	n.d.	n.d.	n.d.	n.d.	1	n.d.	n.d.	n.d.	n.d.	n.d.	n.d.
NP_001158287.1	ACIN1	apoptotic chromatin condensation inducer in the nucleus isoform 3 [Homo sapiens]	QQQEKEMK	K5	5	1	3	n.d.	2	2	n.d.	n.d.	2	n.d.	3	4	3
NP_002878.2	RARS	arginine--tRNA ligase, cytoplasmic [Homo sapiens]	FDTEEEFKK	K8	n.d.	n.d.	n.d.	1	n.d.	n.d.	n.d.	n.d.	n.d.	n.d.	n.d.	n.d.	n.d.
NP_000041.2	ASS1	argininosuccinate synthase [Homo sapiens]	EGAKYVSHGATGK	K4	n.d.	n.d.	n.d.	n.d.	n.d.	n.d.	n.d.	n.d.	n.d.	n.d.	n.d.	n.d.	1
NP_001025444.1	ARNTL	aryl hydrocarbon receptor nuclear translocator-like protein 1 isoform b [Homo sapiens]	AGAGKIGR	K5	6	n.d.	n.d.	1	n.d.	5	n.d.	3	1	n.d.	n.d.	4	n.d.
NP_001001935.1	ATP5A1	ATP synthase subunit alpha, mitochondrial isoform c [Homo sapiens]	FNDGSDEKK	K8	n.d.	3	n.d.	6	4	n.d.	n.d.	n.d.	n.d.	n.d.	n.d.	n.d.	n.d.
NP_001001935.1	ATP5A1	ATP synthase subunit alpha, mitochondrial isoform c [Homo sapiens]	ISEQSDAKLK	K8	2	3	1	3	1	n.d.	n.d.	n.d.	1	n.d.	n.d.	1	n.d.
NP_001679.2	ATP5F1	ATP synthase subunit b, mitochondrial precursor [Homo sapiens]	SQQALVQKR	K8	n.d.	n.d.	n.d.	1	5	n.d.	n.d.	n.d.	n.d.	n.d.	n.d.	n.d.	n.d.
NP_001677.2	ATP5B	ATP synthase subunit beta, mitochondrial precursor [Homo sapiens]	ADKLAEEHSS	K3	4	n.d.	n.d.	2	n.d.	n.d.	n.d.	n.d.	n.d.	n.d.	1	1	n.d.
NP_001677.2	ATP5B	ATP synthase subunit beta, mitochondrial precursor [Homo sapiens]	GQKVLDSGAPIK	K3	n.d.	n.d.	n.d.	10	2	n.d.	n.d.	n.d.	n.d.	n.d.	n.d.	n.d.	n.d.
NP_001677.2	ATP5B	ATP synthase subunit beta, mitochondrial precursor [Homo sapiens]	VLDSGAPIKIPVGPETLGR	K9	n.d.	1	n.d.	1	2	n.d.	n.d.	n.d.	n.d.	n.d.	n.d.	n.d.	n.d.
NP_008817.1	ATP5E	ATP synthase subunit epsilon, mitochondrial [Homo sapiens]	ANAEKTSGSNVK	K5	n.d.	n.d.	n.d.	1	n.d.	n.d.	n.d.	n.d.	n.d.	n.d.	n.d.	n.d.	n.d.
NP_001688.1	ATP5O	ATP synthase subunit O, mitochondrial precursor [Homo sapiens]	LEQVEKELLR	K6	n.d.	n.d.	n.d.	1	n.d.	n.d.	n.d.	n.d.	n.d.	n.d.	n.d.	n.d.	n.d.
NP_001688.1	ATP5O	ATP synthase subunit O, mitochondrial precursor [Homo sapiens]	QNKLEQVEK	K3	n.d.	n.d.	n.d.	1	n.d.	n.d.	n.d.	n.d.	n.d.	n.d.	n.d.	n.d.	n.d.
NP_001229267.1	ATAD2B	ATPase family AAA domain-containing protein 2B isoform 2 [Homo sapiens]	EGASKVK	K5	1	n.d.	n.d.	n.d.	n.d.	n.d.	n.d.	n.d.	n.d.	n.d.	n.d.	n.d.	n.d.
NP_057395.1	ATPIF1	ATPase inhibitor, mitochondrial isoform 1 precursor [Homo sapiens]	HHEEEIVHHKK	K10	n.d.	n.d.	n.d.	3	n.d.	n.d.	n.d.	n.d.	n.d.	n.d.	n.d.	n.d.	n.d.
NP_002931.2	ABCE1	ATP-binding cassette sub-family E member 1 [Homo sapiens]	VAETANEEEVKK	K11	n.d.	n.d.	n.d.	n.d.	n.d.	n.d.	n.d.	2	n.d.	n.d.	n.d.	n.d.	n.d.
NP_942127.1	ACLY	ATP-citrate synthase isoform 2 [Homo sapiens]	EILIPVFKNMADAMR	K8	n.d.	n.d.	n.d.	n.d.	n.d.	n.d.	n.d.	n.d.	1	n.d.	n.d.	n.d.	n.d.
NP_002898.2	RECQL	ATP-dependent DNA helicase Q1 [Homo sapiens]	AESSQTCHSEQGDKK	K14	n.d.	n.d.	1	n.d.	n.d.	n.d.	n.d.	n.d.	n.d.	n.d.	n.d.	n.d.	n.d.
NP_002898.2	RECQL	ATP-dependent DNA helicase Q1 [Homo sapiens]	GAAKLR	K4	1	n.d.	n.d.	n.d.	n.d.	n.d.	n.d.	n.d.	n.d.	n.d.	n.d.	n.d.	n.d.
NP_001348.2	DHX9	ATP-dependent RNA helicase A [Homo sapiens]	FCEHKR	K5	n.d.	n.d.	n.d.	n.d.	n.d.	n.d.	n.d.	n.d.	n.d.	n.d.	n.d.	1	n.d.
NP_065147.1	DDX24	ATP-dependent RNA helicase DDX24 [Homo sapiens]	QSSCGKFQTK	K6	2	3	4	5	n.d.	2	n.d.	1	1	n.d.	n.d.	n.d.	5
NP_005795.2	DDX39A	ATP-dependent RNA helicase DDX39A [Homo sapiens]	DEEVLKK	K6	n.d.	n.d.	2	n.d.	n.d.	n.d.	1	2	n.d.	n.d.	2	1	n.d.
NP_059989.2	ARID1B	AT-rich interactive domain-containing protein 1B isoform 1 [Homo sapiens]	SSSSTTTGEKITK	K10	n.d.	n.d.	n.d.	n.d.	n.d.	1	n.d.	n.d.	n.d.	n.d.	n.d.	n.d.	n.d.
NP_071423.3	EPB41L4A	band 4.1-like protein 4A [Homo sapiens]	HTAKTIK	K4	1	1	n.d.	n.d.	n.d.	n.d.	n.d.	1	n.d.	n.d.	n.d.	n.d.	n.d.
NP_001009899.2	KIAA2018	basic helix-loop-helix domain-containing protein KIAA2018 [Homo sapiens]	KINAGINR	K1	n.d.	2	n.d.	n.d.	n.d.	n.d.	n.d.	n.d.	n.d.	n.d.	n.d.	n.d.	n.d.
NP_872363.1	BCL9L	B-cell CLL/lymphoma 9-like protein [Homo sapiens]	AKLDQAPK	K2	n.d.	n.d.	n.d.	n.d.	n.d.	1	n.d.	n.d.	n.d.	n.d.	n.d.	n.d.	n.d.
NP_872363.1	BCL9L	B-cell CLL/lymphoma 9-like protein [Homo sapiens]	GHCPPAPAKPMHPENK	K9	1	3	1	1	1	n.d.	1	n.d.	n.d.	n.d.	n.d.	n.d.	17
NP_872363.1	BCL9L	B-cell CLL/lymphoma 9-like protein [Homo sapiens]	GHCPPAPAKPMHPENKLTNHGK	K9; K16	n.d.	n.d.	n.d.	n.d.	n.d.	n.d.	1	n.d.	n.d.	n.d.	n.d.	n.d.	n.d.
NP_872363.1	BCL9L	B-cell CLL/lymphoma 9-like protein [Homo sapiens]	GHCPPAPAKPMHPENKLTNHGK	K9; K22	n.d.	n.d.	n.d.	n.d.	n.d.	n.d.	1	n.d.	n.d.	n.d.	n.d.	n.d.	1
NP_872363.1	BCL9L	B-cell CLL/lymphoma 9-like protein [Homo sapiens]	IIPSEKPSSTLQYFPK	K6	n.d.	1	2	n.d.	n.d.	3	n.d.	1	8	2	2	n.d.	n.d.
NP_872363.1	BCL9L	B-cell CLL/lymphoma 9-like protein [Homo sapiens]	LTNHGKTGNGGAQSQHQNVNQGPTCNVGSKGVGAGNHGAK	K6; K30	n.d.	n.d.	1	n.d.	n.d.	n.d.	4	n.d.	n.d.	n.d.	n.d.	n.d.	3
NP_872363.1	BCL9L	B-cell CLL/lymphoma 9-like protein [Homo sapiens]	LTNHGKTGNGGAQSQHQNVNQGPTCNVGSKGVGAGNHGAK	K6; K40	n.d.	n.d.	n.d.	n.d.	n.d.	n.d.	n.d.	n.d.	n.d.	n.d.	n.d.	n.d.	1
NP_001070908.1	BCLAF1	bcl-2-associated transcription factor 1 isoform 2 [Homo sapiens]	NTEEEGLKYK	K8	n.d.	3	1	n.d.	n.d.	n.d.	n.d.	n.d.	n.d.	n.d.	n.d.	n.d.	n.d.
NP_001070908.1	BCLAF1	bcl-2-associated transcription factor 1 isoform 2 [Homo sapiens]	TGKFLK	K3	20	5	5	3	6	22	9	11	9	5	4	18	6
NP_001011878.1	DEFB121	beta-defensin 121 isoform 1 precursor [Homo sapiens]	MKLLLLLLTVTLLLAQVTPVMK	K2; K22	n.d.	n.d.	n.d.	1	n.d.	n.d.	n.d.	n.d.	n.d.	n.d.	n.d.	n.d.	n.d.
NP_001011878.1	DEFB121	beta-defensin 121 isoform 1 precursor [Homo sapiens]	MKLLLLLLTVTLLLAQVTPVMK	N1; K22	n.d.	n.d.	n.d.	1	n.d.	n.d.	n.d.	n.d.	n.d.	n.d.	n.d.	n.d.	n.d.
NP_057111.1	LACTB2	beta-lactamase-like protein 2 [Homo sapiens]	SINNDTTYCIKK	K11	n.d.	n.d.	n.d.	n.d.	n.d.	n.d.	n.d.	4	n.d.	n.d.	n.d.	n.d.	n.d.
NP_004437.2	EPRS	bifunctional glutamate/proline--tRNA ligase [Homo sapiens]	AYVDDTPAEQMKAER	K12	n.d.	n.d.	n.d.	1	1	1	n.d.	2	n.d.	n.d.	n.d.	n.d.	n.d.
NP_000703.2	BLVRA	biliverdin reductase A precursor [Homo sapiens]	LLGQFSEKELAAEK	K8	2	n.d.	4	13	35	6	n.d.	1	8	n.d.	n.d.	n.d.	n.d.
NP_061330.2	BAIAP2L1	brain-specific angiogenesis inhibitor 1-associated protein 2-like protein 1 [Homo sapiens]	EIIHELEKK	K8	n.d.	n.d.	n.d.	n.d.	n.d.	n.d.	1	n.d.	n.d.	n.d.	n.d.	n.d.	n.d.
NP_056510.2	BRPF3	bromodomain and PHD finger-containing protein 3 [Homo sapiens]	EQDEKTSAVK	K5	n.d.	n.d.	1	n.d.	n.d.	n.d.	n.d.	n.d.	n.d.	n.d.	n.d.	n.d.	n.d.
NP_056510.2	BRPF3	bromodomain and PHD finger-containing protein 3 [Homo sapiens]	TSAVKEELK	K5	2	1	1	n.d.	n.d.	n.d.	5	n.d.	n.d.	n.d.	n.d.	n.d.	11
NP_055392.1	BRD1	bromodomain-containing protein 1 [Homo sapiens]	AKLLK	K2	n.d.	n.d.	n.d.	n.d.	n.d.	n.d.	n.d.	n.d.	n.d.	n.d.	n.d.	4	n.d.
NP_055392.1	BRD1	bromodomain-containing protein 1 [Homo sapiens]	ENDEEMKAAK	K7	1	n.d.	n.d.	n.d.	n.d.	n.d.	n.d.	1	n.d.	n.d.	n.d.	1	n.d.
NP_055392.1	BRD1	bromodomain-containing protein 1 [Homo sapiens]	ENDEEMKAAKEK	K7; K10	1	10	1	n.d.	n.d.	2	2	n.d.	2	n.d.	2	3	n.d.
NP_055392.1	BRD1	bromodomain-containing protein 1 [Homo sapiens]	ESSVKTVR	K5	n.d.	1	2	n.d.	n.d.	1	1	n.d.	n.d.	n.d.	1	4	n.d.
NP_055392.1	BRD1	bromodomain-containing protein 1 [Homo sapiens]	HPSSPCSVKHSPTR	K9	7	7	3	n.d.	3	n.d.	n.d.	2	4	2	4	4	n.d.
NP_055392.1	BRD1	bromodomain-containing protein 1 [Homo sapiens]	LKYWQR	K2	n.d.	2	n.d.	n.d.	n.d.	n.d.	n.d.	n.d.	n.d.	n.d.	n.d.	n.d.	1
NP_055392.1	BRD1	bromodomain-containing protein 1 [Homo sapiens]	SELISCIENGNYAKAAR	K14	n.d.	n.d.	n.d.	n.d.	n.d.	n.d.	n.d.	n.d.	n.d.	n.d.	1	n.d.	n.d.
NP_055392.1	BRD1	bromodomain-containing protein 1 [Homo sapiens]	WKLTCYLCK	K2	n.d.	n.d.	n.d.	n.d.	n.d.	n.d.	n.d.	n.d.	n.d.	n.d.	n.d.	2	n.d.
NP_001186385.1	BRD2	bromodomain-containing protein 2 isoform 3 [Homo sapiens]	GKLSEQLK	K2	n.d.	n.d.	n.d.	n.d.	n.d.	1	n.d.	n.d.	n.d.	n.d.	n.d.	n.d.	n.d.
NP_055114.1	BRD4	bromodomain-containing protein 4 isoform short [Homo sapiens]	KPQAEKVDVIAGSSK	K1	n.d.	n.d.	1	n.d.	n.d.	n.d.	n.d.	n.d.	n.d.	n.d.	n.d.	n.d.	n.d.
NP_055114.1	BRD4	bromodomain-containing protein 4 isoform short [Homo sapiens]	KPQAEKVDVIAGSSK	K6	n.d.	n.d.	2	n.d.	n.d.	n.d.	n.d.	n.d.	n.d.	n.d.	n.d.	n.d.	n.d.
NP_055114.1	BRD4	bromodomain-containing protein 4 isoform short [Homo sapiens]	TTKLGQR	K3	n.d.	n.d.	n.d.	3	n.d.	n.d.	n.d.	n.d.	1	n.d.	1	n.d.	n.d.
NP_001157798.1	BRD8	bromodomain-containing protein 8 isoform 4 [Homo sapiens]	ATGTGKHK	N1; K6	1	n.d.	n.d.	2	1	6	2	1	n.d.	n.d.	4	6	n.d.
NP_001157798.1	BRD8	bromodomain-containing protein 8 isoform 4 [Homo sapiens]	ATGTGKHK	N1; K8	n.d.	n.d.	n.d.	n.d.	n.d.	n.d.	n.d.	n.d.	n.d.	n.d.	1	n.d.	n.d.
NP_001157798.1	BRD8	bromodomain-containing protein 8 isoform 4 [Homo sapiens]	DKPVPLPAPEMTVKQER	K14	n.d.	n.d.	1	n.d.	4	2	4	2	3	n.d.	n.d.	n.d.	n.d.
NP_001157798.1	BRD8	bromodomain-containing protein 8 isoform 4 [Homo sapiens]	GEKGEVVETVEDVIVR	K3	3	11	15	9	5	2	6	2	3	2	6	6	5
NP_001157798.1	BRD8	bromodomain-containing protein 8 isoform 4 [Homo sapiens]	SGVAEAPVGSKAPSIDGK	K11	n.d.	n.d.	n.d.	n.d.	n.d.	n.d.	1	n.d.	n.d.	n.d.	n.d.	n.d.	n.d.
NP_005947.3	MTHFD1	C-1-tetrahydrofolate synthase, cytoplasmic [Homo sapiens]	ITIGQAPTEKGHTR	K10	n.d.	n.d.	n.d.	n.d.	n.d.	n.d.	n.d.	1	n.d.	n.d.	n.d.	n.d.	n.d.
NP_004332.2	CAD	CAD protein [Homo sapiens]	VSTKIGSCMK	K4	n.d.	n.d.	n.d.	n.d.	n.d.	n.d.	n.d.	1	n.d.	n.d.	n.d.	n.d.	n.d.
NP_149113.3	CABS1	calcium-binding and spermatid-specific protein 1 [Homo sapiens]	AEDGLPK	N1	n.d.	n.d.	1	n.d.	n.d.	n.d.	n.d.	n.d.	n.d.	n.d.	n.d.	n.d.	n.d.
NP_005175.2	CALM3	calmodulin [Homo sapiens]	ADQLTEEQIAEFK	N1	1	n.d.	n.d.	n.d.	n.d.	n.d.	n.d.	n.d.	n.d.	n.d.	n.d.	n.d.	n.d.
NP_056262.3	CAMSAP1	calmodulin-regulated spectrin-associated protein 1 [Homo sapiens]	KKMEALSAR	K2	n.d.	n.d.	1	1	n.d.	n.d.	n.d.	n.d.	n.d.	n.d.	n.d.	n.d.	n.d.
NP_001003962.1	CAPNS1	calpain small subunit 1 [Homo sapiens]	MFLVNSFLK	N1	15	10	13	18	2	2	5	7	9	1	5	1	n.d.
NP_001003962.1	CAPNS1	calpain small subunit 1 [Homo sapiens]	WQAIYKQFDTDR	K6	n.d.	n.d.	n.d.	n.d.	n.d.	n.d.	n.d.	1	n.d.	n.d.	n.d.	n.d.	n.d.
NP_004359.1	CNN2	calponin-2 isoform a [Homo sapiens]	SSTQFNKGPSYGLSAEVK	N1	n.d.	n.d.	n.d.	n.d.	n.d.	2	n.d.	n.d.	n.d.	n.d.	n.d.	n.d.	n.d.
NP_001830.1	CNN3	calponin-3 [Homo sapiens]	FDEGKLK	K5	n.d.	n.d.	1	n.d.	n.d.	n.d.	n.d.	n.d.	n.d.	n.d.	n.d.	n.d.	n.d.
NP_001830.1	CNN3	calponin-3 [Homo sapiens]	IASKYDHQAEEDLR	K4	n.d.	3	n.d.	n.d.	n.d.	n.d.	n.d.	n.d.	n.d.	n.d.	n.d.	n.d.	n.d.
NP_001830.1	CNN3	calponin-3 [Homo sapiens]	THFNKGPSYGLSAEVK	N1	2	n.d.	n.d.	n.d.	n.d.	n.d.	n.d.	n.d.	n.d.	n.d.	n.d.	n.d.	n.d.
NP_004334.1	CALR	calreticulin precursor [Homo sapiens]	AAEKQMK	K4	n.d.	2	n.d.	3	n.d.	n.d.	n.d.	n.d.	n.d.	1	n.d.	5	n.d.
NP_002726.1	PRKAR1B	cAMP-dependent protein kinase type I-beta regulatory subunit [Homo sapiens]	AATVVARGPLKCVK	K11	n.d.	n.d.	n.d.	n.d.	n.d.	n.d.	n.d.	n.d.	1	n.d.	n.d.	n.d.	n.d.
NP_004148.1	PRKAR2A	cAMP-dependent protein kinase type II-alpha regulatory subunit [Homo sapiens]	SHIQIPPGLTELLQGYTVEVLR	N1	3	2	2	5	n.d.	n.d.	n.d.	n.d.	n.d.	n.d.	n.d.	n.d.	n.d.
NP_689795.3	CT45A2	cancer/testis antigen family 45 member A2 [Homo sapiens]	CVGQKYEK	K5	n.d.	n.d.	n.d.	n.d.	n.d.	n.d.	n.d.	n.d.	n.d.	n.d.	n.d.	n.d.	6
NP_001748.1	CBR1	carbonyl reductase [NADPH] 1 [Homo sapiens]	SSGIHVALVTGGNK	N1	12	7	6	7	n.d.	12	8	5	1	n.d.	n.d.	9	n.d.
NP_620164.1	CMBL	carboxymethylenebutenolidase homolog [Homo sapiens]	AYVTKSPVDAGK	K5	n.d.	n.d.	n.d.	n.d.	n.d.	n.d.	1	1	n.d.	n.d.	n.d.	n.d.	n.d.
NP_001136115.1	CASKIN2	caskin-2 isoform b [Homo sapiens]	AAEKSIGTK	K4	n.d.	n.d.	n.d.	n.d.	n.d.	n.d.	n.d.	n.d.	1	n.d.	n.d.	n.d.	n.d.
NP_001131140.1	CASP8AP2	CASP8-associated protein 2 [Homo sapiens]	TPEKQLLETLK	K4	n.d.	2	1	n.d.	n.d.	n.d.	n.d.	n.d.	n.d.	n.d.	n.d.	3	n.d.
NP_001894.2	CTNNA1	catenin alpha-1 [Homo sapiens]	TAVHAGNINFK	N1	1	n.d.	n.d.	n.d.	n.d.	3	n.d.	4	n.d.	n.d.	n.d.	1	n.d.
NP_001744.2	CAV1	caveolin-1 isoform alpha [Homo sapiens]	SGGKYVDSEGHLYTVPIR	N1; K4	22	n.d.	n.d.	n.d.	n.d.	n.d.	n.d.	n.d.	n.d.	n.d.	n.d.	n.d.	n.d.
NP_005751.2	CEBPZ	CCAAT/enhancer-binding protein zeta [Homo sapiens]	QLNKYDPFSR	K4	n.d.	1	n.d.	n.d.	n.d.	n.d.	n.d.	n.d.	1	n.d.	n.d.	n.d.	n.d.
NP_060707.2	CCAR1	cell division cycle and apoptosis regulator protein 1 [Homo sapiens]	SSQQQTQPQKQR	K10	n.d.	n.d.	n.d.	n.d.	n.d.	n.d.	n.d.	n.d.	n.d.	n.d.	n.d.	2	n.d.
NP_001869.1	CRABP2	cellular retinoic acid-binding protein 2 [Homo sapiens]	SLVKWESENK	K4	n.d.	n.d.	n.d.	n.d.	n.d.	n.d.	n.d.	3	n.d.	n.d.	n.d.	n.d.	n.d.
NP_001869.1	CRABP2	cellular retinoic acid-binding protein 2 [Homo sapiens]	WESENKMVCEQK	K6	n.d.	n.d.	n.d.	n.d.	n.d.	n.d.	n.d.	2	n.d.	n.d.	n.d.	n.d.	n.d.
NP_001119587.1	TP53	cellular tumor antigen p53 isoform d [Homo sapiens]	HKKLMFK	K2; K3	n.d.	3	n.d.	n.d.	n.d.	n.d.	n.d.	n.d.	n.d.	n.d.	n.d.	n.d.	n.d.
NP_001119587.1	TP53	cellular tumor antigen p53 isoform d [Homo sapiens]	KPLDGEYFTLQIR	K1	n.d.	1	n.d.	n.d.	n.d.	n.d.	n.d.	n.d.	n.d.	n.d.	n.d.	n.d.	n.d.
NP_057427.3	CENPF	centromere protein F [Homo sapiens]	MDNLKYVNQLK	K5	n.d.	1	1	n.d.	n.d.	n.d.	n.d.	n.d.	n.d.	n.d.	n.d.	1	n.d.
NP_001231573.1	CHMP2B	charged multivesicular body protein 2b isoform 2 [Homo sapiens]	TMQAVNKK	K7	n.d.	n.d.	n.d.	n.d.	n.d.	n.d.	n.d.	1	n.d.	n.d.	n.d.	n.d.	n.d.
NP_001279.2	CLIC1	chloride intracellular channel protein 1 [Homo sapiens]	AEEQPQVELFVK	N1	n.d.	n.d.	n.d.	3	n.d.	n.d.	n.d.	n.d.	n.d.	n.d.	n.d.	n.d.	n.d.
NP_001279.2	CLIC1	chloride intracellular channel protein 1 [Homo sapiens]	FLDGNELTLADCNLLPKLHIVQVVCK	K17	n.d.	n.d.	n.d.	n.d.	4	n.d.	2	2	n.d.	n.d.	n.d.	n.d.	n.d.
NP_001279.2	CLIC1	chloride intracellular channel protein 1 [Homo sapiens]	NSNPALNDNLEKGLLK	K12	n.d.	n.d.	n.d.	n.d.	n.d.	n.d.	n.d.	n.d.	n.d.	n.d.	1	n.d.	n.d.
NP_001257804.1	MEAF6	chromatin modification-related protein MEAF6 isoform 2 [Homo sapiens]	EPGSGTESDTSPDFHNQENEPSQEDPEDLDGSVQGVKPQK	K37	n.d.	n.d.	n.d.	n.d.	n.d.	1	2	8	3	n.d.	6	n.d.	n.d.
NP_001257804.1	MEAF6	chromatin modification-related protein MEAF6 isoform 2 [Homo sapiens]	YLTNQKNSNSK	K6	27	17	4	5	7	19	30	45	42	34	54	52	n.d.
NP_001257804.1	MEAF6	chromatin modification-related protein MEAF6 isoform 2 [Homo sapiens]	YLTNQKNSNSKNDR	K6; K11	13	15	5	2	2	3	8	7	8	n.d.	2	7	1
NP_001120700.1	CBX1	chromobox protein homolog 1 [Homo sapiens]	TAHETDKSEGGKR	K12	1	n.d.	n.d.	n.d.	n.d.	n.d.	n.d.	n.d.	n.d.	n.d.	n.d.	n.d.	n.d.
NP_057671.2	CBX3	chromobox protein homolog 3 [Homo sapiens]	DAADKPR	K5	2	n.d.	1	n.d.	n.d.	n.d.	n.d.	n.d.	n.d.	n.d.	n.d.	n.d.	n.d.
NP_001244905.1	CIZ1	cip1-interacting zinc finger protein isoform 6 [Homo sapiens]	TPAPEPEPCEASELPAKR	K17	n.d.	n.d.	n.d.	n.d.	1	n.d.	n.d.	n.d.	n.d.	n.d.	n.d.	n.d.	n.d.
NP_009105.1	CIT	citron Rho-interacting kinase isoform 2 [Homo sapiens]	LEKAVK	K3	n.d.	n.d.	n.d.	1	n.d.	n.d.	n.d.	n.d.	n.d.	n.d.	n.d.	n.d.	n.d.
NP_004850.1	CLTC	clathrin heavy chain 1 [Homo sapiens]	CYDEKMYDAAK	K5	n.d.	n.d.	n.d.	n.d.	2	n.d.	n.d.	4	1	1	2	n.d.	n.d.
NP_008937.1	NUDT21	cleavage and polyadenylation specificity factor subunit 5 [Homo sapiens]	GVTQFGNKYIQQTKPLTLER	K8	5	9	6	4	2	n.d.	4	2	2	4	1	5	17
NP_066972.1	COTL1	coactosin-like protein [Homo sapiens]	IDKEACR	K3	n.d.	n.d.	n.d.	1	n.d.	n.d.	n.d.	n.d.	n.d.	n.d.	n.d.	n.d.	n.d.
NP_001135753.1	ARCN1	coatomer subunit delta isoform 2 [Homo sapiens]	ISDDKYGR	K5	n.d.	n.d.	n.d.	1	n.d.	n.d.	n.d.	n.d.	n.d.	n.d.	n.d.	n.d.	n.d.
NP_005498.1	CFL1	cofilin-1 [Homo sapiens]	ASGVAVSDGVIK	N1	n.d.	6	2	3	n.d.	n.d.	7	n.d.	n.d.	n.d.	n.d.	n.d.	n.d.
NP_005498.1	CFL1	cofilin-1 [Homo sapiens]	AVLFCLSEDKK	K10	n.d.	n.d.	1	1	n.d.	n.d.	n.d.	6	4	1	1	n.d.	n.d.
NP_005498.1	CFL1	cofilin-1 [Homo sapiens]	EILVGDVGQTVDDPYATFVKMLPDKDCR	K20	n.d.	n.d.	n.d.	n.d.	n.d.	n.d.	n.d.	1	n.d.	n.d.	n.d.	n.d.	n.d.
NP_005498.1	CFL1	cofilin-1 [Homo sapiens]	HELQANCYEEVKDR	K12	n.d.	n.d.	n.d.	3	3	n.d.	n.d.	9	n.d.	n.d.	n.d.	n.d.	2
NP_005498.1	CFL1	cofilin-1 [Homo sapiens]	MLPDKDCR	K5	n.d.	n.d.	1	n.d.	n.d.	n.d.	n.d.	1	n.d.	n.d.	n.d.	n.d.	n.d.
NP_005498.1	CFL1	cofilin-1 [Homo sapiens]	SKMIYASSK	K2	n.d.	n.d.	n.d.	n.d.	n.d.	n.d.	n.d.	2	n.d.	n.d.	n.d.	n.d.	n.d.
NP_001036216.1	STAG2	cohesin subunit SA-2 isoform b [Homo sapiens]	GGNGGGKPPSGPNR	K7	n.d.	n.d.	n.d.	n.d.	n.d.	n.d.	n.d.	1	n.d.	n.d.	n.d.	n.d.	n.d.
NP_777591.2	NP_777591.2	coiled-coil domain-containing protein 75 [Homo sapiens]	AEEKLESYR	K4	n.d.	n.d.	n.d.	1	n.d.	n.d.	n.d.	n.d.	n.d.	n.d.	n.d.	n.d.	n.d.
NP_079001.2	CCDC82	coiled-coil domain-containing protein 82 [Homo sapiens]	TPEKTLAAQK	K4	n.d.	n.d.	n.d.	n.d.	1	n.d.	n.d.	n.d.	n.d.	n.d.	n.d.	n.d.	n.d.
NP_004636.1	COIL	coilin [Homo sapiens]	NTTADKLAIK	K6	n.d.	n.d.	n.d.	n.d.	n.d.	n.d.	1	n.d.	1	n.d.	n.d.	n.d.	n.d.
NP_378667.1	COL4A6	collagen alpha-6(IV) chain isoform B precursor [Homo sapiens]	KGSKGEPGPK	K1	1	n.d.	n.d.	n.d.	n.d.	n.d.	n.d.	n.d.	n.d.	n.d.	n.d.	n.d.	n.d.
NP_001203.1	C1QBP	complement component 1 Q subcomponent-binding protein, mitochondrial precursor [Homo sapiens]	AFVDFLSDEIKEER	K11	1	7	n.d.	3	n.d.	n.d.	n.d.	n.d.	n.d.	n.d.	n.d.	n.d.	8
NP_001185792.1	CPNE1	copine-1 isoform c [Homo sapiens]	AHCVTLVQLSISCDHLIDK	N1	n.d.	n.d.	2	2	n.d.	n.d.	n.d.	n.d.	n.d.	n.d.	n.d.	n.d.	n.d.
NP_001185792.1	CPNE1	copine-1 isoform c [Homo sapiens]	QGDGKWHLVYR	K5	n.d.	n.d.	2	n.d.	n.d.	n.d.	n.d.	n.d.	n.d.	n.d.	n.d.	n.d.	n.d.
NP_055408.2	CXXC1	cpG-binding protein isoform 2 [Homo sapiens]	RPLPTQQQPQPSQKLGR	K14	n.d.	n.d.	1	n.d.	n.d.	n.d.	n.d.	n.d.	n.d.	n.d.	n.d.	n.d.	n.d.
NP_001814.2	CKB	creatine kinase B-type [Homo sapiens]	HEKFSEVLK	K3	n.d.	n.d.	n.d.	n.d.	1	n.d.	n.d.	n.d.	n.d.	n.d.	n.d.	n.d.	n.d.
NP_001073315.1	CREBBP	CREB-binding protein isoform b [Homo sapiens]	EESTAASETTEGSQGDSKNAK	K18	n.d.	12	5	11	8	6	2	7	15	7	7	5	n.d.
NP_001073315.1	CREBBP	CREB-binding protein isoform b [Homo sapiens]	EESTAASETTEGSQGDSKNAKK	K18; K21	n.d.	11	5	6	10	10	7	n.d.	n.d.	n.d.	2	12	18
NP_001073315.1	CREBBP	CREB-binding protein isoform b [Homo sapiens]	EESTAASETTEGSQGDSKNAKK	K18; K22	n.d.	14	n.d.	n.d.	9	8	6	n.d.	n.d.	n.d.	2	8	14
NP_001073315.1	CREBBP	CREB-binding protein isoform b [Homo sapiens]	EESTAASETTEGSQGDSKNAKK	K21; K22	n.d.	n.d.	n.d.	n.d.	n.d.	n.d.	n.d.	n.d.	n.d.	n.d.	n.d.	1	n.d.
NP_001073315.1	CREBBP	CREB-binding protein isoform b [Homo sapiens]	EESTAASETTEGSQGDSKNAKKK	K18; K21; K22	n.d.	33	12	17	31	n.d.	16	7	18	n.d.	2	15	24
NP_001073315.1	CREBBP	CREB-binding protein isoform b [Homo sapiens]	EESTAASETTEGSQGDSKNAKKK	K18; K21; K23	n.d.	3	1	n.d.	n.d.	n.d.	5	1	2	n.d.	1	4	3
NP_001073315.1	CREBBP	CREB-binding protein isoform b [Homo sapiens]	EESTAASETTEGSQGDSKNAKKK	K18; K22; K23	n.d.	n.d.	n.d.	n.d.	n.d.	n.d.	n.d.	n.d.	n.d.	n.d.	n.d.	1	1
NP_001073315.1	CREBBP	CREB-binding protein isoform b [Homo sapiens]	EESTAASETTEGSQGDSKNAKKK	K21; K22; K23	n.d.	n.d.	n.d.	n.d.	1	n.d.	1	n.d.	n.d.	n.d.	n.d.	n.d.	1
NP_001073315.1	CREBBP	CREB-binding protein isoform b [Homo sapiens]	FVYTCNECKHHVETR	K9	n.d.	n.d.	2	n.d.	n.d.	n.d.	n.d.	n.d.	n.d.	n.d.	n.d.	n.d.	n.d.
NP_001073315.1	CREBBP	CREB-binding protein isoform b [Homo sapiens]	KEESTAASETTEGSQGDSKNAKK	K19; K22	n.d.	n.d.	n.d.	n.d.	n.d.	n.d.	n.d.	3	n.d.	n.d.	n.d.	n.d.	n.d.
NP_001073315.1	CREBBP	CREB-binding protein isoform b [Homo sapiens]	KEESTAASETTEGSQGDSKNAKKK	K19; K22; K24	n.d.	n.d.	n.d.	n.d.	1	n.d.	n.d.	n.d.	n.d.	n.d.	n.d.	n.d.	n.d.
NP_001073315.1	CREBBP	CREB-binding protein isoform b [Homo sapiens]	KKEESTAASETTEGSQGDSKNAKK	K20; K23	n.d.	n.d.	n.d.	n.d.	n.d.	n.d.	n.d.	n.d.	1	n.d.	n.d.	n.d.	n.d.
NP_001073315.1	CREBBP	CREB-binding protein isoform b [Homo sapiens]	KKEESTAASETTEGSQGDSKNAKK	K20; K24	n.d.	n.d.	4	7	n.d.	n.d.	n.d.	1	3	n.d.	n.d.	n.d.	n.d.
NP_001073315.1	CREBBP	CREB-binding protein isoform b [Homo sapiens]	KKEESTAASETTEGSQGDSKNAKKK	K20; K23; K24	4	n.d.	n.d.	n.d.	n.d.	9	n.d.	n.d.	n.d.	3	n.d.	n.d.	n.d.
NP_001073315.1	CREBBP	CREB-binding protein isoform b [Homo sapiens]	KKEESTAASETTEGSQGDSKNAKKKNNK	K20; K23; K24; K25	n.d.	3	n.d.	n.d.	n.d.	1	1	n.d.	n.d.	n.d.	n.d.	n.d.	n.d.
NP_001073315.1	CREBBP	CREB-binding protein isoform b [Homo sapiens]	KKNNKKTNK	K1; K2; K5; K6	n.d.	n.d.	n.d.	n.d.	n.d.	n.d.	n.d.	n.d.	n.d.	1	n.d.	3	n.d.
NP_001073315.1	CREBBP	CREB-binding protein isoform b [Homo sapiens]	KKNNKKTNKNK	K1; K2; K5; K6; K9	n.d.	n.d.	n.d.	n.d.	n.d.	n.d.	n.d.	n.d.	n.d.	1	n.d.	n.d.	n.d.
NP_001073315.1	CREBBP	CREB-binding protein isoform b [Homo sapiens]	KNNKKTNKNK	K1; K4; K5; K10	n.d.	n.d.	n.d.	1	n.d.	n.d.	n.d.	n.d.	n.d.	n.d.	n.d.	n.d.	n.d.
NP_001073315.1	CREBBP	CREB-binding protein isoform b [Homo sapiens]	KNNKKTNKNK	K1; K4; K5; K8	n.d.	2	1	n.d.	2	1	1	4	1	n.d.	n.d.	n.d.	n.d.
NP_001073315.1	CREBBP	CREB-binding protein isoform b [Homo sapiens]	KPSMPNVSNDLSQKLYATMEK	K14	n.d.	n.d.	2	n.d.	n.d.	n.d.	n.d.	n.d.	n.d.	n.d.	n.d.	n.d.	n.d.
NP_001073315.1	CREBBP	CREB-binding protein isoform b [Homo sapiens]	KTNKNKSSISR	K1; K4; K6	n.d.	2	n.d.	n.d.	n.d.	n.d.	6	3	n.d.	2	n.d.	2	2
NP_001073315.1	CREBBP	CREB-binding protein isoform b [Homo sapiens]	KYEFSPQTLCCYGKQLCTIPR	K14	n.d.	4	2	n.d.	n.d.	n.d.	n.d.	n.d.	n.d.	n.d.	n.d.	n.d.	6
NP_001073315.1	CREBBP	CREB-binding protein isoform b [Homo sapiens]	LTSAKELPYFEGDFWPNVLEESIK	K5	n.d.	2	n.d.	n.d.	n.d.	n.d.	2	n.d.	n.d.	n.d.	n.d.	n.d.	10
NP_001073315.1	CREBBP	CREB-binding protein isoform b [Homo sapiens]	LYATMEKHK	K7	n.d.	n.d.	6	n.d.	n.d.	n.d.	n.d.	n.d.	n.d.	n.d.	n.d.	n.d.	n.d.
NP_001073315.1	CREBBP	CREB-binding protein isoform b [Homo sapiens]	MVKWGLGLDDEGSSQGEPQSK	K3	n.d.	5	9	2	12	15	1	9	8	7	13	10	4
NP_001073315.1	CREBBP	CREB-binding protein isoform b [Homo sapiens]	NAKKKNNKKTNKNK	K3; K4; K5; K8; K9; K12	n.d.	n.d.	n.d.	n.d.	n.d.	n.d.	1	n.d.	n.d.	n.d.	n.d.	n.d.	n.d.
NP_001073315.1	CREBBP	CREB-binding protein isoform b [Homo sapiens]	NANCSLPSCQKMK	K11	n.d.	2	6	4	n.d.	n.d.	2	n.d.	n.d.	n.d.	1	n.d.	n.d.
NP_001073315.1	CREBBP	CREB-binding protein isoform b [Homo sapiens]	NKSSISR	K2	n.d.	n.d.	n.d.	n.d.	2	n.d.	n.d.	n.d.	n.d.	n.d.	n.d.	n.d.	2
NP_001073315.1	CREBBP	CREB-binding protein isoform b [Homo sapiens]	NNKKTNK	K3; K4	n.d.	n.d.	1	n.d.	n.d.	n.d.	1	1	1	n.d.	3	n.d.	n.d.
NP_001073315.1	CREBBP	CREB-binding protein isoform b [Homo sapiens]	NNKKTNKNK	K3; K4; K7	n.d.	2	4	3	1	1	4	n.d.	1	n.d.	1	n.d.	6
NP_001073315.1	CREBBP	CREB-binding protein isoform b [Homo sapiens]	NNKKTNKNKSSISR	K3; K4; K7; K9	n.d.	5	5	n.d.	10	3	8	5	n.d.	n.d.	3	5	n.d.
NP_001073315.1	CREBBP	CREB-binding protein isoform b [Homo sapiens]	SHAHKMVK	K5	n.d.	n.d.	n.d.	n.d.	n.d.	1	n.d.	2	n.d.	1	2	2	n.d.
NP_001073315.1	CREBBP	CREB-binding protein isoform b [Homo sapiens]	SHAHKMVKWGLGLDDEGSSQGEPQSK	K5; K8	n.d.	4	3	n.d.	5	1	n.d.	6	1	4	6	n.d.	n.d.
NP_001073315.1	CREBBP	CREB-binding protein isoform b [Homo sapiens]	YHFCEKCFTEIQGENVTLGDDPSQPQTTISK	K6	n.d.	n.d.	n.d.	n.d.	1	n.d.	n.d.	n.d.	2	n.d.	n.d.	n.d.	n.d.
NP_001073341.1	CUL4B	cullin-4B isoform 2 [Homo sapiens]	SATDGNTSTTPPTSAKK	K16	n.d.	n.d.	n.d.	n.d.	n.d.	n.d.	1	n.d.	n.d.	n.d.	n.d.	n.d.	n.d.
NP_060918.2	CAND1	cullin-associated NEDD8-dissociated protein 1 [Homo sapiens]	ASASYHISNLLEK	N1	n.d.	1	1	n.d.	1	2	2	n.d.	n.d.	n.d.	2	n.d.	n.d.
NP_001666.2	ATF4	cyclic AMP-dependent transcription factor ATF-4 [Homo sapiens]	VKGEKLDK	K5	n.d.	n.d.	1	n.d.	n.d.	n.d.	n.d.	n.d.	n.d.	n.d.	n.d.	n.d.	n.d.
NP_005181.2	CCNC	cyclin-C isoform a [Homo sapiens]	AGNFWQSSHYLQWILDK	N1	7	n.d.	n.d.	n.d.	1	n.d.	n.d.	n.d.	n.d.	n.d.	n.d.	n.d.	n.d.
NP_001163877.1	CDK1	cyclin-dependent kinase 1 isoform 4 [Homo sapiens]	MEDYTKIEK	N1; K6	n.d.	n.d.	n.d.	n.d.	n.d.	n.d.	7	n.d.	n.d.	n.d.	n.d.	n.d.	n.d.
NP_001163877.1	CDK1	cyclin-dependent kinase 1 isoform 4 [Homo sapiens]	TTGQVVAMKK	K9	n.d.	1	2	n.d.	3	1	4	3	1	2	2	2	n.d.
NP_001157882.1	CDK5	cyclin-dependent kinase 5 isoform 2 [Homo sapiens]	EICLLKELK	K6	n.d.	n.d.	n.d.	1	n.d.	n.d.	n.d.	n.d.	n.d.	n.d.	n.d.	n.d.	n.d.
NP_005246.2	GAK	cyclin-G-associated kinase [Homo sapiens]	SLLQSALDFLAGPGSLGGASGR	N1	1	n.d.	n.d.	n.d.	n.d.	n.d.	n.d.	n.d.	n.d.	n.d.	n.d.	n.d.	n.d.
NP_000091.1	CSTB	cystatin-B [Homo sapiens]	SQLEEKENK	K6	n.d.	n.d.	n.d.	n.d.	n.d.	n.d.	n.d.	2	n.d.	n.d.	n.d.	n.d.	n.d.
NP_001137545.1	CHORDC1	cysteine and histidine-rich domain-containing protein 1 isoform b [Homo sapiens]	LKLSSGNEENK	K2; K11	n.d.	n.d.	1	n.d.	n.d.	n.d.	n.d.	n.d.	n.d.	n.d.	n.d.	n.d.	n.d.
NP_644802.1	CARS	cysteine--tRNA ligase, cytoplasmic isoform a [Homo sapiens]	LNETTDPDKK	K9	n.d.	n.d.	n.d.	2	1	n.d.	2	n.d.	n.d.	n.d.	n.d.	n.d.	n.d.
NP_061820.1	CYCS	cytochrome c [Homo sapiens]	GDVEKGKK	N1; K5	2	n.d.	n.d.	n.d.	n.d.	n.d.	n.d.	n.d.	n.d.	n.d.	n.d.	n.d.	n.d.
NP_001367.2	DYNC1H1	cytoplasmic dynein 1 heavy chain 1 [Homo sapiens]	NVAKLQK	K4	n.d.	n.d.	n.d.	n.d.	n.d.	n.d.	2	n.d.	n.d.	n.d.	n.d.	n.d.	n.d.
NP_001367.2	DYNC1H1	cytoplasmic dynein 1 heavy chain 1 [Homo sapiens]	SFDSEFKLACK	K7	n.d.	n.d.	n.d.	4	2	n.d.	3	1	n.d.	n.d.	3	n.d.	n.d.
NP_055423.1	CYFIP1	cytoplasmic FMR1-interacting protein 1 isoform a [Homo sapiens]	CSVKNDHSAYK	K4	n.d.	n.d.	n.d.	n.d.	2	n.d.	n.d.	n.d.	n.d.	n.d.	n.d.	n.d.	n.d.
NP_006816.2	CKAP4	cytoskeleton-associated protein 4 [Homo sapiens]	GGHGAASPSEKGAHPSGGADDVAK	K11	n.d.	n.d.	1	n.d.	n.d.	n.d.	n.d.	n.d.	n.d.	n.d.	n.d.	n.d.	n.d.
NP_065863.2	DOCK6	dedicator of cytokinesis protein 6 [Homo sapiens]	AHGELPEQHKR	K10	n.d.	n.d.	n.d.	n.d.	n.d.	n.d.	n.d.	n.d.	1	n.d.	1	n.d.	n.d.
NP_001258930.1	DOCK7	dedicator of cytokinesis protein 7 isoform 4 [Homo sapiens]	AHGELHEQFKR	K10	n.d.	n.d.	n.d.	3	n.d.	n.d.	n.d.	n.d.	n.d.	n.d.	n.d.	n.d.	n.d.
NP_001939.1	DUT	deoxyuridine 5'-triphosphate nucleotidohydrolase, mitochondrial isoform 2 [Homo sapiens]	PCSEETPAISPSKR	K13	n.d.	n.d.	n.d.	n.d.	n.d.	n.d.	n.d.	1	n.d.	n.d.	n.d.	n.d.	n.d.
NP_001020420.1	DUT	deoxyuridine 5'-triphosphate nucleotidohydrolase, mitochondrial isoform 3 [Homo sapiens]	GSGGFGSTGKN	K10	n.d.	n.d.	1	n.d.	n.d.	n.d.	n.d.	n.d.	n.d.	n.d.	n.d.	n.d.	n.d.
NP_001008844.1	DSP	desmoplakin isoform II [Homo sapiens]	LTEEETVCLDLDKVEAYR	K13	n.d.	n.d.	n.d.	n.d.	n.d.	n.d.	10	n.d.	n.d.	n.d.	n.d.	n.d.	1
NP_001008844.1	DSP	desmoplakin isoform II [Homo sapiens]	YQAECSQFKAK	K9	n.d.	n.d.	n.d.	n.d.	n.d.	n.d.	1	n.d.	n.d.	n.d.	n.d.	n.d.	n.d.
NP_006861.1	DSTN	destrin isoform a [Homo sapiens]	CSTPEEIKK	K8	n.d.	n.d.	n.d.	n.d.	n.d.	n.d.	n.d.	1	n.d.	n.d.	n.d.	n.d.	n.d.
NP_006861.1	DSTN	destrin isoform a [Homo sapiens]	IFYDMKVR	K6	n.d.	n.d.	n.d.	n.d.	n.d.	n.d.	n.d.	3	n.d.	n.d.	n.d.	n.d.	n.d.
NP_001011546.1	DSTN	destrin isoform b [Homo sapiens]	FQGIKHECQANGPEDLNR	K5	n.d.	n.d.	n.d.	n.d.	n.d.	n.d.	1	n.d.	n.d.	n.d.	1	n.d.	n.d.
NP_001011546.1	DSTN	destrin isoform b [Homo sapiens]	KFQGIK	K1	5	n.d.	2	3	2	5	3	8	2	2	6	2	n.d.
NP_002961.1	SAT1	diamine acetyltransferase 1 [Homo sapiens]	ELAKYEYMEEQVILTEK	K4	n.d.	4	2	5	n.d.	n.d.	1	n.d.	n.d.	1	1	n.d.	10
NP_597998.1	SAT2	diamine acetyltransferase 2 [Homo sapiens]	ELAEFEKLSDQVK	K7	n.d.	n.d.	n.d.	2	n.d.	n.d.	n.d.	n.d.	n.d.	n.d.	n.d.	n.d.	n.d.
NP_000099.2	DLD	dihydrolipoyl dehydrogenase, mitochondrial precursor [Homo sapiens]	ILQKQGFK	K4	1	n.d.	n.d.	2	n.d.	n.d.	n.d.	n.d.	n.d.	n.d.	n.d.	n.d.	n.d.
NP_000099.2	DLD	dihydrolipoyl dehydrogenase, mitochondrial precursor [Homo sapiens]	SEEQLKEEGIEYK	K6	n.d.	n.d.	n.d.	n.d.	1	n.d.	n.d.	n.d.	n.d.	n.d.	n.d.	n.d.	n.d.
NP_055051.1	GNPAT	dihydroxyacetone phosphate acyltransferase [Homo sapiens]	LGVVEKK	K6	8	7	1	2	3	2	n.d.	3	3	1	18	10	8
NP_775873.2	DIP2B	disco-interacting protein 2 homolog B [Homo sapiens]	TSKEGSVMGVTVSR	K3	n.d.	n.d.	n.d.	1	n.d.	n.d.	n.d.	n.d.	n.d.	n.d.	n.d.	n.d.	n.d.
NP_001370.1	DNMT1	DNA (cytosine-5)-methyltransferase 1 isoform b [Homo sapiens]	GKGKGKGK	K2; K4; K6	n.d.	n.d.	n.d.	n.d.	n.d.	n.d.	n.d.	1	n.d.	n.d.	n.d.	n.d.	n.d.
NP_061973.1	DMAP1	DNA methyltransferase 1-associated protein 1 [Homo sapiens]	AKLGSK	K2	1	n.d.	n.d.	n.d.	n.d.	n.d.	n.d.	n.d.	n.d.	n.d.	n.d.	n.d.	n.d.
NP_061973.1	DMAP1	DNA methyltransferase 1-associated protein 1 [Homo sapiens]	ESASSSSSVKK	K10	n.d.	n.d.	n.d.	n.d.	n.d.	n.d.	n.d.	1	n.d.	n.d.	n.d.	n.d.	n.d.
NP_005723.2	RAD50	DNA repair protein RAD50 [Homo sapiens]	SKEINQTR	K2	n.d.	n.d.	n.d.	n.d.	n.d.	n.d.	1	n.d.	n.d.	n.d.	n.d.	n.d.	n.d.
NP_006288.2	XRCC1	DNA repair protein XRCC1 [Homo sapiens]	AQGAVTGKPR	K8	n.d.	n.d.	n.d.	n.d.	n.d.	1	1	n.d.	n.d.	n.d.	1	n.d.	n.d.
NP_005907.3	MCM7	DNA replication licensing factor MCM7 isoform 1 [Homo sapiens]	FLQEFYQDDELGKK	K13	n.d.	n.d.	n.d.	n.d.	n.d.	n.d.	n.d.	1	n.d.	n.d.	n.d.	n.d.	n.d.
NP_003277.1	TOP1	DNA topoisomerase 1 [Homo sapiens]	ASGDAKIK	K6	n.d.	n.d.	n.d.	n.d.	n.d.	n.d.	n.d.	n.d.	n.d.	n.d.	n.d.	3	n.d.
NP_003277.1	TOP1	DNA topoisomerase 1 [Homo sapiens]	KLEEEEDGKLK	K9	n.d.	2	3	11	8	3	8	12	5	5	8	5	n.d.
NP_003277.1	TOP1	DNA topoisomerase 1 [Homo sapiens]	VPVEKR	K5	n.d.	n.d.	n.d.	n.d.	n.d.	n.d.	n.d.	n.d.	3	n.d.	n.d.	n.d.	n.d.
NP_001632.2	APEX1	DNA-(apurinic or apyrimidinic site) lyase [Homo sapiens]	CSENKLPAELQELPGLSHQYWSAPSDK	K5	n.d.	n.d.	n.d.	n.d.	n.d.	n.d.	n.d.	2	n.d.	n.d.	n.d.	n.d.	n.d.
NP_851998.1	ID1	DNA-binding protein inhibitor ID-1 isoform b [Homo sapiens]	VASGSTATAAAGPSCALKAGK	K18	n.d.	n.d.	n.d.	n.d.	n.d.	n.d.	n.d.	1	n.d.	n.d.	n.d.	n.d.	n.d.
NP_008835.5	PRKDC	DNA-dependent protein kinase catalytic subunit isoform 1 [Homo sapiens]	QITPQQQEKSPVNTK	K9	n.d.	n.d.	n.d.	n.d.	n.d.	n.d.	n.d.	1	n.d.	n.d.	n.d.	n.d.	n.d.
NP_001075109.1	PRKDC	DNA-dependent protein kinase catalytic subunit isoform 2 [Homo sapiens]	KGVAEQKR	K1; K7	n.d.	n.d.	n.d.	n.d.	n.d.	n.d.	n.d.	n.d.	n.d.	n.d.	1	n.d.	n.d.
NP_001075109.1	PRKDC	DNA-dependent protein kinase catalytic subunit isoform 2 [Homo sapiens]	TLSEKNNITQK	K5	n.d.	n.d.	n.d.	n.d.	n.d.	n.d.	1	n.d.	n.d.	n.d.	n.d.	n.d.	n.d.
NP_001138238.1	DNAJC7	dnaJ homolog subfamily C member 7 isoform 2 [Homo sapiens]	GTVNSKLR	K6	n.d.	n.d.	n.d.	2	n.d.	n.d.	n.d.	2	n.d.	n.d.	1	n.d.	n.d.
NP_002941.1	RPN1	dolichyl-diphosphooligosaccharide--protein glycosyltransferase subunit 1 precursor [Homo sapiens]	DISTLNSGKK	K9	n.d.	n.d.	n.d.	n.d.	n.d.	n.d.	1	n.d.	n.d.	n.d.	n.d.	n.d.	n.d.
NP_002941.1	RPN1	dolichyl-diphosphooligosaccharide--protein glycosyltransferase subunit 1 precursor [Homo sapiens]	ELVLKSAVEAER	K5	n.d.	n.d.	n.d.	n.d.	n.d.	n.d.	1	n.d.	n.d.	n.d.	n.d.	n.d.	n.d.
NP_001335.1	DAD1	dolichyl-diphosphooligosaccharide--protein glycosyltransferase subunit DAD1 [Homo sapiens]	SASVVSVISR	N1	1	n.d.	n.d.	n.d.	n.d.	n.d.	n.d.	n.d.	n.d.	n.d.	n.d.	n.d.	n.d.
NP_005582.1	MRE11A	double-strand break repair protein MRE11A isoform 1 [Homo sapiens]	NSKTAVSASR	K3	n.d.	n.d.	n.d.	n.d.	n.d.	n.d.	n.d.	n.d.	n.d.	2	n.d.	n.d.	n.d.
NP_004386.2	DBN1	drebrin isoform a [Homo sapiens]	AGVSFSGHR	N1	11	5	3	1	n.d.	2	1	1	1	n.d.	n.d.	n.d.	n.d.
NP_001014436.1	DBNL	drebrin-like protein isoform b [Homo sapiens]	AMSTTSISSPQPGKLR	K14	10	4	4	2	1	6	9	6	8	7	8	17	2
NP_056327.4	DNAH1	dynein heavy chain 1, axonemal [Homo sapiens]	ANEKAKK	K4	n.d.	n.d.	1	n.d.	n.d.	1	n.d.	n.d.	n.d.	n.d.	n.d.	n.d.	n.d.
NP_056224.3	EP400	E1A-binding protein p400 [Homo sapiens]	HQPASASSTAASPAHPAKLR	K18	5	n.d.	2	2	1	2	1	n.d.	4	1	n.d.	2	n.d.
NP_001193962.1	RNF40	E3 ubiquitin-protein ligase BRE1B isoform 2 [Homo sapiens]	AAGDGGSGPPEKK	K12	5	6	4	5	4	3	4	2	5	3	7	6	8
NP_944602.1	UBE3D	E3 ubiquitin-protein ligase E3D [Homo sapiens]	LQTQAKLGTK	K6	n.d.	n.d.	n.d.	n.d.	n.d.	n.d.	n.d.	n.d.	n.d.	1	n.d.	n.d.	n.d.
NP_055063.1	RBX1	E3 ubiquitin-protein ligase RBX1 [Homo sapiens]	AAAMDVDTPSGTNSGAGKK	N1; K18	n.d.	n.d.	n.d.	n.d.	n.d.	n.d.	1	n.d.	n.d.	n.d.	n.d.	n.d.	n.d.
NP_055063.1	RBX1	E3 ubiquitin-protein ligase RBX1 [Homo sapiens]	AAAMDVDTPSGTNSGAGKK	N1; K19	n.d.	n.d.	n.d.	n.d.	n.d.	n.d.	1	n.d.	n.d.	n.d.	n.d.	n.d.	n.d.
NP_148980.2	TRIM33	E3 ubiquitin-protein ligase TRIM33 isoform beta [Homo sapiens]	GKTAQGLSPVDQR	K2	n.d.	n.d.	n.d.	n.d.	n.d.	n.d.	n.d.	n.d.	3	n.d.	n.d.	n.d.	n.d.
NP_148980.2	TRIM33	E3 ubiquitin-protein ligase TRIM33 isoform beta [Homo sapiens]	TAEKTSLSFK	K4	2	n.d.	3	2	1	n.d.	n.d.	2	4	n.d.	n.d.	1	n.d.
NP_148980.2	TRIM33	E3 ubiquitin-protein ligase TRIM33 isoform beta [Homo sapiens]	TSLSFKSDQVK	K6	n.d.	n.d.	n.d.	n.d.	n.d.	n.d.	n.d.	n.d.	4	n.d.	n.d.	n.d.	n.d.
NP_071334.1	EGLN1	egl nine homolog 1 [Homo sapiens]	YLTGEKGVR	K6	n.d.	n.d.	n.d.	n.d.	n.d.	n.d.	n.d.	n.d.	n.d.	n.d.	1	n.d.	n.d.
NP_149074.3	EAF1	ELL-associated factor 1 [Homo sapiens]	APTKPPVGPK	K4	n.d.	1	3	n.d.	n.d.	n.d.	n.d.	n.d.	n.d.	n.d.	1	n.d.	n.d.
NP_001393.1	EEF1A1	elongation factor 1-alpha 1 [Homo sapiens]	CGGIDKR	K6	n.d.	n.d.	n.d.	n.d.	n.d.	n.d.	2	n.d.	n.d.	n.d.	n.d.	n.d.	n.d.
NP_001393.1	EEF1A1	elongation factor 1-alpha 1 [Homo sapiens]	DGNASGTTLLEALDCILPPTRPTDKPLR	K25	n.d.	2	2	4	4	1	6	7	1	1	4	2	n.d.
NP_001393.1	EEF1A1	elongation factor 1-alpha 1 [Homo sapiens]	EVSTYIKK	K7	n.d.	1	2	4	4	n.d.	2	2	1	1	1	n.d.	4
NP_001393.1	EEF1A1	elongation factor 1-alpha 1 [Homo sapiens]	FEKEAAEMGK	K3	n.d.	2	3	5	3	14	4	5	6	3	2	n.d.	n.d.
NP_001393.1	EEF1A1	elongation factor 1-alpha 1 [Homo sapiens]	GWKVTR	K3	n.d.	n.d.	n.d.	n.d.	n.d.	3	n.d.	n.d.	n.d.	n.d.	n.d.	n.d.	n.d.
NP_001393.1	EEF1A1	elongation factor 1-alpha 1 [Homo sapiens]	KLEDGPKFLK	K7	n.d.	n.d.	1	n.d.	7	1	n.d.	6	3	4	7	n.d.	n.d.
NP_001393.1	EEF1A1	elongation factor 1-alpha 1 [Homo sapiens]	LPLQDVYKIGGIGTVPVGR	K8	n.d.	4	3	n.d.	n.d.	n.d.	n.d.	n.d.	n.d.	n.d.	n.d.	n.d.	8
NP_001393.1	EEF1A1	elongation factor 1-alpha 1 [Homo sapiens]	TIEKFEK	K4	1	n.d.	5	1	4	2	2	4	2	2	1	n.d.	2
NP_001949.1	EEF1A2	elongation factor 1-alpha 2 [Homo sapiens]	EGNASGVSLLEALDTILPPTRPTDKPLR	K25	n.d.	n.d.	n.d.	n.d.	n.d.	n.d.	1	n.d.	2	n.d.	n.d.	n.d.	n.d.
NP_001950.1	EEF1B2	elongation factor 1-beta [Homo sapiens]	GFGDLKSPAGLQVLNDYLADK	K6	n.d.	n.d.	n.d.	2	n.d.	n.d.	n.d.	3	n.d.	n.d.	n.d.	n.d.	n.d.
NP_001951.2	EEF1D	elongation factor 1-delta isoform 2 [Homo sapiens]	ATNFLAHEK	N1	n.d.	n.d.	n.d.	n.d.	n.d.	n.d.	1	n.d.	n.d.	n.d.	n.d.	n.d.	n.d.
NP_001123528.1	EEF1D	elongation factor 1-delta isoform 4 [Homo sapiens]	FKYDDAER	K2	n.d.	3	n.d.	1	n.d.	n.d.	n.d.	n.d.	n.d.	n.d.	n.d.	n.d.	6
NP_001182132.1	EEF1D	elongation factor 1-delta isoform 5 [Homo sapiens]	QVEPPAKKPATPAEDDEDDDIDLFGSDNEEEDKEAAQLR	K7	n.d.	n.d.	n.d.	n.d.	n.d.	n.d.	n.d.	1	n.d.	n.d.	n.d.	n.d.	n.d.
NP_001395.1	EEF1G	elongation factor 1-gamma [Homo sapiens]	AFNQGKIFK	K6	8	2	8	9	n.d.	3	4	3	4	4	4	1	29
NP_001395.1	EEF1G	elongation factor 1-gamma [Homo sapiens]	AVLGEVKLCEK	K7	n.d.	n.d.	n.d.	n.d.	n.d.	n.d.	n.d.	2	n.d.	n.d.	n.d.	n.d.	n.d.
NP_001395.1	EEF1G	elongation factor 1-gamma [Homo sapiens]	ILGLLDAYLKTR	K10	n.d.	1	n.d.	1	n.d.	n.d.	n.d.	1	2	n.d.	1	n.d.	n.d.
NP_001395.1	EEF1G	elongation factor 1-gamma [Homo sapiens]	KFAETQPK	K1	n.d.	2	1	n.d.	n.d.	n.d.	n.d.	2	n.d.	n.d.	n.d.	n.d.	n.d.
NP_001395.1	EEF1G	elongation factor 1-gamma [Homo sapiens]	LCEKMAQFDAK	K4	n.d.	n.d.	n.d.	2	2	n.d.	1	3	1	n.d.	6	n.d.	7
NP_001952.1	EEF2	elongation factor 2 [Homo sapiens]	DSVVAGFQWATKEGALCEENMR	K12	n.d.	n.d.	n.d.	n.d.	n.d.	n.d.	n.d.	n.d.	n.d.	n.d.	n.d.	n.d.	1
NP_001952.1	EEF2	elongation factor 2 [Homo sapiens]	EETAKLIEK	K5	n.d.	n.d.	n.d.	1	n.d.	n.d.	n.d.	n.d.	n.d.	n.d.	n.d.	n.d.	n.d.
NP_001952.1	EEF2	elongation factor 2 [Homo sapiens]	KVEDMMKK	K7	n.d.	3	1	6	3	n.d.	3	2	4	1	n.d.	n.d.	n.d.
NP_001952.1	EEF2	elongation factor 2 [Homo sapiens]	LIEKLDIK	K4	n.d.	n.d.	n.d.	1	n.d.	n.d.	n.d.	n.d.	n.d.	n.d.	n.d.	n.d.	n.d.
NP_001952.1	EEF2	elongation factor 2 [Homo sapiens]	MVPTSDKGR	K7	n.d.	n.d.	n.d.	1	n.d.	n.d.	n.d.	n.d.	n.d.	n.d.	n.d.	n.d.	n.d.
NP_001952.1	EEF2	elongation factor 2 [Homo sapiens]	QELKQR	K4	n.d.	n.d.	n.d.	1	n.d.	n.d.	n.d.	n.d.	n.d.	n.d.	n.d.	n.d.	n.d.
NP_001952.1	EEF2	elongation factor 2 [Homo sapiens]	YFDPANGKFSK	K8	n.d.	n.d.	2	4	n.d.	n.d.	n.d.	1	3	n.d.	1	n.d.	n.d.
NP_003312.3	TUFM	elongation factor Tu, mitochondrial precursor [Homo sapiens]	DLEKPFLLPVEAVYSVPGR	K4	n.d.	1	n.d.	n.d.	n.d.	n.d.	n.d.	n.d.	n.d.	n.d.	n.d.	n.d.	n.d.
NP_003312.3	TUFM	elongation factor Tu, mitochondrial precursor [Homo sapiens]	TIGTGLVTNTLAMTEEEKNIK	K18	n.d.	1	n.d.	n.d.	n.d.	n.d.	n.d.	n.d.	n.d.	n.d.	n.d.	n.d.	n.d.
NP_003290.1	HSP90B1	endoplasmin precursor [Homo sapiens]	LLKVIR	K3	n.d.	n.d.	n.d.	n.d.	n.d.	n.d.	2	n.d.	n.d.	n.d.	1	n.d.	n.d.
NP_004441.1	ERH	enhancer of rudimentary homolog [Homo sapiens]	SHTILLVQPTK	N1	15	7	4	6	3	4	8	8	9	5	14	26	n.d.
NP_001159482.1	ECI2	enoyl-CoA delta isomerase 2, mitochondrial isoform 1 [Homo sapiens]	AKWDAWNALGSLPK	K2	n.d.	n.d.	n.d.	n.d.	n.d.	n.d.	n.d.	n.d.	n.d.	n.d.	n.d.	n.d.	6
NP_001159482.1	ECI2	enoyl-CoA delta isomerase 2, mitochondrial isoform 1 [Homo sapiens]	DPGNEVKLK	K7	n.d.	n.d.	n.d.	n.d.	2	1	n.d.	n.d.	n.d.	n.d.	n.d.	n.d.	n.d.
NP_001159482.1	ECI2	enoyl-CoA delta isomerase 2, mitochondrial isoform 1 [Homo sapiens]	EKLHAVNAEECNVLQGR	K2	n.d.	n.d.	n.d.	n.d.	n.d.	3	5	n.d.	n.d.	n.d.	n.d.	n.d.	n.d.
NP_055399.1	ERO1L	ERO1-like protein alpha precursor [Homo sapiens]	LQKLLESDYFR	K3	n.d.	n.d.	n.d.	n.d.	n.d.	n.d.	n.d.	1	n.d.	n.d.	n.d.	n.d.	n.d.
NP_006485.2	ERF	ETS domain-containing transcription factor ERF [Homo sapiens]	AAGEKAVAGADK	K5	n.d.	n.d.	n.d.	1	n.d.	n.d.	n.d.	n.d.	n.d.	n.d.	2	n.d.	n.d.
NP_001407.1	EIF4A1	eukaryotic initiation factor 4A-I isoform 1 [Homo sapiens]	YLSPKYIK	K5	n.d.	n.d.	n.d.	1	n.d.	n.d.	n.d.	n.d.	n.d.	n.d.	n.d.	n.d.	n.d.
NP_001123479.1	GSPT1	eukaryotic peptide chain release factor GTP-binding subunit ERF3A isoform 3 [Homo sapiens]	TLEKYER	K4	n.d.	n.d.	n.d.	1	n.d.	n.d.	n.d.	n.d.	n.d.	n.d.	n.d.	n.d.	n.d.
NP_001129122.1	EEF1E1	eukaryotic translation elongation factor 1 epsilon-1 isoform 2 [Homo sapiens]	AAAAELSLLEK	N1	n.d.	n.d.	n.d.	1	n.d.	n.d.	n.d.	1	n.d.	n.d.	n.d.	n.d.	n.d.
NP_003899.2	EIF2S2	eukaryotic translation initiation factor 2 subunit 2 [Homo sapiens]	TGFQAVTGKR	K9	n.d.	n.d.	n.d.	n.d.	n.d.	n.d.	n.d.	1	n.d.	n.d.	n.d.	n.d.	n.d.
NP_001406.1	EIF2S3	eukaryotic translation initiation factor 2 subunit 3 [Homo sapiens]	AGGEAGVTLGQPHLSR	N1	8	6	3	7	1	n.d.	5	4	n.d.	n.d.	6	9	n.d.
NP_003743.1	EIF3C	eukaryotic translation initiation factor 3 subunit C [Homo sapiens]	KAPTTDEDKK	K9	n.d.	n.d.	n.d.	1	n.d.	n.d.	n.d.	n.d.	n.d.	n.d.	n.d.	n.d.	n.d.
NP_001961.1	EIF5A	eukaryotic translation initiation factor 5A-1 isoform B [Homo sapiens]	IVEMSTSKTGK	K8	n.d.	1	2	3	1	n.d.	n.d.	3	1	n.d.	1	n.d.	n.d.
NP_839955.1	EXOC1	exocyst complex component 1 isoform 2 [Homo sapiens]	ISCLEAEKK	K8	n.d.	n.d.	n.d.	n.d.	n.d.	n.d.	1	n.d.	n.d.	n.d.	n.d.	n.d.	n.d.
NP_003391.1	XPO1	exportin-1 [Homo sapiens]	QLGSILKTNVR	K7	n.d.	n.d.	n.d.	n.d.	n.d.	n.d.	5	n.d.	n.d.	n.d.	n.d.	n.d.	n.d.
NP_003370.2	EZR	ezrin [Homo sapiens]	KFVIKPIDK	K1	n.d.	n.d.	n.d.	n.d.	n.d.	n.d.	n.d.	4	n.d.	n.d.	n.d.	n.d.	n.d.
NP_009123.1	SUPT16H	FACT complex subunit SPT16 [Homo sapiens]	GEQQIQKAR	K7	n.d.	1	n.d.	1	n.d.	n.d.	n.d.	2	n.d.	n.d.	n.d.	n.d.	n.d.
NP_009123.1	SUPT16H	FACT complex subunit SPT16 [Homo sapiens]	HSKLAESVEK	K3	n.d.	n.d.	n.d.	n.d.	n.d.	3	n.d.	3	1	n.d.	1	n.d.	n.d.
NP_009123.1	SUPT16H	FACT complex subunit SPT16 [Homo sapiens]	NEMTAEEKR	K8	n.d.	1	n.d.	n.d.	n.d.	n.d.	n.d.	n.d.	n.d.	n.d.	n.d.	n.d.	n.d.
NP_003137.1	SSRP1	FACT complex subunit SSRP1 [Homo sapiens]	GKDPNAPK	K2	n.d.	1	n.d.	n.d.	n.d.	n.d.	n.d.	n.d.	n.d.	n.d.	n.d.	n.d.	2
NP_006127.1	CAPZA2	F-actin-capping protein subunit alpha-2 [Homo sapiens]	IEGYEDQVLITEHGDLGNGKFLDPK	K20	n.d.	1	n.d.	4	10	2	8	1	n.d.	n.d.	n.d.	n.d.	n.d.
NP_003676.2	KHSRP	far upstream element-binding protein 2 [Homo sapiens]	AGVKMILIQDGSQNTNVDKPLR	K4	n.d.	n.d.	n.d.	n.d.	n.d.	1	n.d.	1	n.d.	n.d.	n.d.	n.d.	n.d.
NP_003676.2	KHSRP	far upstream element-binding protein 2 [Homo sapiens]	QIAAKIGGDAATTVNNSTPDFGFGGQK	K5	n.d.	n.d.	1	n.d.	n.d.	n.d.	n.d.	n.d.	n.d.	n.d.	n.d.	n.d.	n.d.
NP_001129294.1	FDPS	farnesyl pyrophosphate synthase isoform b [Homo sapiens]	EVLEYNAIGGKYNR	K11	n.d.	n.d.	n.d.	n.d.	5	n.d.	n.d.	n.d.	n.d.	n.d.	n.d.	n.d.	n.d.
NP_003079.1	FSCN1	fascin [Homo sapiens]	ASNGKFVTSK	K5	n.d.	n.d.	n.d.	n.d.	3	n.d.	n.d.	n.d.	n.d.	n.d.	n.d.	n.d.	n.d.
NP_003079.1	FSCN1	fascin [Homo sapiens]	VNASASSLKK	K9	n.d.	n.d.	n.d.	n.d.	4	n.d.	n.d.	n.d.	n.d.	n.d.	n.d.	n.d.	n.d.
NP_003079.1	FSCN1	fascin [Homo sapiens]	YLAADKDGNVTCER	K6	n.d.	n.d.	n.d.	n.d.	4	n.d.	n.d.	1	n.d.	n.d.	n.d.	n.d.	n.d.
NP_078898.3	FASTKD1	FAST kinase domain-containing protein 1 [Homo sapiens]	NSCLIKR	K6	n.d.	n.d.	n.d.	n.d.	n.d.	n.d.	n.d.	n.d.	n.d.	n.d.	1	n.d.	n.d.
NP_004095.4	FASN	fatty acid synthase [Homo sapiens]	ACLDTAVENMPSLKMK	K14	n.d.	2	2	n.d.	10	1	6	7	11	7	4	1	n.d.
NP_004095.4	FASN	fatty acid synthase [Homo sapiens]	DGLLENQTPEFFQDVCKPKYSGTLNLDR	K17	n.d.	n.d.	n.d.	n.d.	n.d.	n.d.	n.d.	n.d.	n.d.	1	n.d.	n.d.	3
NP_004095.4	FASN	fatty acid synthase [Homo sapiens]	DGLLENQTPEFFQDVCKPKYSGTLNLDR	K19	n.d.	n.d.	n.d.	2	6	n.d.	3	5	n.d.	3	1	n.d.	25
NP_004095.4	FASN	fatty acid synthase [Homo sapiens]	DIMLATGKLSPDAIPGK	K8	n.d.	n.d.	3	2	1	n.d.	n.d.	n.d.	1	n.d.	n.d.	n.d.	n.d.
NP_004095.4	FASN	fatty acid synthase [Homo sapiens]	EAHLPPGAMAAVGLSWEECKQR	K20	n.d.	n.d.	n.d.	n.d.	n.d.	n.d.	n.d.	n.d.	n.d.	n.d.	n.d.	n.d.	2
NP_004095.4	FASN	fatty acid synthase [Homo sapiens]	EGVFAKEVR	K6	2	3	2	2	1	2	3	3	10	1	4	1	5
NP_004095.4	FASN	fatty acid synthase [Homo sapiens]	FLEIGKFDLSQNHPLGMAIFLK	K6	n.d.	2	2	n.d.	n.d.	n.d.	n.d.	n.d.	1	n.d.	n.d.	n.d.	4
NP_004095.4	FASN	fatty acid synthase [Homo sapiens]	GVDLVLNSLAEEKLQASVR	K13	n.d.	4	2	n.d.	5	n.d.	1	n.d.	1	n.d.	n.d.	n.d.	9
NP_004095.4	FASN	fatty acid synthase [Homo sapiens]	GVQKLVLTSR	K4	n.d.	n.d.	n.d.	n.d.	2	n.d.	n.d.	1	n.d.	n.d.	n.d.	n.d.	n.d.
NP_004095.4	FASN	fatty acid synthase [Homo sapiens]	KLQELSSK	K1	n.d.	n.d.	n.d.	n.d.	n.d.	n.d.	n.d.	2	n.d.	n.d.	n.d.	n.d.	n.d.
NP_004095.4	FASN	fatty acid synthase [Homo sapiens]	LYTLQDKAQVADVVVSR	K7	n.d.	n.d.	n.d.	n.d.	n.d.	n.d.	n.d.	2	4	n.d.	n.d.	n.d.	n.d.
NP_004095.4	FASN	fatty acid synthase [Homo sapiens]	QQEQQVPILEKFCFTPHTEEGCLSER	K11	n.d.	n.d.	n.d.	n.d.	n.d.	n.d.	n.d.	2	n.d.	n.d.	n.d.	n.d.	12
NP_004095.4	FASN	fatty acid synthase [Homo sapiens]	SLYQSAGVAPESFEYIEAHGTGTKVGDPQELNGITR	K24	n.d.	2	n.d.	9	9	n.d.	8	8	16	4	4	n.d.	1
NP_004095.4	FASN	fatty acid synthase [Homo sapiens]	TPEAVQKLLEQGLR	K7	n.d.	n.d.	n.d.	n.d.	1	n.d.	n.d.	4	1	n.d.	5	n.d.	n.d.
NP_004095.4	FASN	fatty acid synthase [Homo sapiens]	VFTTVGSAEKR	K10	4	n.d.	4	3	1	5	5	3	14	3	4	5	n.d.
NP_004095.4	FASN	fatty acid synthase [Homo sapiens]	WVESLKGILADEDSSRPVWLK	K6	n.d.	n.d.	n.d.	n.d.	n.d.	n.d.	n.d.	n.d.	n.d.	n.d.	n.d.	n.d.	3
NP_078941.2	TBL1XR1	F-box-like/WD repeat-containing protein TBL1XR1 [Homo sapiens]	DKLAQQQAAAAAAAAAAASQQGSAK	K2	n.d.	n.d.	n.d.	n.d.	n.d.	n.d.	n.d.	2	n.d.	n.d.	n.d.	n.d.	n.d.
NP_001034201.2	FER1L6	fer-1-like protein 6 [Homo sapiens]	NPVGKAR	K5	n.d.	n.d.	n.d.	n.d.	n.d.	n.d.	1	n.d.	n.d.	n.d.	n.d.	n.d.	n.d.
NP_006320.2	FBLN5	fibulin-5 precursor [Homo sapiens]	PGIKR	K4	n.d.	n.d.	n.d.	n.d.	n.d.	n.d.	1	1	n.d.	n.d.	n.d.	n.d.	n.d.
NP_001447.2	FLNA	filamin-A isoform 1 [Homo sapiens]	DQEFTVKSK	K7	n.d.	n.d.	n.d.	n.d.	n.d.	n.d.	3	n.d.	n.d.	n.d.	n.d.	n.d.	n.d.
NP_001447.2	FLNA	filamin-A isoform 1 [Homo sapiens]	IECDDKGDGSCDVR	K6	n.d.	2	2	6	n.d.	n.d.	3	5	9	1	7	n.d.	1
NP_001447.2	FLNA	filamin-A isoform 1 [Homo sapiens]	TGVAVNKPAEFTVDAKHGGK	K16	n.d.	n.d.	n.d.	1	n.d.	n.d.	1	1	n.d.	n.d.	n.d.	n.d.	n.d.
NP_001447.2	FLNA	filamin-A isoform 1 [Homo sapiens]	TPCEEILVKHVGSR	K9	n.d.	n.d.	n.d.	n.d.	n.d.	n.d.	n.d.	n.d.	1	n.d.	n.d.	n.d.	n.d.
NP_001447.2	FLNA	filamin-A isoform 1 [Homo sapiens]	VGTECGNQKVR	K9	5	2	3	4	2	7	3	4	2	n.d.	4	1	n.d.
NP_001447.2	FLNA	filamin-A isoform 1 [Homo sapiens]	VKMDCQECPEGYR	K2	n.d.	n.d.	n.d.	n.d.	n.d.	n.d.	n.d.	1	n.d.	n.d.	n.d.	n.d.	n.d.
NP_001447.2	FLNA	filamin-A isoform 1 [Homo sapiens]	VTANNDKNR	K7	n.d.	n.d.	n.d.	2	n.d.	n.d.	n.d.	n.d.	n.d.	n.d.	n.d.	n.d.	n.d.
NP_004102.1	FEN1	flap endonuclease 1 [Homo sapiens]	FMCGEKQFSEER	K6	n.d.	n.d.	n.d.	n.d.	n.d.	n.d.	n.d.	2	n.d.	n.d.	n.d.	n.d.	n.d.
NP_004102.1	FEN1	flap endonuclease 1 [Homo sapiens]	HLTASEAKK	K8	n.d.	1	n.d.	n.d.	2	2	n.d.	1	n.d.	n.d.	1	n.d.	n.d.
NP_004102.1	FEN1	flap endonuclease 1 [Homo sapiens]	TGAAGKFK	K6	n.d.	n.d.	n.d.	n.d.	n.d.	n.d.	n.d.	n.d.	1	n.d.	n.d.	n.d.	1
NP_001442.2	FOXF1	forkhead box protein F1 [Homo sapiens]	SSAPEKQQPPHGGGGGGGGGGGAAMDPASSGPSK	N1; K6	3	n.d.	10	n.d.	n.d.	n.d.	n.d.	n.d.	n.d.	n.d.	n.d.	n.d.	n.d.
NP_001013457.1	FXR1	fragile X mental retardation syndrome-related protein 1 isoform c [Homo sapiens]	DVIEEHGPSEKAINGPTSASGDDISK	K11	n.d.	n.d.	n.d.	n.d.	1	n.d.	n.d.	n.d.	n.d.	n.d.	n.d.	n.d.	n.d.
NP_000025.1	ALDOA	fructose-bisphosphate aldolase A isoform 1 [Homo sapiens]	AAQEEYVKR	K8	n.d.	n.d.	1	n.d.	n.d.	n.d.	n.d.	4	2	n.d.	1	n.d.	n.d.
NP_000025.1	ALDOA	fructose-bisphosphate aldolase A isoform 1 [Homo sapiens]	ALANSLACQGKYTPSGQAGAAASESLFVSNHAY	K11	n.d.	n.d.	n.d.	3	n.d.	n.d.	n.d.	4	n.d.	n.d.	n.d.	n.d.	2
NP_000025.1	ALDOA	fructose-bisphosphate aldolase A isoform 1 [Homo sapiens]	ALQASALKAWGGK	K8	n.d.	n.d.	n.d.	3	n.d.	n.d.	n.d.	2	n.d.	n.d.	1	n.d.	n.d.
NP_000025.1	ALDOA	fructose-bisphosphate aldolase A isoform 1 [Homo sapiens]	ALSDHHIYLEGTLLKPNMVTPGHACTQK	K15	n.d.	n.d.	n.d.	n.d.	n.d.	1	7	2	2	n.d.	n.d.	n.d.	n.d.
NP_000025.1	ALDOA	fructose-bisphosphate aldolase A isoform 1 [Homo sapiens]	CAQYKK	K5	n.d.	n.d.	n.d.	n.d.	n.d.	n.d.	n.d.	4	n.d.	n.d.	n.d.	n.d.	n.d.
NP_000025.1	ALDOA	fructose-bisphosphate aldolase A isoform 1 [Homo sapiens]	CVLKIGEHTPSALAIMENANVLAR	K4	n.d.	n.d.	1	2	n.d.	n.d.	n.d.	n.d.	n.d.	n.d.	n.d.	n.d.	n.d.
NP_000025.1	ALDOA	fructose-bisphosphate aldolase A isoform 1 [Homo sapiens]	DGADFAKWR	K7	1	9	6	18	11	10	77	8	8	10	6	n.d.	11
NP_000025.1	ALDOA	fructose-bisphosphate aldolase A isoform 1 [Homo sapiens]	GGVVGIKVDK	K7	n.d.	n.d.	n.d.	5	n.d.	n.d.	3	4	4	1	1	n.d.	n.d.
NP_000025.1	ALDOA	fructose-bisphosphate aldolase A isoform 1 [Homo sapiens]	GILAADESTGSIAKR	K14	1	7	4	10	2	16	7	14	19	7	10	3	n.d.
NP_000025.1	ALDOA	fructose-bisphosphate aldolase A isoform 1 [Homo sapiens]	PYQYPALTPEQKK	K12	n.d.	n.d.	n.d.	3	1	9	16	20	2	n.d.	2	n.d.	n.d.
NP_000025.1	ALDOA	fructose-bisphosphate aldolase A isoform 1 [Homo sapiens]	VDKGVVPLAGTNGETTTQGLDGLSER	K3	n.d.	n.d.	2	7	n.d.	n.d.	2	6	n.d.	n.d.	n.d.	n.d.	n.d.
NP_000025.1	ALDOA	fructose-bisphosphate aldolase A isoform 1 [Homo sapiens]	YASICQQNGIVPIVEPEILPDGDHDLKR	K27	n.d.	n.d.	n.d.	2	2	n.d.	5	12	6	1	n.d.	n.d.	n.d.
NP_005156.1	ALDOC	fructose-bisphosphate aldolase C [Homo sapiens]	VDKGVVPLAGTDGETTTQGLDGLSER	K3	n.d.	n.d.	n.d.	4	n.d.	n.d.	n.d.	n.d.	n.d.	n.d.	n.d.	n.d.	n.d.
NP_000134.2	FH	fumarate hydratase, mitochondrial [Homo sapiens]	IGFAEKVAAK	K6	n.d.	n.d.	n.d.	2	n.d.	n.d.	n.d.	n.d.	n.d.	n.d.	n.d.	n.d.	n.d.
NP_000134.2	FH	fumarate hydratase, mitochondrial [Homo sapiens]	VPNDKYYGAQTVR	K5	1	12	n.d.	n.d.	n.d.	n.d.	n.d.	n.d.	n.d.	2	n.d.	n.d.	n.d.
NP_653219.1	GABPB2	GA-binding protein subunit beta-2 [Homo sapiens]	IGEKTNSVEESK	K4	n.d.	n.d.	1	n.d.	8	n.d.	n.d.	1	2	4	n.d.	n.d.	n.d.
NP_002296.1	LGALS1	galectin-1 [Homo sapiens]	ACGLVASNLNLKPGECLR	N1	8	4	9	8	8	n.d.	13	6	n.d.	n.d.	4	21	n.d.
NP_002296.1	LGALS1	galectin-1 [Homo sapiens]	ACGLVASNLNLKPGECLR	N1; K12	n.d.	n.d.	n.d.	n.d.	n.d.	n.d.	1	n.d.	n.d.	n.d.	n.d.	n.d.	n.d.
NP_002296.1	LGALS1	galectin-1 [Homo sapiens]	GEVAPDAKSFVLNLGK	K8	n.d.	n.d.	n.d.	n.d.	n.d.	n.d.	2	n.d.	n.d.	n.d.	n.d.	n.d.	n.d.
NP_002296.1	LGALS1	galectin-1 [Homo sapiens]	LNLEAINYMAADGDFKIK	K16	n.d.	n.d.	n.d.	1	n.d.	n.d.	2	1	n.d.	n.d.	n.d.	n.d.	n.d.
NP_002297.2	LGALS3	galectin-3 isoform 1 [Homo sapiens]	VIVCNTKLDNNWGR	K7	n.d.	n.d.	n.d.	n.d.	n.d.	n.d.	n.d.	1	n.d.	n.d.	1	n.d.	n.d.
NP_005522.2	IFI16	gamma-interferon-inducible protein 16 isoform 2 [Homo sapiens]	TEGAEATPGAQKR	K12	n.d.	n.d.	n.d.	3	1	n.d.	n.d.	2	n.d.	n.d.	n.d.	n.d.	n.d.
NP_003078.2	SNCG	gamma-synuclein [Homo sapiens]	TKQGVTEAAEKTKEGVMYVGAKTK	K2; K24	n.d.	n.d.	1	n.d.	n.d.	n.d.	n.d.	n.d.	n.d.	n.d.	n.d.	n.d.	n.d.
NP_001162154.1	TXLNG	gamma-taxilin isoform 2 [Homo sapiens]	EQVSIKAAIK	K6; K10	1	n.d.	n.d.	n.d.	n.d.	n.d.	n.d.	n.d.	n.d.	n.d.	n.d.	n.d.	n.d.
NP_001511.2	GTF3C1	general transcription factor 3C polypeptide 1 [Homo sapiens]	HSSGQDKPHETYR	K7	3	n.d.	n.d.	n.d.	n.d.	n.d.	n.d.	n.d.	2	n.d.	1	1	n.d.
NP_002087.2	GTF2F1	general transcription factor IIF subunit 1 [Homo sapiens]	AAASKLEQGK	K5	1	n.d.	2	1	2	n.d.	n.d.	2	2	n.d.	7	2	n.d.
NP_002087.2	GTF2F1	general transcription factor IIF subunit 1 [Homo sapiens]	VSEMPAAKR	K8	n.d.	n.d.	n.d.	1	n.d.	n.d.	n.d.	n.d.	n.d.	n.d.	n.d.	n.d.	n.d.
NP_001509.3	GTF2I	general transcription factor II-I isoform 4 [Homo sapiens]	EDLQLDKPASGVK	K7	2	n.d.	2	n.d.	1	8	5	7	1	n.d.	n.d.	1	n.d.
NP_001509.3	GTF2I	general transcription factor II-I isoform 4 [Homo sapiens]	KFAEALGSTEAK	K1	n.d.	n.d.	n.d.	n.d.	n.d.	n.d.	n.d.	1	n.d.	n.d.	n.d.	n.d.	n.d.
NP_001035810.1	G6PD	glucose-6-phosphate 1-dehydrogenase isoform b [Homo sapiens]	GPTEADELMKR	K10	n.d.	n.d.	1	n.d.	n.d.	n.d.	n.d.	n.d.	9	n.d.	n.d.	n.d.	n.d.
NP_001035810.1	G6PD	glucose-6-phosphate 1-dehydrogenase isoform b [Homo sapiens]	IIVEKPFGR	K5	n.d.	1	2	n.d.	n.d.	n.d.	3	n.d.	6	n.d.	n.d.	n.d.	n.d.
NP_000166.2	GPI	glucose-6-phosphate isomerase isoform 2 [Homo sapiens]	SGDWKGYTGK	K5	n.d.	n.d.	n.d.	1	n.d.	n.d.	1	n.d.	n.d.	n.d.	4	n.d.	n.d.
NP_000809.1	GAD2	glutamate decarboxylase 2 [Homo sapiens]	ILEAKQK	K5	1	n.d.	n.d.	1	n.d.	n.d.	n.d.	n.d.	n.d.	n.d.	n.d.	n.d.	n.d.
NP_005262.1	GLUD1	glutamate dehydrogenase 1, mitochondrial precursor [Homo sapiens]	ISGASEKDIVHSGLAYTMER	K7	n.d.	n.d.	n.d.	n.d.	1	n.d.	n.d.	n.d.	n.d.	n.d.	n.d.	1	n.d.
NP_002056.2	GLUL	glutamine synthetase [Homo sapiens]	TTSASSHLNK	N1	n.d.	n.d.	n.d.	n.d.	2	n.d.	n.d.	n.d.	n.d.	n.d.	n.d.	n.d.	n.d.
NP_001137153.1	GSTK1	glutathione S-transferase kappa 1 isoform d [Homo sapiens]	NQLKETTEAACR	K4	n.d.	5	n.d.	5	2	n.d.	2	2	n.d.	n.d.	3	2	n.d.
NP_001177932.1	GSTO1	glutathione S-transferase omega-1 isoform 3 [Homo sapiens]	EFTKLEEVLTNK	K4	n.d.	n.d.	n.d.	1	n.d.	n.d.	n.d.	n.d.	n.d.	n.d.	2	n.d.	n.d.
NP_001177932.1	GSTO1	glutathione S-transferase omega-1 isoform 3 [Homo sapiens]	LEEVLTNKK	K8	n.d.	n.d.	n.d.	2	2	n.d.	1	2	1	n.d.	n.d.	n.d.	n.d.
NP_002037.2	GAPDH	glyceraldehyde-3-phosphate dehydrogenase isoform 1 [Homo sapiens]	VIISAPSADAPMFVMGVNHEKYDNSLK	K21	n.d.	2	1	1	1	n.d.	3	n.d.	n.d.	n.d.	n.d.	n.d.	1
NP_002037.2	GAPDH	glyceraldehyde-3-phosphate dehydrogenase isoform 1 [Homo sapiens]	WGDAGAEYVVESTGVFTTMEKAGAHLQGGAK	K21	8	17	11	25	22	21	36	22	10	6	13	2	12
NP_001243728.1	GAPDH	glyceraldehyde-3-phosphate dehydrogenase isoform 2 [Homo sapiens]	AGAHLQGGAKR	K10	n.d.	n.d.	n.d.	n.d.	n.d.	n.d.	n.d.	1	n.d.	n.d.	n.d.	n.d.	n.d.
NP_001243728.1	GAPDH	glyceraldehyde-3-phosphate dehydrogenase isoform 2 [Homo sapiens]	DPSKIK	K4	n.d.	n.d.	n.d.	n.d.	n.d.	n.d.	n.d.	n.d.	n.d.	n.d.	1	n.d.	n.d.
NP_001243728.1	GAPDH	glyceraldehyde-3-phosphate dehydrogenase isoform 2 [Homo sapiens]	GALQNIIPASTGAAKAVGK	K15	n.d.	n.d.	n.d.	2	n.d.	n.d.	2	n.d.	n.d.	n.d.	n.d.	n.d.	n.d.
NP_001243728.1	GAPDH	glyceraldehyde-3-phosphate dehydrogenase isoform 2 [Homo sapiens]	IKWGDAGAEYVVESTGVFTTMEK	K2	n.d.	n.d.	n.d.	1	n.d.	n.d.	n.d.	n.d.	n.d.	n.d.	n.d.	n.d.	n.d.
NP_001243728.1	GAPDH	glyceraldehyde-3-phosphate dehydrogenase isoform 2 [Homo sapiens]	LEKPAK	K3	n.d.	n.d.	1	n.d.	1	n.d.	n.d.	n.d.	n.d.	n.d.	n.d.	n.d.	n.d.
NP_001243728.1	GAPDH	glyceraldehyde-3-phosphate dehydrogenase isoform 2 [Homo sapiens]	LEKPAKYDDIK	K6	n.d.	n.d.	n.d.	5	n.d.	n.d.	1	2	n.d.	n.d.	n.d.	n.d.	n.d.
NP_001243728.1	GAPDH	glyceraldehyde-3-phosphate dehydrogenase isoform 2 [Homo sapiens]	LEKPAKYDDIKK	K6	n.d.	1	n.d.	1	1	1	n.d.	1	n.d.	1	n.d.	n.d.	1
NP_001243728.1	GAPDH	glyceraldehyde-3-phosphate dehydrogenase isoform 2 [Homo sapiens]	TVDGPSGKLWR	K8	13	11	7	12	5	12	73	8	9	12	6	6	3
NP_001243728.1	GAPDH	glyceraldehyde-3-phosphate dehydrogenase isoform 2 [Homo sapiens]	VIHDNFGIVEGLMTTVHAITATQKTVDGPSGK	K24	n.d.	n.d.	n.d.	n.d.	n.d.	n.d.	1	n.d.	n.d.	n.d.	n.d.	n.d.	n.d.
NP_001243728.1	GAPDH	glyceraldehyde-3-phosphate dehydrogenase isoform 2 [Homo sapiens]	VIPELNGKLTGMAFR	K8	n.d.	n.d.	n.d.	2	n.d.	n.d.	n.d.	1	n.d.	n.d.	n.d.	n.d.	n.d.
NP_001243728.1	GAPDH	glyceraldehyde-3-phosphate dehydrogenase isoform 2 [Homo sapiens]	VVKQASEGPLK	K3	n.d.	n.d.	1	1	n.d.	n.d.	n.d.	2	n.d.	n.d.	n.d.	n.d.	n.d.
NP_001243728.1	GAPDH	glyceraldehyde-3-phosphate dehydrogenase isoform 2 [Homo sapiens]	YDDIKK	K5	n.d.	n.d.	2	n.d.	n.d.	n.d.	n.d.	n.d.	n.d.	n.d.	n.d.	n.d.	n.d.
NP_001076581.2	GPD2	glycerol-3-phosphate dehydrogenase, mitochondrial precursor [Homo sapiens]	FHKFDADQK	K3	n.d.	n.d.	n.d.	n.d.	n.d.	n.d.	n.d.	2	n.d.	n.d.	n.d.	n.d.	n.d.
NP_002038.2	GARS	glycine--tRNA ligase precursor [Homo sapiens]	AVAELKAR	K6	n.d.	n.d.	n.d.	n.d.	n.d.	n.d.	n.d.	2	n.d.	n.d.	n.d.	n.d.	n.d.
NP_002853.2	PYGB	glycogen phosphorylase, brain form [Homo sapiens]	NIACSGKFSSDR	K7	n.d.	n.d.	n.d.	n.d.	2	n.d.	n.d.	n.d.	n.d.	n.d.	n.d.	n.d.	n.d.
NP_066565.1	NMT1	glycylpeptide N-tetradecanoyltransferase 1 [Homo sapiens]	EKGSETDSAQDQPVK	K2	n.d.	n.d.	n.d.	2	n.d.	n.d.	n.d.	n.d.	n.d.	n.d.	n.d.	n.d.	n.d.
NP_006316.1	RAN	GTP-binding nuclear protein Ran [Homo sapiens]	HLTGEFEKK	K8	n.d.	n.d.	n.d.	n.d.	n.d.	n.d.	1	n.d.	n.d.	n.d.	n.d.	n.d.	n.d.
NP_006089.1	GNB2L1	guanine nucleotide-binding protein subunit beta-2-like 1 [Homo sapiens]	FSPNSSNPIIVSCGWDKLVK	K17	n.d.	n.d.	n.d.	n.d.	n.d.	n.d.	n.d.	n.d.	n.d.	n.d.	n.d.	n.d.	1
NP_001135935.1	DKC1	H/ACA ribonucleoprotein complex subunit 4 isoform 2 [Homo sapiens]	KSKKDKKAK	K1; K3; K4; K6	n.d.	n.d.	n.d.	n.d.	n.d.	n.d.	1	n.d.	n.d.	n.d.	n.d.	n.d.	n.d.
NP_112496.1	HDHD3	haloacid dehalogenase-like hydrolase domain-containing protein 3 [Homo sapiens]	LLTWDVKDTLLR	K7	1	n.d.	n.d.	n.d.	n.d.	n.d.	n.d.	n.d.	n.d.	n.d.	n.d.	n.d.	2
NP_005336.3	HSPA1A	heat shock 70 kDa protein 1A/1B [Homo sapiens]	ANKITITNDK	K3	n.d.	2	3	n.d.	n.d.	2	1	1	3	1	n.d.	1	n.d.
NP_005336.3	HSPA1A	heat shock 70 kDa protein 1A/1B [Homo sapiens]	ITITNDKGR	K7	4	n.d.	4	4	n.d.	2	4	4	2	n.d.	3	4	n.d.
NP_005336.3	HSPA1A	heat shock 70 kDa protein 1A/1B [Homo sapiens]	MVQEAEKYK	K7	n.d.	12	10	13	1	n.d.	n.d.	6	n.d.	n.d.	n.d.	n.d.	14
NP_002145.3	HSPA4	heat shock 70 kDa protein 4 [Homo sapiens]	LSQECEKLK	K7	n.d.	n.d.	1	1	n.d.	1	n.d.	n.d.	n.d.	n.d.	n.d.	n.d.	n.d.
NP_002145.3	HSPA4	heat shock 70 kDa protein 4 [Homo sapiens]	QVYVDKLAELK	K6	n.d.	n.d.	n.d.	n.d.	n.d.	n.d.	1	n.d.	n.d.	n.d.	n.d.	n.d.	n.d.
NP_002145.3	HSPA4	heat shock 70 kDa protein 4 [Homo sapiens]	VTPQSDGSSSKVK	K11	n.d.	n.d.	n.d.	1	n.d.	n.d.	n.d.	n.d.	n.d.	n.d.	n.d.	n.d.	n.d.
NP_006588.1	HSPA8	heat shock cognate 71 kDa protein isoform 1 [Homo sapiens]	ELEKVCNPIITK	K4	n.d.	1	4	4	1	1	8	4	2	2	8	n.d.	n.d.
NP_006588.1	HSPA8	heat shock cognate 71 kDa protein isoform 1 [Homo sapiens]	GTLDPVEKALR	K8	n.d.	n.d.	n.d.	n.d.	1	n.d.	n.d.	n.d.	n.d.	1	n.d.	n.d.	n.d.
NP_006588.1	HSPA8	heat shock cognate 71 kDa protein isoform 1 [Homo sapiens]	IINEPTAAAIAYGLDKK	K16	n.d.	n.d.	n.d.	n.d.	n.d.	n.d.	1	n.d.	n.d.	n.d.	n.d.	n.d.	n.d.
NP_006588.1	HSPA8	heat shock cognate 71 kDa protein isoform 1 [Homo sapiens]	IQKLLQDFFNGK	K3	n.d.	n.d.	1	n.d.	n.d.	n.d.	n.d.	n.d.	n.d.	n.d.	5	n.d.	n.d.
NP_006588.1	HSPA8	heat shock cognate 71 kDa protein isoform 1 [Homo sapiens]	SKGPAVGIDLGTTYSCVGVFQHGK	K2	4	n.d.	n.d.	n.d.	n.d.	1	n.d.	n.d.	n.d.	n.d.	n.d.	n.d.	n.d.
NP_006588.1	HSPA8	heat shock cognate 71 kDa protein isoform 1 [Homo sapiens]	SKGPAVGIDLGTTYSCVGVFQHGK	N1	6	n.d.	n.d.	n.d.	n.d.	2	n.d.	n.d.	n.d.	n.d.	n.d.	n.d.	n.d.
NP_001531.1	HSPB1	heat shock protein beta-1 [Homo sapiens]	DGVVEITGKHEER	K9	n.d.	n.d.	n.d.	n.d.	n.d.	n.d.	10	n.d.	2	n.d.	n.d.	n.d.	n.d.
NP_005339.3	HSP90AA1	heat shock protein HSP 90-alpha isoform 2 [Homo sapiens]	EKYIDQEELNK	K2	n.d.	20	10	36	n.d.	n.d.	n.d.	8	2	n.d.	n.d.	n.d.	10
NP_005339.3	HSP90AA1	heat shock protein HSP 90-alpha isoform 2 [Homo sapiens]	EMLQQSKILK	K7	n.d.	n.d.	n.d.	2	n.d.	n.d.	n.d.	n.d.	2	n.d.	n.d.	n.d.	n.d.
NP_005339.3	HSP90AA1	heat shock protein HSP 90-alpha isoform 2 [Homo sapiens]	FENLCKIMK	K6	n.d.	n.d.	n.d.	n.d.	n.d.	n.d.	n.d.	1	n.d.	n.d.	n.d.	n.d.	n.d.
NP_005339.3	HSP90AA1	heat shock protein HSP 90-alpha isoform 2 [Homo sapiens]	ILKVIR	K3	n.d.	n.d.	n.d.	n.d.	n.d.	n.d.	4	n.d.	n.d.	n.d.	2	n.d.	n.d.
NP_005339.3	HSP90AA1	heat shock protein HSP 90-alpha isoform 2 [Homo sapiens]	IMKDILEK	K3	n.d.	n.d.	n.d.	n.d.	n.d.	n.d.	n.d.	n.d.	n.d.	n.d.	n.d.	n.d.	13
NP_005339.3	HSP90AA1	heat shock protein HSP 90-alpha isoform 2 [Homo sapiens]	KVEKVVVSNR	K4	n.d.	n.d.	n.d.	1	n.d.	3	n.d.	n.d.	1	n.d.	n.d.	n.d.	n.d.
NP_001258901.1	HSP90AB1	heat shock protein HSP 90-beta isoform c [Homo sapiens]	AKFENLCK	K2	n.d.	n.d.	n.d.	n.d.	n.d.	n.d.	1	2	n.d.	n.d.	n.d.	n.d.	n.d.
NP_001258901.1	HSP90AB1	heat shock protein HSP 90-beta isoform c [Homo sapiens]	FENLCKLMK	K6	n.d.	n.d.	n.d.	n.d.	n.d.	n.d.	n.d.	1	n.d.	n.d.	n.d.	n.d.	n.d.
NP_001258901.1	HSP90AB1	heat shock protein HSP 90-beta isoform c [Homo sapiens]	LMKEILDK	K3	n.d.	n.d.	n.d.	n.d.	n.d.	n.d.	n.d.	n.d.	n.d.	n.d.	n.d.	n.d.	20
NP_001258901.1	HSP90AB1	heat shock protein HSP 90-beta isoform c [Homo sapiens]	VEKVTISNR	K3	n.d.	n.d.	n.d.	n.d.	1	n.d.	1	1	n.d.	n.d.	n.d.	n.d.	n.d.
NP_653171.1	HN1L	hematological and neurological expressed 1-like protein [Homo sapiens]	SIPAGAEPGEKGSAR	K11	n.d.	n.d.	1	n.d.	n.d.	n.d.	n.d.	n.d.	n.d.	n.d.	n.d.	n.d.	n.d.
NP_000509.1	HBB	hemoglobin subunit beta [Homo sapiens]	VVAGVANALAHKYH	K12	n.d.	n.d.	n.d.	n.d.	n.d.	n.d.	n.d.	n.d.	n.d.	n.d.	n.d.	n.d.	4
NP_689632.2	HGSNAT	heparan-alpha-glucosaminide N-acetyltransferase precursor [Homo sapiens]	KKIFWK	K1; K2	n.d.	n.d.	1	n.d.	n.d.	n.d.	n.d.	n.d.	n.d.	n.d.	n.d.	n.d.	n.d.
NP_710141.1	FOXA2	hepatocyte nuclear factor 3-beta isoform 2 [Homo sapiens]	EAAGAAGSGKK	K10	n.d.	n.d.	n.d.	n.d.	n.d.	2	n.d.	n.d.	n.d.	n.d.	n.d.	n.d.	n.d.
NP_001119523.1	HDGF	hepatoma-derived growth factor isoform c [Homo sapiens]	ASGYQSSQKK	K9	n.d.	n.d.	n.d.	n.d.	1	2	n.d.	1	n.d.	n.d.	n.d.	n.d.	n.d.
NP_116020.1	HDGFRP2	hepatoma-derived growth factor-related protein 2 isoform 2 [Homo sapiens]	IDDIADGAVKPPPNKYPIFFFGTHETAFLGPK	K15	n.d.	2	1	n.d.	n.d.	n.d.	n.d.	n.d.	n.d.	n.d.	n.d.	n.d.	n.d.
NP_116020.1	HDGFRP2	hepatoma-derived growth factor-related protein 2 isoform 2 [Homo sapiens]	KPAEKPLPKPR	K5	1	n.d.	n.d.	n.d.	n.d.	n.d.	n.d.	n.d.	n.d.	n.d.	n.d.	n.d.	n.d.
NP_002127.1	HNRNPA1	heterogeneous nuclear ribonucleoprotein A1 isoform a [Homo sapiens]	SKSESPKEPEQLR	N1; K2	n.d.	n.d.	n.d.	n.d.	n.d.	1	2	3	1	1	2	3	n.d.
NP_002127.1	HNRNPA1	heterogeneous nuclear ribonucleoprotein A1 isoform a [Homo sapiens]	SSGPYGGGGQYFAKPR	K14	4	18	2	7	6	27	5	11	14	6	14	32	20
NP_919223.1	HNRNPA3	heterogeneous nuclear ribonucleoprotein A3 [Homo sapiens]	EDSVKPGAHLTVKK	K13	n.d.	n.d.	n.d.	n.d.	n.d.	1	n.d.	n.d.	n.d.	n.d.	n.d.	n.d.	n.d.
NP_001003810.1	HNRNPD	heterogeneous nuclear ribonucleoprotein D0 isoform d [Homo sapiens]	GGDQQSGYGKVSR	K10	2	n.d.	n.d.	3	n.d.	3	n.d.	2	n.d.	1	n.d.	1	n.d.
NP_001003810.1	HNRNPD	heterogeneous nuclear ribonucleoprotein D0 isoform d [Homo sapiens]	IFVGGLSPDTPEEKIR	K14	n.d.	n.d.	n.d.	n.d.	n.d.	n.d.	n.d.	1	n.d.	n.d.	n.d.	n.d.	n.d.
NP_001003810.1	HNRNPD	heterogeneous nuclear ribonucleoprotein D0 isoform d [Homo sapiens]	LNGKVIDPK	K4	n.d.	1	1	n.d.	n.d.	n.d.	n.d.	n.d.	n.d.	n.d.	n.d.	n.d.	n.d.
NP_005511.1	HNRNPH1	heterogeneous nuclear ribonucleoprotein H [Homo sapiens]	STGEAFVQFASQEIAEKALK	K17	n.d.	n.d.	1	n.d.	5	n.d.	3	2	2	n.d.	n.d.	n.d.	3
NP_112552.1	HNRNPK	heterogeneous nuclear ribonucleoprotein K isoform b [Homo sapiens]	LLIHQSLAGGIIGVKGAK	K15	n.d.	n.d.	n.d.	n.d.	n.d.	n.d.	n.d.	n.d.	n.d.	n.d.	1	n.d.	n.d.
NP_112552.1	HNRNPK	heterogeneous nuclear ribonucleoprotein K isoform b [Homo sapiens]	RPAEDMEEEQAFKR	K13	n.d.	n.d.	3	n.d.	n.d.	n.d.	n.d.	n.d.	n.d.	n.d.	1	n.d.	n.d.
NP_001524.2	HNRNPL	heterogeneous nuclear ribonucleoprotein L isoform a [Homo sapiens]	SGAMVKMAAAGGGGGGGR	K6	n.d.	n.d.	n.d.	n.d.	n.d.	n.d.	n.d.	3	n.d.	n.d.	n.d.	n.d.	n.d.
NP_001524.2	HNRNPL	heterogeneous nuclear ribonucleoprotein L isoform a [Homo sapiens]	YGPQYGHPPPPPPPPEYGPHADSPVLMVYGLDQSKMNCDR	K35	n.d.	n.d.	n.d.	n.d.	n.d.	n.d.	n.d.	2	n.d.	n.d.	n.d.	n.d.	n.d.
NP_001005335.1	HNRNPL	heterogeneous nuclear ribonucleoprotein L isoform b [Homo sapiens]	QPAIMPGQSYGLEDGSCSYKDFSESR	K20	n.d.	n.d.	n.d.	n.d.	5	n.d.	n.d.	n.d.	8	1	4	2	n.d.
NP_005959.2	HNRNPM	heterogeneous nuclear ribonucleoprotein M isoform a [Homo sapiens]	AAGVEAAAEVAATEIK	N1	4	3	8	n.d.	n.d.	n.d.	n.d.	n.d.	n.d.	n.d.	n.d.	n.d.	1
NP_112480.2	HNRNPM	heterogeneous nuclear ribonucleoprotein M isoform b [Homo sapiens]	ADILEDKDGK	K7	3	11	3	5	n.d.	4	1	n.d.	6	n.d.	3	1	4
NP_112480.2	HNRNPM	heterogeneous nuclear ribonucleoprotein M isoform b [Homo sapiens]	GCGVVKFESPEVAER	K6	15	6	5	12	8	22	16	21	18	3	12	18	1
NP_001153146.1	SYNCRIP	heterogeneous nuclear ribonucleoprotein Q isoform 3 [Homo sapiens]	GPDEAKIK	K6	4	7	8	n.d.	n.d.	n.d.	3	n.d.	n.d.	n.d.	3	n.d.	n.d.
NP_001153146.1	SYNCRIP	heterogeneous nuclear ribonucleoprotein Q isoform 3 [Homo sapiens]	SAFLCGVMKTYR	K9	n.d.	n.d.	n.d.	n.d.	n.d.	n.d.	n.d.	1	n.d.	n.d.	n.d.	5	n.d.
NP_004492.2	HNRNPU	heterogeneous nuclear ribonucleoprotein U isoform b [Homo sapiens]	APQCLGKFIEIAAR	K7	n.d.	n.d.	1	n.d.	n.d.	n.d.	n.d.	n.d.	n.d.	n.d.	2	9	1
NP_004492.2	HNRNPU	heterogeneous nuclear ribonucleoprotein U isoform b [Homo sapiens]	DLPEHAVLKMK	K9	n.d.	1	n.d.	n.d.	1	n.d.	n.d.	2	1	1	2	3	n.d.
NP_004492.2	HNRNPU	heterogeneous nuclear ribonucleoprotein U isoform b [Homo sapiens]	HLYTKDIDIHEVR	K5	n.d.	9	3	n.d.	1	n.d.	7	n.d.	n.d.	n.d.	n.d.	n.d.	4
NP_004492.2	HNRNPU	heterogeneous nuclear ribonucleoprotein U isoform b [Homo sapiens]	LSDKGLK	K4	n.d.	n.d.	1	n.d.	n.d.	n.d.	1	n.d.	n.d.	n.d.	1	n.d.	n.d.
NP_004492.2	HNRNPU	heterogeneous nuclear ribonucleoprotein U isoform b [Homo sapiens]	NQSQGYNQWQQGQFWGQKPWSQHYHQGYY	K18	13	24	12	20	46	12	18	10	8	7	4	15	28
NP_004492.2	HNRNPU	heterogeneous nuclear ribonucleoprotein U isoform b [Homo sapiens]	QMADTGKLNTLLQR	K7	n.d.	n.d.	n.d.	n.d.	1	n.d.	n.d.	n.d.	n.d.	n.d.	n.d.	n.d.	n.d.
NP_002128.1	HNRNPA2B1	heterogeneous nuclear ribonucleoproteins A2/B1 isoform A2 [Homo sapiens]	EESGKPGAHVTVKK	K13	n.d.	n.d.	n.d.	n.d.	1	2	n.d.	n.d.	n.d.	1	n.d.	1	n.d.
NP_002128.1	HNRNPA2B1	heterogeneous nuclear ribonucleoproteins A2/B1 isoform A2 [Homo sapiens]	GFGFVTFDDHDPVDKIVLQK	K15	n.d.	6	2	n.d.	n.d.	n.d.	2	n.d.	n.d.	n.d.	n.d.	n.d.	8
NP_002128.1	HNRNPA2B1	heterogeneous nuclear ribonucleoproteins A2/B1 isoform A2 [Homo sapiens]	NYYEQWGKLTDCVVMR	K8	n.d.	n.d.	n.d.	n.d.	n.d.	n.d.	n.d.	1	n.d.	n.d.	n.d.	n.d.	n.d.
NP_004491.2	HNRNPC	heterogeneous nuclear ribonucleoproteins C1/C2 isoform b [Homo sapiens]	IEKEQSK	K3	n.d.	1	n.d.	n.d.	n.d.	n.d.	n.d.	n.d.	n.d.	n.d.	1	n.d.	n.d.
NP_004491.2	HNRNPC	heterogeneous nuclear ribonucleoproteins C1/C2 isoform b [Homo sapiens]	NDKSEEEQSSSSVK	K3	n.d.	9	1	1	n.d.	3	2	2	7	n.d.	1	n.d.	n.d.
NP_004491.2	HNRNPC	heterogeneous nuclear ribonucleoproteins C1/C2 isoform b [Homo sapiens]	SGKLKGDDLQAIKK	K3	4	n.d.	n.d.	n.d.	n.d.	2	n.d.	n.d.	n.d.	n.d.	n.d.	n.d.	n.d.
NP_000179.2	HK1	hexokinase-1 isoform HKI [Homo sapiens]	MIAAQLLAYYFTELKDDQVKK	N1	4	n.d.	n.d.	n.d.	n.d.	n.d.	n.d.	n.d.	n.d.	n.d.	n.d.	n.d.	n.d.
NP_000180.2	HK2	hexokinase-2 [Homo sapiens]	MIASHLLAYFFTELNHDQVQK	N1	n.d.	3	7	8	n.d.	4	8	n.d.	n.d.	3	n.d.	n.d.	n.d.
NP_620058.1	HMGN3	high mobility group nucleosome-binding domain-containing protein 3 isoform HMGN3b [Homo sapiens]	SPENTEGKDGSK	K8	n.d.	n.d.	n.d.	n.d.	n.d.	n.d.	n.d.	n.d.	n.d.	n.d.	2	n.d.	n.d.
NP_110390.1	HMGN5	high mobility group nucleosome-binding domain-containing protein 5 [Homo sapiens]	ITEAPASEKEIVEVK	K9	n.d.	4	n.d.	n.d.	n.d.	n.d.	n.d.	n.d.	n.d.	n.d.	n.d.	n.d.	n.d.
NP_002119.1	HMGB1	high mobility group protein B1 [Homo sapiens]	GKMSSYAFFVQTCR	K2	n.d.	n.d.	n.d.	n.d.	n.d.	1	n.d.	n.d.	n.d.	n.d.	n.d.	n.d.	n.d.
NP_665906.1	HMGA1	high mobility group protein HMG-I/HMG-Y isoform a [Homo sapiens]	SSQPLASKQEK	K8	6	n.d.	7	13	5	1	2	7	1	2	6	6	5
NP_003475.1	HMGA2	high mobility group protein HMGI-C isoform b [Homo sapiens]	GEGAGQPSTSAQGQPAAPAPQKR	K22	n.d.	n.d.	n.d.	1	n.d.	n.d.	n.d.	n.d.	n.d.	n.d.	n.d.	n.d.	n.d.
NP_874368.1	KAT5	histone acetyltransferase KAT5 isoform 3 [Homo sapiens]	CFLDHKTLYYDTDPFLFYVMTEYDCK	K6	1	n.d.	n.d.	3	1	n.d.	1	n.d.	n.d.	n.d.	n.d.	n.d.	7
NP_006757.2	KAT6A	histone acetyltransferase KAT6A [Homo sapiens]	KPFLHR	K1	n.d.	1	n.d.	n.d.	n.d.	n.d.	n.d.	n.d.	n.d.	n.d.	n.d.	n.d.	n.d.
NP_006757.2	KAT6A	histone acetyltransferase KAT6A [Homo sapiens]	LNTKATNVDGK	K4	n.d.	n.d.	n.d.	n.d.	n.d.	n.d.	n.d.	n.d.	n.d.	n.d.	1	2	n.d.
NP_036462.2	KAT6B	histone acetyltransferase KAT6B isoform 1 [Homo sapiens]	TELSSTAKSK	K8	n.d.	n.d.	n.d.	n.d.	n.d.	n.d.	1	n.d.	n.d.	n.d.	n.d.	n.d.	n.d.
NP_001243397.1	KAT6B	histone acetyltransferase KAT6B isoform 2 [Homo sapiens]	TKVCTTPSSGHAASGKDSSSR	K2; K16	n.d.	n.d.	n.d.	n.d.	n.d.	n.d.	2	n.d.	n.d.	n.d.	n.d.	n.d.	n.d.
NP_001186084.1	KAT7	histone acetyltransferase KAT7 isoform 2 [Homo sapiens]	CPTPGCNSLGHLTGKHER	K15	n.d.	n.d.	1	n.d.	n.d.	n.d.	n.d.	n.d.	n.d.	n.d.	n.d.	1	n.d.
NP_001186087.1	KAT7	histone acetyltransferase KAT7 isoform 5 [Homo sapiens]	NSGLSKEQK	K6	3	3	3	2	1	4	2	3	4	1	n.d.	8	n.d.
NP_001420.2	EP300	histone acetyltransferase p300 [Homo sapiens]	AENVVEPGPPSAKRPK	N1; K13	n.d.	n.d.	n.d.	n.d.	n.d.	4	3	n.d.	n.d.	n.d.	n.d.	n.d.	n.d.
NP_001420.2	EP300	histone acetyltransferase p300 [Homo sapiens]	AENVVEPGPPSAKRPK	N1; K16	n.d.	n.d.	n.d.	n.d.	n.d.	2	2	n.d.	n.d.	n.d.	n.d.	n.d.	n.d.
NP_001420.2	EP300	histone acetyltransferase p300 [Homo sapiens]	EENTSNESTDVTKGDSK	K13	n.d.	n.d.	n.d.	n.d.	1	5	2	3	n.d.	n.d.	n.d.	n.d.	n.d.
NP_001420.2	EP300	histone acetyltransferase p300 [Homo sapiens]	EENTSNESTDVTKGDSKNAK	K13; K17	n.d.	21	13	30	12	10	19	12	12	4	n.d.	3	32
NP_001420.2	EP300	histone acetyltransferase p300 [Homo sapiens]	EENTSNESTDVTKGDSKNAK	K13; K20	n.d.	4	2	1	3	2	3	3	2	2	n.d.	3	3
NP_001420.2	EP300	histone acetyltransferase p300 [Homo sapiens]	EENTSNESTDVTKGDSKNAKK	K13; K17; K20	n.d.	15	11	16	16	16	15	5	6	1	n.d.	n.d.	17
NP_001420.2	EP300	histone acetyltransferase p300 [Homo sapiens]	EENTSNESTDVTKGDSKNAKK	K13; K17; K21	n.d.	7	7	7	9	10	6	6	2	1	n.d.	n.d.	8
NP_001420.2	EP300	histone acetyltransferase p300 [Homo sapiens]	EENTSNESTDVTKGDSKNAKK	K13; K20; K21	n.d.	2	n.d.	n.d.	n.d.	n.d.	1	n.d.	n.d.	n.d.	n.d.	n.d.	n.d.
NP_001420.2	EP300	histone acetyltransferase p300 [Homo sapiens]	EENTSNESTDVTKGDSKNAKKK	K13; K17; K20; K21	6	26	16	21	15	30	30	12	6	n.d.	n.d.	n.d.	15
NP_001420.2	EP300	histone acetyltransferase p300 [Homo sapiens]	EENTSNESTDVTKGDSKNAKKK	K13; K17; K20; K22	n.d.	8	8	7	n.d.	15	12	n.d.	2	n.d.	n.d.	n.d.	n.d.
NP_001420.2	EP300	histone acetyltransferase p300 [Homo sapiens]	EENTSNESTDVTKGDSKNAKKK	K13; K17; K21; K22	n.d.	n.d.	n.d.	n.d.	n.d.	8	n.d.	n.d.	1	n.d.	n.d.	n.d.	n.d.
NP_001420.2	EP300	histone acetyltransferase p300 [Homo sapiens]	EENTSNESTDVTKGDSKNAKKKNNK	K13; K17; K20; K21; K22	n.d.	n.d.	n.d.	n.d.	n.d.	2	n.d.	n.d.	n.d.	1	n.d.	n.d.	n.d.
NP_001420.2	EP300	histone acetyltransferase p300 [Homo sapiens]	GDSKNAKK	K4; K7	n.d.	n.d.	n.d.	1	n.d.	8	n.d.	n.d.	n.d.	n.d.	n.d.	n.d.	n.d.
NP_001420.2	EP300	histone acetyltransferase p300 [Homo sapiens]	GDSKNAKKK	K4; K7; K8	n.d.	n.d.	1	n.d.	n.d.	2	1	n.d.	n.d.	n.d.	n.d.	n.d.	n.d.
NP_001420.2	EP300	histone acetyltransferase p300 [Homo sapiens]	GDSKNAKKKNNK	K4; K7; K8; K9	n.d.	n.d.	n.d.	n.d.	n.d.	1	n.d.	n.d.	n.d.	n.d.	n.d.	n.d.	n.d.
NP_001420.2	EP300	histone acetyltransferase p300 [Homo sapiens]	KKNNKKTSK	K1; K2; K5; K6	n.d.	n.d.	n.d.	n.d.	n.d.	1	n.d.	n.d.	n.d.	1	n.d.	n.d.	n.d.
NP_001420.2	EP300	histone acetyltransferase p300 [Homo sapiens]	KKNNKKTSKNK	K1; K2; K5; K6; K11	n.d.	n.d.	n.d.	n.d.	n.d.	1	n.d.	n.d.	n.d.	n.d.	n.d.	n.d.	n.d.
NP_001420.2	EP300	histone acetyltransferase p300 [Homo sapiens]	KKNNKKTSKNK	K1; K2; K5; K6; K9	n.d.	n.d.	n.d.	n.d.	n.d.	8	2	n.d.	n.d.	2	n.d.	n.d.	n.d.
NP_001420.2	EP300	histone acetyltransferase p300 [Homo sapiens]	KLEFSPQTLCCYGKQLCTIPR	K14	n.d.	4	3	3	1	n.d.	4	n.d.	n.d.	n.d.	n.d.	n.d.	22
NP_001420.2	EP300	histone acetyltransferase p300 [Homo sapiens]	KNNKKTSKNK	K1; K4; K5; K10	n.d.	n.d.	n.d.	n.d.	n.d.	n.d.	n.d.	1	n.d.	n.d.	n.d.	n.d.	n.d.
NP_001420.2	EP300	histone acetyltransferase p300 [Homo sapiens]	KNNKKTSKNK	K1; K4; K5; K8	n.d.	n.d.	1	4	3	6	3	4	n.d.	4	n.d.	n.d.	n.d.
NP_001420.2	EP300	histone acetyltransferase p300 [Homo sapiens]	KNNKKTSKNK	K4; K5; K8	n.d.	n.d.	5	n.d.	n.d.	n.d.	n.d.	n.d.	n.d.	n.d.	n.d.	n.d.	n.d.
NP_001420.2	EP300	histone acetyltransferase p300 [Homo sapiens]	KNNKKTSKNKSSLSR	K1; K4; K5; K8; K10	n.d.	n.d.	n.d.	n.d.	n.d.	n.d.	1	n.d.	n.d.	n.d.	n.d.	n.d.	n.d.
NP_001420.2	EP300	histone acetyltransferase p300 [Homo sapiens]	KNNKKTSKNKSSLSR	K1; K5; K8; K10	n.d.	n.d.	n.d.	n.d.	1	n.d.	n.d.	n.d.	n.d.	n.d.	n.d.	n.d.	n.d.
NP_001420.2	EP300	histone acetyltransferase p300 [Homo sapiens]	KPGMPNVSNDLSQKLYATMEK	K14	n.d.	n.d.	2	n.d.	n.d.	n.d.	n.d.	n.d.	n.d.	n.d.	n.d.	n.d.	n.d.
NP_001420.2	EP300	histone acetyltransferase p300 [Homo sapiens]	KREENTSNESTDVTKGDSKNAK	K15; K19	5	n.d.	n.d.	n.d.	n.d.	n.d.	n.d.	n.d.	n.d.	n.d.	n.d.	n.d.	n.d.
NP_001420.2	EP300	histone acetyltransferase p300 [Homo sapiens]	KREENTSNESTDVTKGDSKNAKK	K15; K19; K22	3	n.d.	n.d.	n.d.	n.d.	n.d.	n.d.	n.d.	n.d.	n.d.	n.d.	1	n.d.
NP_001420.2	EP300	histone acetyltransferase p300 [Homo sapiens]	KREENTSNESTDVTKGDSKNAKK	K15; K19; K23	3	n.d.	n.d.	n.d.	n.d.	n.d.	n.d.	n.d.	n.d.	n.d.	n.d.	n.d.	n.d.
NP_001420.2	EP300	histone acetyltransferase p300 [Homo sapiens]	KREENTSNESTDVTKGDSKNAKKK	K15; K19; K22; K23	n.d.	n.d.	n.d.	n.d.	n.d.	n.d.	n.d.	n.d.	n.d.	6	n.d.	n.d.	n.d.
NP_001420.2	EP300	histone acetyltransferase p300 [Homo sapiens]	KREENTSNESTDVTKGDSKNAKKK	K15; K19; K22; K24	3	n.d.	n.d.	n.d.	8	n.d.	n.d.	2	n.d.	2	n.d.	n.d.	7
NP_001420.2	EP300	histone acetyltransferase p300 [Homo sapiens]	KTSKNKSSLSR	K1; K4; K6	n.d.	1	2	n.d.	n.d.	5	1	n.d.	n.d.	n.d.	n.d.	n.d.	2
NP_001420.2	EP300	histone acetyltransferase p300 [Homo sapiens]	MEKLGLGLDDESNNQQAAATQSPGDSR	K3	n.d.	n.d.	1	n.d.	2	7	1	n.d.	1	2	n.d.	n.d.	n.d.
NP_001420.2	EP300	histone acetyltransferase p300 [Homo sapiens]	NAKKKNNKKTSKNK	K3; K4; K5; K8; K9; K12	n.d.	n.d.	n.d.	n.d.	n.d.	n.d.	1	n.d.	n.d.	n.d.	n.d.	n.d.	n.d.
NP_001420.2	EP300	histone acetyltransferase p300 [Homo sapiens]	NKSSLSR	K2	n.d.	n.d.	n.d.	n.d.	2	n.d.	n.d.	n.d.	n.d.	n.d.	n.d.	n.d.	2
NP_001420.2	EP300	histone acetyltransferase p300 [Homo sapiens]	NNKKTSK	K3; K4	n.d.	n.d.	1	n.d.	n.d.	2	1	1	n.d.	n.d.	n.d.	n.d.	n.d.
NP_001420.2	EP300	histone acetyltransferase p300 [Homo sapiens]	NNKKTSKNK	K3; K4; K7	1	4	n.d.	7	4	4	5	4	1	2	n.d.	n.d.	5
NP_001420.2	EP300	histone acetyltransferase p300 [Homo sapiens]	NNKKTSKNKSSLSR	K3; K4; K7; K9	n.d.	1	n.d.	1	10	3	3	1	n.d.	n.d.	n.d.	n.d.	n.d.
NP_001420.2	EP300	histone acetyltransferase p300 [Homo sapiens]	TSKNKSSLSR	K3; K5	n.d.	n.d.	1	2	2	2	1	1	1	1	n.d.	n.d.	8
NP_001420.2	EP300	histone acetyltransferase p300 [Homo sapiens]	YHFCEKCFNEIQGESVSLGDDPSQPQTTINK	K6	n.d.	n.d.	n.d.	n.d.	2	n.d.	n.d.	n.d.	n.d.	n.d.	n.d.	n.d.	n.d.
NP_003633.1	HAT1	histone acetyltransferase type B catalytic subunit [Homo sapiens]	AGFGAMEKFLVEYK	N1; K8	n.d.	2	4	n.d.	n.d.	n.d.	n.d.	n.d.	n.d.	n.d.	n.d.	n.d.	11
NP_066544.1	HIST1H2AJ	histone cluster 1, H2aj [Homo sapiens]	GKQGGKAR	K2; K6	7	8	5	7	11	1	4	8	11	4	12	9	1
NP_004955.2	HDAC1	histone deacetylase 1 [Homo sapiens]	ISICSSDKR	K8	n.d.	n.d.	n.d.	n.d.	n.d.	n.d.	n.d.	1	n.d.	n.d.	n.d.	n.d.	n.d.
NP_005309.1	H1F0	histone H1.0 [Homo sapiens]	TENSTSAPAAKPK	K11	n.d.	n.d.	n.d.	n.d.	n.d.	n.d.	n.d.	2	1	n.d.	1	n.d.	n.d.
NP_005310.1	HIST1H1C	histone H1.2 [Homo sapiens]	AAKSAAKAVKPKAAKPKVVKPKKAAPK	K10; K12; K15; K17; K20; K22	n.d.	n.d.	n.d.	n.d.	n.d.	n.d.	n.d.	n.d.	n.d.	n.d.	n.d.	n.d.	1
NP_005310.1	HIST1H1C	histone H1.2 [Homo sapiens]	KPAAATVTKK	K9	n.d.	1	1	n.d.	n.d.	n.d.	n.d.	n.d.	n.d.	1	n.d.	n.d.	n.d.
NP_005310.1	HIST1H1C	histone H1.2 [Homo sapiens]	SETAPAAPAAAPPAEK	N1	2	n.d.	n.d.	n.d.	n.d.	n.d.	2	n.d.	n.d.	n.d.	n.d.	n.d.	n.d.
NP_005310.1	HIST1H1C	histone H1.2 [Homo sapiens]	SETAPAAPAAAPPAEKAPVK	N1; K16	14	11	7	6	n.d.	n.d.	2	n.d.	6	n.d.	n.d.	n.d.	n.d.
NP_005310.1	HIST1H1C	histone H1.2 [Homo sapiens]	SETAPAAPAAAPPAEKAPVKK	N1; K20	1	n.d.	n.d.	n.d.	n.d.	n.d.	n.d.	n.d.	n.d.	n.d.	n.d.	n.d.	n.d.
NP_005310.1	HIST1H1C	histone H1.2 [Homo sapiens]	SETAPAAPAAAPPAEKAPVKK	N1; K21	1	n.d.	n.d.	n.d.	n.d.	n.d.	n.d.	n.d.	n.d.	n.d.	n.d.	n.d.	n.d.
NP_005311.1	HIST1H1D	histone H1.3 [Homo sapiens]	SETAPLAPTIPAPAEKTPVK	N1; K16	1	n.d.	4	1	n.d.	n.d.	n.d.	n.d.	n.d.	n.d.	n.d.	n.d.	n.d.
NP_005311.1	HIST1H1D	histone H1.3 [Homo sapiens]	SETAPLAPTIPAPAEKTPVK	N1; K20	n.d.	n.d.	1	n.d.	n.d.	n.d.	n.d.	n.d.	n.d.	n.d.	n.d.	n.d.	n.d.
NP_005312.1	HIST1H1E	histone H1.4 [Homo sapiens]	ASGPPVSELITKAVAASK	K12	n.d.	n.d.	n.d.	6	n.d.	2	n.d.	n.d.	n.d.	n.d.	n.d.	3	n.d.
NP_005312.1	HIST1H1E	histone H1.4 [Homo sapiens]	GTGASGSFKLNK	K9	n.d.	6	6	7	4	7	n.d.	1	n.d.	n.d.	n.d.	1	n.d.
NP_005312.1	HIST1H1E	histone H1.4 [Homo sapiens]	KPAAAAGAKK	K9	8	n.d.	n.d.	n.d.	n.d.	n.d.	n.d.	n.d.	n.d.	n.d.	n.d.	n.d.	n.d.
NP_005312.1	HIST1H1E	histone H1.4 [Homo sapiens]	LGLKSLVSK	K4	n.d.	n.d.	n.d.	n.d.	n.d.	1	n.d.	n.d.	2	n.d.	n.d.	1	n.d.
NP_005312.1	HIST1H1E	histone H1.4 [Homo sapiens]	SETAPAAPAAPAPAEK	N1	1	n.d.	1	n.d.	n.d.	n.d.	n.d.	n.d.	n.d.	n.d.	n.d.	n.d.	n.d.
NP_005312.1	HIST1H1E	histone H1.4 [Homo sapiens]	SETAPAAPAAPAPAEKTPVK	K16	3	15	5	12	n.d.	12	16	n.d.	5	9	12	4	n.d.
NP_005312.1	HIST1H1E	histone H1.4 [Homo sapiens]	SETAPAAPAAPAPAEKTPVK	N1; K16	13	18	10	8	n.d.	n.d.	11	n.d.	n.d.	n.d.	n.d.	n.d.	3
NP_005312.1	HIST1H1E	histone H1.4 [Homo sapiens]	SETAPAAPAAPAPAEKTPVK	N1; K20	n.d.	2	1	n.d.	n.d.	n.d.	1	n.d.	n.d.	n.d.	n.d.	n.d.	n.d.
NP_005312.1	HIST1H1E	histone H1.4 [Homo sapiens]	SETAPAAPAAPAPAEKTPVKK	N1; K16	n.d.	n.d.	n.d.	n.d.	7	17	n.d.	9	1	1	7	4	n.d.
NP_005312.1	HIST1H1E	histone H1.4 [Homo sapiens]	SETAPAAPAAPAPAEKTPVKK	N1; K20	n.d.	n.d.	n.d.	n.d.	1	2	n.d.	n.d.	n.d.	n.d.	1	n.d.	n.d.
NP_005312.1	HIST1H1E	histone H1.4 [Homo sapiens]	SETAPAAPAAPAPAEKTPVKK	N1; K21	n.d.	1	n.d.	n.d.	1	2	n.d.	n.d.	n.d.	n.d.	n.d.	n.d.	n.d.
NP_005312.1	HIST1H1E	histone H1.4 [Homo sapiens]	SETAPAAPAAPAPAEKTPVKKK	N1; K20	1	n.d.	n.d.	n.d.	n.d.	n.d.	n.d.	n.d.	n.d.	n.d.	n.d.	n.d.	n.d.
NP_005312.1	HIST1H1E	histone H1.4 [Homo sapiens]	SETAPAAPAAPAPAEKTPVKKK	N1; K21	1	n.d.	n.d.	n.d.	n.d.	n.d.	n.d.	n.d.	n.d.	n.d.	n.d.	n.d.	n.d.
NP_005312.1	HIST1H1E	histone H1.4 [Homo sapiens]	SETAPAAPAAPAPAEKTPVKKK	N1; K22	1	n.d.	n.d.	n.d.	n.d.	n.d.	n.d.	n.d.	n.d.	n.d.	n.d.	n.d.	n.d.
NP_005313.1	HIST1H1B	histone H1.5 [Homo sapiens]	ATGPPVSELITKAVAASK	K12	n.d.	n.d.	n.d.	4	n.d.	n.d.	n.d.	n.d.	n.d.	n.d.	n.d.	n.d.	n.d.
NP_005313.1	HIST1H1B	histone H1.5 [Homo sapiens]	KPAAAGVKK	K8	n.d.	3	2	n.d.	3	n.d.	n.d.	n.d.	5	n.d.	4	7	n.d.
NP_005313.1	HIST1H1B	histone H1.5 [Homo sapiens]	SETAPAETATPAPVEK	N1	n.d.	n.d.	2	n.d.	n.d.	n.d.	3	n.d.	n.d.	n.d.	n.d.	n.d.	n.d.
NP_005313.1	HIST1H1B	histone H1.5 [Homo sapiens]	SETAPAETATPAPVEKSPAK	N1; K16	n.d.	n.d.	n.d.	4	n.d.	n.d.	n.d.	n.d.	n.d.	n.d.	n.d.	n.d.	n.d.
NP_808760.1	H2AFJ	histone H2A.J [Homo sapiens]	GKQGGKVR	K2; K6	5	n.d.	n.d.	1	n.d.	n.d.	1	3	1	1	n.d.	4	n.d.
NP_619541.1	H2AFV	histone H2A.V isoform 2 [Homo sapiens]	AGGKAGKDSGKAKAK	K4; K7; K11; K13	6	1	2	4	4	1	6	1	1	n.d.	n.d.	1	5
NP_619541.1	H2AFV	histone H2A.V isoform 2 [Homo sapiens]	AGGKAGKDSGKAKAK	N1; K7; K11; K13	1	n.d.	1	n.d.	1	1	n.d.	n.d.	1	n.d.	n.d.	3	2
NP_619541.1	H2AFV	histone H2A.V isoform 2 [Homo sapiens]	AGKDSGKAKAK	K3; K7; K9	n.d.	n.d.	n.d.	n.d.	7	1	n.d.	1	n.d.	1	n.d.	n.d.	n.d.
NP_002096.1	H2AFX	histone H2A.x [Homo sapiens]	GKTGGKAR	K2; K6	1	n.d.	2	n.d.	1	n.d.	n.d.	1	n.d.	n.d.	n.d.	n.d.	n.d.
NP_002097.1	H2AFZ	histone H2A.Z [Homo sapiens]	AGGKAGKDSGK	K4; K7	23	24	7	10	26	63	4	13	21	19	8	5	24
NP_002097.1	H2AFZ	histone H2A.Z [Homo sapiens]	AGGKAGKDSGK	N1; K4; K7	n.d.	1	n.d.	n.d.	6	n.d.	2	n.d.	n.d.	n.d.	n.d.	n.d.	6
NP_002097.1	H2AFZ	histone H2A.Z [Homo sapiens]	AGGKAGKDSGK	N1; K7	3	2	n.d.	n.d.	2	6	n.d.	n.d.	5	n.d.	3	2	2
NP_002097.1	H2AFZ	histone H2A.Z [Homo sapiens]	AGGKAGKDSGKAK	K4; K7; K11	22	26	10	29	18	20	19	62	18	39	26	42	52
NP_002097.1	H2AFZ	histone H2A.Z [Homo sapiens]	AGGKAGKDSGKAK	K4; K7; K13	n.d.	1	n.d.	n.d.	n.d.	n.d.	n.d.	n.d.	n.d.	n.d.	n.d.	n.d.	n.d.
NP_002097.1	H2AFZ	histone H2A.Z [Homo sapiens]	AGGKAGKDSGKAK	N1; K4; K7; K11	4	8	6	18	16	10	2	7	1	8	3	5	8
NP_002097.1	H2AFZ	histone H2A.Z [Homo sapiens]	AGGKAGKDSGKAK	N1; K7; K11	29	20	17	33	22	17	11	33	16	26	7	17	48
NP_002097.1	H2AFZ	histone H2A.Z [Homo sapiens]	AGGKAGKDSGKAKTK	K4; K7; K11; K13	14	8	4	7	5	1	16	11	13	8	13	8	9
NP_002097.1	H2AFZ	histone H2A.Z [Homo sapiens]	AGGKAGKDSGKAKTK	K4; K7; K11; K15	n.d.	n.d.	n.d.	n.d.	n.d.	n.d.	n.d.	n.d.	n.d.	1	n.d.	1	n.d.
NP_002097.1	H2AFZ	histone H2A.Z [Homo sapiens]	AGGKAGKDSGKAKTK	N1; K7; K11; K13	5	7	4	5	5	3	10	5	5	4	6	9	4
NP_002097.1	H2AFZ	histone H2A.Z [Homo sapiens]	AGGKAGKDSGKAKTK	N1; K7; K11; K15	n.d.	n.d.	n.d.	n.d.	n.d.	n.d.	n.d.	n.d.	n.d.	n.d.	n.d.	1	n.d.
NP_002097.1	H2AFZ	histone H2A.Z [Homo sapiens]	AGKDSGKAK	K3; K7	26	5	7	14	10	94	14	13	12	30	25	28	10
NP_002097.1	H2AFZ	histone H2A.Z [Homo sapiens]	AGKDSGKAKTK	K3; K7; K9	3	4	4	6	3	4	2	6	3	2	4	5	5
NP_002097.1	H2AFZ	histone H2A.Z [Homo sapiens]	DSGKAKTK	K4; K6	2	3	2	1	1	n.d.	n.d.	n.d.	2	n.d.	n.d.	1	n.d.
NP_733759.1	HIST1H2BA	histone H2B type 1-A [Homo sapiens]	KAVVKTQK	K5	n.d.	n.d.	n.d.	n.d.	n.d.	n.d.	n.d.	n.d.	n.d.	n.d.	n.d.	n.d.	1
NP_066406.1	HIST1H2BB	histone H2B type 1-B [Homo sapiens]	AITKAQK	K4	n.d.	n.d.	2	5	2	1	n.d.	n.d.	n.d.	n.d.	4	4	n.d.
NP_066406.1	HIST1H2BB	histone H2B type 1-B [Homo sapiens]	GSKKAITK	K3; K4	n.d.	5	5	7	16	7	3	n.d.	5	n.d.	n.d.	7	n.d.
NP_066406.1	HIST1H2BB	histone H2B type 1-B [Homo sapiens]	GSKKAITKAQK	K3; K4; K8	1	n.d.	4	6	16	2	5	n.d.	4	n.d.	1	15	n.d.
NP_066406.1	HIST1H2BB	histone H2B type 1-B [Homo sapiens]	KAITKAQK	K1; K5	n.d.	1	n.d.	n.d.	n.d.	2	3	n.d.	n.d.	n.d.	n.d.	4	n.d.
NP_066406.1	HIST1H2BB	histone H2B type 1-B [Homo sapiens]	KAITKAQKK	K1; K5; K8	n.d.	3	n.d.	n.d.	n.d.	1	n.d.	n.d.	n.d.	n.d.	n.d.	n.d.	n.d.
NP_066406.1	HIST1H2BB	histone H2B type 1-B [Homo sapiens]	KGSKKAITK	K1; K4; K5	11	8	6	14	30	14	27	7	26	n.d.	13	42	n.d.
NP_066406.1	HIST1H2BB	histone H2B type 1-B [Homo sapiens]	KGSKKAITK	K4; K5	2	n.d.	n.d.	n.d.	n.d.	n.d.	n.d.	1	n.d.	n.d.	1	n.d.	n.d.
NP_066406.1	HIST1H2BB	histone H2B type 1-B [Homo sapiens]	KGSKKAITKAQK	K1; K4; K5; K9	29	15	18	22	26	8	25	11	31	n.d.	14	32	1
NP_066406.1	HIST1H2BB	histone H2B type 1-B [Homo sapiens]	KGSKKAITKAQK	K1; K4; K9	n.d.	1	1	1	n.d.	n.d.	1	n.d.	n.d.	n.d.	n.d.	n.d.	n.d.
NP_066406.1	HIST1H2BB	histone H2B type 1-B [Homo sapiens]	KGSKKAITKAQK	K1; K5; K9	n.d.	n.d.	n.d.	1	n.d.	1	1	n.d.	n.d.	n.d.	n.d.	n.d.	n.d.
NP_066406.1	HIST1H2BB	histone H2B type 1-B [Homo sapiens]	KGSKKAITKAQK	K4; K5; K9	n.d.	2	n.d.	n.d.	n.d.	n.d.	n.d.	1	n.d.	n.d.	n.d.	n.d.	n.d.
NP_066406.1	HIST1H2BB	histone H2B type 1-B [Homo sapiens]	KGSKKAITKAQKK	K1; K4; K5; K9; K12	4	15	10	21	14	12	12	3	4	n.d.	2	8	n.d.
NP_066406.1	HIST1H2BB	histone H2B type 1-B [Homo sapiens]	KGSKKAITKAQKK	K1; K4; K5; K9; K13	n.d.	1	3	4	2	4	5	1	3	n.d.	n.d.	8	n.d.
NP_066406.1	HIST1H2BB	histone H2B type 1-B [Homo sapiens]	LLLPGELAKHAVSEGTK	K9	n.d.	n.d.	n.d.	n.d.	11	n.d.	n.d.	n.d.	6	n.d.	n.d.	n.d.	n.d.
NP_066406.1	HIST1H2BB	histone H2B type 1-B [Homo sapiens]	PEPSKSAPAPK	K5	3	2	2	6	3	n.d.	2	2	n.d.	n.d.	n.d.	2	n.d.
NP_066406.1	HIST1H2BB	histone H2B type 1-B [Homo sapiens]	PEPSKSAPAPKKGSKKAITKAQK	K5; K11; K12; K15; K16; K20	n.d.	n.d.	n.d.	n.d.	n.d.	n.d.	3	n.d.	n.d.	n.d.	n.d.	n.d.	n.d.
NP_066406.1	HIST1H2BB	histone H2B type 1-B [Homo sapiens]	SAPAPKKGSK	K6; K10	n.d.	n.d.	n.d.	4	n.d.	n.d.	n.d.	n.d.	n.d.	n.d.	n.d.	n.d.	n.d.
NP_066406.1	HIST1H2BB	histone H2B type 1-B [Homo sapiens]	SAPAPKKGSK	K7; K10	n.d.	n.d.	n.d.	4	n.d.	n.d.	n.d.	n.d.	n.d.	n.d.	n.d.	n.d.	n.d.
NP_066406.1	HIST1H2BB	histone H2B type 1-B [Homo sapiens]	SAPAPKKGSKKAITK	K6; K7; K10; K11	n.d.	10	2	3	5	5	4	1	n.d.	n.d.	n.d.	2	n.d.
NP_066406.1	HIST1H2BB	histone H2B type 1-B [Homo sapiens]	SAPAPKKGSKKAITKAQK	K6; K7; K10; K11; K15	2	8	5	11	17	5	19	n.d.	1	n.d.	n.d.	n.d.	n.d.
NP_066406.1	HIST1H2BB	histone H2B type 1-B [Homo sapiens]	SAPAPKKGSKKAITKAQK	K6; K7; K10; K11; K18	n.d.	n.d.	1	n.d.	1	1	n.d.	n.d.	n.d.	n.d.	n.d.	n.d.	n.d.
NP_066406.1	HIST1H2BB	histone H2B type 1-B [Homo sapiens]	SAPAPKKGSKKAITKAQKK	K6; K7; K10; K11; K15; K18	n.d.	2	2	1	3	n.d.	5	n.d.	n.d.	n.d.	n.d.	n.d.	n.d.
NP_066406.1	HIST1H2BB	histone H2B type 1-B [Homo sapiens]	SAPAPKKGSKKAITKAQKK	K6; K7; K10; K11; K15; K19	n.d.	2	1	n.d.	n.d.	n.d.	n.d.	n.d.	n.d.	n.d.	n.d.	n.d.	n.d.
NP_003514.2	HIST1H2BE	histone H2B type 1-C/E/F/G/I [Homo sapiens]	AVTKYTSSK	K4	96	29	21	10	n.d.	16	n.d.	28	40	12	24	34	8
NP_003514.2	HIST1H2BE	histone H2B type 1-C/E/F/G/I [Homo sapiens]	GSKKAVTKAQKK	K3; K4; K8; K11	19	23	20	n.d.	26	n.d.	n.d.	11	n.d.	8	n.d.	n.d.	12
NP_003514.2	HIST1H2BE	histone H2B type 1-C/E/F/G/I [Homo sapiens]	HAVSEGTKAVTK	K8	n.d.	n.d.	n.d.	n.d.	17	18	n.d.	12	n.d.	6	12	n.d.	n.d.
NP_003514.2	HIST1H2BE	histone H2B type 1-C/E/F/G/I [Homo sapiens]	KAVTKAQK	K1; K5	65	51	20	25	28	61	46	94	57	115	48	74	4
NP_003514.2	HIST1H2BE	histone H2B type 1-C/E/F/G/I [Homo sapiens]	KAVTKAQK	K1; K8	n.d.	n.d.	n.d.	n.d.	n.d.	6	n.d.	n.d.	n.d.	n.d.	n.d.	n.d.	n.d.
NP_003514.2	HIST1H2BE	histone H2B type 1-C/E/F/G/I [Homo sapiens]	KAVTKAQKK	K1; K5; K8	50	34	41	59	7	19	31	39	53	34	55	40	19
NP_003514.2	HIST1H2BE	histone H2B type 1-C/E/F/G/I [Homo sapiens]	KAVTKAQKK	K1; K5; K9	n.d.	n.d.	4	4	n.d.	n.d.	n.d.	n.d.	3	n.d.	n.d.	4	n.d.
NP_003514.2	HIST1H2BE	histone H2B type 1-C/E/F/G/I [Homo sapiens]	KAVTKAQKK	K5; K8	8	1	n.d.	n.d.	n.d.	4	n.d.	n.d.	1	n.d.	n.d.	n.d.	n.d.
NP_003514.2	HIST1H2BE	histone H2B type 1-C/E/F/G/I [Homo sapiens]	KAVTKAQKK	K5; K9	24	13	4	n.d.	n.d.	29	n.d.	8	3	10	9	7	2
NP_003514.2	HIST1H2BE	histone H2B type 1-C/E/F/G/I [Homo sapiens]	KGSKKAVTK	K1; K4; K5	56	53	32	33	73	38	28	49	71	55	44	69	20
NP_003514.2	HIST1H2BE	histone H2B type 1-C/E/F/G/I [Homo sapiens]	KGSKKAVTK	K1; K5	n.d.	n.d.	n.d.	n.d.	n.d.	2	n.d.	n.d.	n.d.	n.d.	n.d.	n.d.	2
NP_003514.2	HIST1H2BE	histone H2B type 1-C/E/F/G/I [Homo sapiens]	KGSKKAVTK	K4; K5	6	n.d.	n.d.	n.d.	n.d.	21	n.d.	1	n.d.	n.d.	3	1	6
NP_003514.2	HIST1H2BE	histone H2B type 1-C/E/F/G/I [Homo sapiens]	KGSKKAVTKAQK	K1; K4; K5; K9	193	323	n.d.	109	160	400	386	204	342	582	152	243	158
NP_003514.2	HIST1H2BE	histone H2B type 1-C/E/F/G/I [Homo sapiens]	KGSKKAVTKAQK	K1; K4; K5; K9; K12	n.d.	n.d.	n.d.	n.d.	n.d.	79	105	n.d.	n.d.	n.d.	n.d.	n.d.	n.d.
NP_003514.2	HIST1H2BE	histone H2B type 1-C/E/F/G/I [Homo sapiens]	KGSKKAVTKAQK	K1; K4; K9	17	8	20	15	9	n.d.	21	7	10	20	4	20	9
NP_003514.2	HIST1H2BE	histone H2B type 1-C/E/F/G/I [Homo sapiens]	KGSKKAVTKAQK	K1; K5; K9	12	9	22	3	6	6	17	7	24	34	7	11	8
NP_003514.2	HIST1H2BE	histone H2B type 1-C/E/F/G/I [Homo sapiens]	KGSKKAVTKAQKK	K1; K4; K5; K9; K12	105	211	78	67	65	6	60	95	106	171	98	77	38
NP_003514.2	HIST1H2BE	histone H2B type 1-C/E/F/G/I [Homo sapiens]	KGSKKAVTKAQKK	K1; K4; K5; K9; K13	9	18	15	22	35	32	98	55	45	90	50	32	7
NP_003514.2	HIST1H2BE	histone H2B type 1-C/E/F/G/I [Homo sapiens]	KGSKKAVTKAQKK	K1; K4; K9; K12	6	n.d.	6	5	2	1	3	2	n.d.	n.d.	n.d.	n.d.	3
NP_003514.2	HIST1H2BE	histone H2B type 1-C/E/F/G/I [Homo sapiens]	KGSKKAVTKAQKK	K1; K4; K9; K13	n.d.	n.d.	n.d.	n.d.	n.d.	1	n.d.	n.d.	n.d.	n.d.	n.d.	n.d.	n.d.
NP_003514.2	HIST1H2BE	histone H2B type 1-C/E/F/G/I [Homo sapiens]	KGSKKAVTKAQKK	K1; K5; K9; K12	11	21	10	9	5	7	3	4	3	n.d.	2	n.d.	5
NP_003514.2	HIST1H2BE	histone H2B type 1-C/E/F/G/I [Homo sapiens]	KGSKKAVTKAQKK	K1; K5; K9; K13	n.d.	n.d.	n.d.	n.d.	n.d.	1	n.d.	2	n.d.	n.d.	n.d.	n.d.	4
NP_003514.2	HIST1H2BE	histone H2B type 1-C/E/F/G/I [Homo sapiens]	KGSKKAVTKAQKK	K4; K5; K9; K12	1	10	n.d.	5	n.d.	18	6	n.d.	6	1	n.d.	n.d.	n.d.
NP_003514.2	HIST1H2BE	histone H2B type 1-C/E/F/G/I [Homo sapiens]	KGSKKAVTKAQKK	K4; K5; K9; K13	3	13	8	n.d.	5	9	n.d.	6	3	5	n.d.	n.d.	1
NP_003514.2	HIST1H2BE	histone H2B type 1-C/E/F/G/I [Homo sapiens]	PEPAKSAPAPK	K5	19	5	5	7	7	4	6	7	11	3	6	15	n.d.
NP_003514.2	HIST1H2BE	histone H2B type 1-C/E/F/G/I [Homo sapiens]	PEPAKSAPAPKK	K5; K11	n.d.	1	1	1	1	1	6	1	n.d.	3	1	n.d.	2
NP_003514.2	HIST1H2BE	histone H2B type 1-C/E/F/G/I [Homo sapiens]	PEPAKSAPAPKK	K5; K12	n.d.	n.d.	n.d.	n.d.	n.d.	n.d.	1	1	n.d.	n.d.	n.d.	n.d.	n.d.
NP_003514.2	HIST1H2BE	histone H2B type 1-C/E/F/G/I [Homo sapiens]	PEPAKSAPAPKKGSK	K5; K11; K12	n.d.	6	3	1	4	2	9	10	5	2	n.d.	2	n.d.
NP_003514.2	HIST1H2BE	histone H2B type 1-C/E/F/G/I [Homo sapiens]	PEPAKSAPAPKKGSKK	K5; K11; K12; K15	2	9	4	2	9	3	5	n.d.	1	n.d.	n.d.	n.d.	17
NP_003514.2	HIST1H2BE	histone H2B type 1-C/E/F/G/I [Homo sapiens]	PEPAKSAPAPKKGSKK	K5; K11; K12; K16	n.d.	3	1	1	n.d.	1	3	n.d.	1	n.d.	n.d.	n.d.	n.d.
NP_003514.2	HIST1H2BE	histone H2B type 1-C/E/F/G/I [Homo sapiens]	PEPAKSAPAPKKGSKK	N1; K11; K12; K15	2	1	n.d.	n.d.	3	n.d.	n.d.	n.d.	n.d.	n.d.	n.d.	n.d.	3
NP_003514.2	HIST1H2BE	histone H2B type 1-C/E/F/G/I [Homo sapiens]	PEPAKSAPAPKKGSKKAVTK	K5; K11; K12; K15; K16	3	10	5	3	14	n.d.	8	n.d.	n.d.	n.d.	n.d.	n.d.	14
NP_003514.2	HIST1H2BE	histone H2B type 1-C/E/F/G/I [Homo sapiens]	PEPAKSAPAPKKGSKKAVTK	N1; K11; K12; K15; K16	n.d.	7	2	n.d.	5	n.d.	1	1	n.d.	n.d.	n.d.	n.d.	n.d.
NP_003514.2	HIST1H2BE	histone H2B type 1-C/E/F/G/I [Homo sapiens]	PEPAKSAPAPKKGSKKAVTKAQK	K5; K11; K12; K15; K16; K20	21	17	11	16	20	5	24	3	9	2	n.d.	12	20
NP_003514.2	HIST1H2BE	histone H2B type 1-C/E/F/G/I [Homo sapiens]	PEPAKSAPAPKKGSKKAVTKAQK	N1; K11; K12; K15; K16; K20	11	4	3	3	n.d.	1	4	n.d.	4	n.d.	n.d.	6	1
NP_003514.2	HIST1H2BE	histone H2B type 1-C/E/F/G/I [Homo sapiens]	SAPAPKKGSK	K6; K7	20	13	17	12	9	5	n.d.	5	4	5	n.d.	5	10
NP_003514.2	HIST1H2BE	histone H2B type 1-C/E/F/G/I [Homo sapiens]	SAPAPKKGSKK	K6; K7; K10	37	24	28	16	13	25	13	14	10	20	14	28	12
NP_003514.2	HIST1H2BE	histone H2B type 1-C/E/F/G/I [Homo sapiens]	SAPAPKKGSKK	K6; K7; K11	n.d.	n.d.	n.d.	n.d.	n.d.	n.d.	n.d.	n.d.	n.d.	5	n.d.	n.d.	n.d.
NP_003514.2	HIST1H2BE	histone H2B type 1-C/E/F/G/I [Homo sapiens]	SAPAPKKGSKKAVTK	K6; K7; K10; K11	45	58	48	41	41	28	30	22	26	25	7	14	43
NP_003514.2	HIST1H2BE	histone H2B type 1-C/E/F/G/I [Homo sapiens]	SAPAPKKGSKKAVTKAQK	K6; K7; K10; K11; K15	66	210	186	84	87	156	267	64	55	202	44	76	138
NP_003514.2	HIST1H2BE	histone H2B type 1-C/E/F/G/I [Homo sapiens]	SAPAPKKGSKKAVTKAQK	K6; K7; K10; K11; K18	n.d.	n.d.	4	2	2	15	18	2	4	15	n.d.	3	n.d.
NP_003514.2	HIST1H2BE	histone H2B type 1-C/E/F/G/I [Homo sapiens]	SAPAPKKGSKKAVTKAQKK	K6; K7; K10; K11; K15; K18	55	151	77	31	33	24	59	12	16	8	2	3	48
NP_003514.2	HIST1H2BE	histone H2B type 1-C/E/F/G/I [Homo sapiens]	SAPAPKKGSKKAVTKAQKK	K6; K7; K10; K11; K15; K19	13	104	50	9	25	18	30	8	3	8	n.d.	1	6
NP_619790.1	HIST1H2BD	histone H2B type 1-D [Homo sapiens]	KGSKKAVTK	K1; K4; K5; K9	n.d.	n.d.	269	n.d.	n.d.	n.d.	n.d.	n.d.	n.d.	n.d.	n.d.	n.d.	n.d.
NP_619790.1	HIST1H2BD	histone H2B type 1-D [Homo sapiens]	PEPTKSAPAPK	K5	7	1	4	2	7	1	3	1	5	3	2	16	n.d.
NP_619790.1	HIST1H2BD	histone H2B type 1-D [Homo sapiens]	PEPTKSAPAPKK	K5; K11	n.d.	n.d.	n.d.	n.d.	n.d.	6	n.d.	1	n.d.	n.d.	n.d.	n.d.	n.d.
NP_619790.1	HIST1H2BD	histone H2B type 1-D [Homo sapiens]	PEPTKSAPAPKKGSK	K5; K11; K12	n.d.	n.d.	n.d.	n.d.	n.d.	2	n.d.	n.d.	n.d.	n.d.	n.d.	n.d.	n.d.
NP_619790.1	HIST1H2BD	histone H2B type 1-D [Homo sapiens]	PEPTKSAPAPKKGSKKAVTKAQK	K5; K11; K12; K15; K16; K20	n.d.	14	6	n.d.	n.d.	1	11	2	9	n.d.	n.d.	n.d.	3
NP_619790.1	HIST1H2BD	histone H2B type 1-D [Homo sapiens]	PEPTKSAPAPKKGSKKAVTKAQK	N1; K11; K12; K15; K16; K20	n.d.	6	3	n.d.	n.d.	2	3	1	4	n.d.	n.d.	n.d.	2
NP_003515.1	HIST1H2BH	histone H2B type 1-H [Homo sapiens]	AVTKAQK	K4	118	129	22	58	148	205	47	268	235	299	135	122	n.d.
NP_003515.1	HIST1H2BH	histone H2B type 1-H [Homo sapiens]	KGSKKAVTKAQK	K4; K5; K9	6	n.d.	n.d.	n.d.	n.d.	2	n.d.	n.d.	n.d.	n.d.	n.d.	n.d.	n.d.
NP_003515.1	HIST1H2BH	histone H2B type 1-H [Homo sapiens]	PDPAKSAPAPKKGSKKAVTKAQK	K5; K11; K12; K15; K16; K20	n.d.	13	7	n.d.	1	n.d.	6	n.d.	n.d.	n.d.	n.d.	n.d.	4
NP_003515.1	HIST1H2BH	histone H2B type 1-H [Homo sapiens]	PDPAKSAPAPKKGSKKAVTKAQK	N1; K11; K12; K15; K16; K20	n.d.	n.d.	1	n.d.	n.d.	n.d.	2	n.d.	n.d.	n.d.	n.d.	n.d.	n.d.
NP_066402.2	HIST1H2BJ	histone H2B type 1-J [Homo sapiens]	AVTKAQKK	K4; K7	57	45	29	18	21	75	15	33	32	28	29	43	22
NP_066402.2	HIST1H2BJ	histone H2B type 1-J [Homo sapiens]	AVTKYTSAK	K4	5	n.d.	n.d.	n.d.	n.d.	n.d.	n.d.	n.d.	n.d.	n.d.	n.d.	1	n.d.
NP_542160.1	HIST1H2BK	histone H2B type 1-K [Homo sapiens]	KGSKKAVTKAQK	K1; K4; K5; K12	n.d.	n.d.	n.d.	1	n.d.	2	n.d.	n.d.	n.d.	n.d.	n.d.	n.d.	n.d.
NP_542160.1	HIST1H2BK	histone H2B type 1-K [Homo sapiens]	PEPAKSAPAPKKGSK	K5; K11; K15	n.d.	1	n.d.	n.d.	n.d.	n.d.	n.d.	n.d.	n.d.	n.d.	n.d.	n.d.	n.d.
NP_003510.1	HIST1H2BL	histone H2B type 1-L [Homo sapiens]	PELAKSAPAPK	K5	n.d.	3	3	2	n.d.	5	6	6	5	4	4	5	n.d.
NP_003512.1	HIST1H2BM	histone H2B type 1-M [Homo sapiens]	AINKAQK	K4	1	n.d.	3	2	2	n.d.	n.d.	n.d.	1	n.d.	3	12	n.d.
NP_003512.1	HIST1H2BM	histone H2B type 1-M [Homo sapiens]	AINKAQKK	K4; K7	n.d.	n.d.	1	n.d.	n.d.	n.d.	1	n.d.	n.d.	n.d.	n.d.	n.d.	n.d.
NP_003512.1	HIST1H2BM	histone H2B type 1-M [Homo sapiens]	GSKKAINK	K3; K4	n.d.	n.d.	2	6	n.d.	n.d.	2	n.d.	n.d.	n.d.	n.d.	4	n.d.
NP_003512.1	HIST1H2BM	histone H2B type 1-M [Homo sapiens]	GSKKAINKAQK	K3; K4; K8	1	n.d.	4	6	8	n.d.	n.d.	2	8	n.d.	n.d.	4	n.d.
NP_003512.1	HIST1H2BM	histone H2B type 1-M [Homo sapiens]	GSKKAINKAQKK	K3; K4; K8; K11	n.d.	n.d.	n.d.	n.d.	1	n.d.	1	n.d.	n.d.	n.d.	n.d.	n.d.	n.d.
NP_003512.1	HIST1H2BM	histone H2B type 1-M [Homo sapiens]	KAINKAQK	K1; K5	1	n.d.	2	1	n.d.	n.d.	n.d.	n.d.	8	n.d.	4	7	n.d.
NP_003512.1	HIST1H2BM	histone H2B type 1-M [Homo sapiens]	KAINKAQKK	K1; K5; K8	1	n.d.	5	n.d.	1	n.d.	n.d.	n.d.	8	n.d.	3	1	1
NP_003512.1	HIST1H2BM	histone H2B type 1-M [Homo sapiens]	KAINKAQKK	K1; K5; K9	n.d.	n.d.	1	n.d.	n.d.	n.d.	n.d.	n.d.	n.d.	n.d.	n.d.	n.d.	n.d.
NP_003512.1	HIST1H2BM	histone H2B type 1-M [Homo sapiens]	KGSKKAINK	K1; K4; K5	29	n.d.	4	10	10	5	8	17	24	5	11	18	6
NP_003512.1	HIST1H2BM	histone H2B type 1-M [Homo sapiens]	KGSKKAINK	K4; K5	3	n.d.	n.d.	n.d.	1	1	n.d.	n.d.	5	n.d.	5	n.d.	n.d.
NP_003512.1	HIST1H2BM	histone H2B type 1-M [Homo sapiens]	KGSKKAINKAQK	K1; K4; K5; K9	11	n.d.	11	15	13	3	25	3	30	4	7	18	12
NP_003512.1	HIST1H2BM	histone H2B type 1-M [Homo sapiens]	KGSKKAINKAQK	K1; K4; K9	1	n.d.	1	2	n.d.	n.d.	1	n.d.	n.d.	n.d.	n.d.	n.d.	n.d.
NP_003512.1	HIST1H2BM	histone H2B type 1-M [Homo sapiens]	KGSKKAINKAQK	K1; K5; K9	n.d.	n.d.	1	1	n.d.	n.d.	n.d.	n.d.	n.d.	n.d.	n.d.	n.d.	n.d.
NP_003512.1	HIST1H2BM	histone H2B type 1-M [Homo sapiens]	KGSKKAINKAQK	K4; K5; K9	n.d.	n.d.	n.d.	n.d.	n.d.	n.d.	1	n.d.	n.d.	n.d.	n.d.	n.d.	n.d.
NP_003512.1	HIST1H2BM	histone H2B type 1-M [Homo sapiens]	KGSKKAINKAQKK	K1; K4; K5; K9; K12	n.d.	n.d.	6	7	6	n.d.	12	2	14	n.d.	3	8	n.d.
NP_003512.1	HIST1H2BM	histone H2B type 1-M [Homo sapiens]	KGSKKAINKAQKK	K1; K4; K5; K9; K13	n.d.	n.d.	1	1	2	n.d.	5	1	1	n.d.	2	5	n.d.
NP_003512.1	HIST1H2BM	histone H2B type 1-M [Homo sapiens]	PEPVKSAPVPK	K5	2	n.d.	2	2	n.d.	n.d.	2	n.d.	2	n.d.	1	2	n.d.
NP_003511.1	HIST1H2BN	histone H2B type 1-N [Homo sapiens]	PEPSKSAPAPKKGSKKAVTKAQK	K5; K11; K12; K15; K16; K20	n.d.	n.d.	n.d.	n.d.	n.d.	n.d.	2	n.d.	n.d.	n.d.	n.d.	n.d.	n.d.
NP_003511.1	HIST1H2BN	histone H2B type 1-N [Homo sapiens]	PEPSKSAPAPKKGSKKAVTKAQK	N1; K11; K12; K15; K16; K20	n.d.	1	n.d.	n.d.	n.d.	n.d.	1	n.d.	n.d.	n.d.	n.d.	n.d.	n.d.
NP_003511.1	HIST1H2BN	histone H2B type 1-N [Homo sapiens]	PEPSKSAPAPKKGSKKAVTKAQK	N1; K5; K11; K12; K15; K16; K20	n.d.	1	n.d.	n.d.	n.d.	n.d.	n.d.	n.d.	n.d.	n.d.	n.d.	n.d.	n.d.
NP_003518.2	HIST1H2BO	histone H2B type 1-O [Homo sapiens]	PDPAKSAPAPKKGSK	K5; K11; K12	n.d.	n.d.	2	n.d.	n.d.	n.d.	4	n.d.	n.d.	n.d.	n.d.	n.d.	n.d.
NP_003518.2	HIST1H2BO	histone H2B type 1-O [Homo sapiens]	PDPAKSAPAPKKGSKK	K5; K11; K12; K15	n.d.	n.d.	n.d.	n.d.	n.d.	n.d.	10	n.d.	n.d.	n.d.	n.d.	n.d.	n.d.
NP_003518.2	HIST1H2BO	histone H2B type 1-O [Homo sapiens]	PDPAKSAPAPKKGSKK	K5; K11; K12; K16	n.d.	n.d.	n.d.	n.d.	n.d.	n.d.	8	n.d.	n.d.	n.d.	n.d.	n.d.	n.d.
NP_003518.2	HIST1H2BO	histone H2B type 1-O [Homo sapiens]	PDPAKSAPAPKKGSKK	K5; K11; K15; K16	n.d.	n.d.	n.d.	n.d.	n.d.	n.d.	4	n.d.	n.d.	n.d.	n.d.	n.d.	n.d.
NP_003518.2	HIST1H2BO	histone H2B type 1-O [Homo sapiens]	PDPAKSAPAPKKGSKK	K5; K12; K15; K16	n.d.	n.d.	n.d.	n.d.	n.d.	n.d.	2	n.d.	n.d.	n.d.	n.d.	n.d.	n.d.
NP_003518.2	HIST1H2BO	histone H2B type 1-O [Homo sapiens]	PDPAKSAPAPKKGSKK	N1; K11; K12; K15	n.d.	n.d.	n.d.	n.d.	n.d.	n.d.	2	n.d.	n.d.	n.d.	n.d.	n.d.	n.d.
NP_003518.2	HIST1H2BO	histone H2B type 1-O [Homo sapiens]	PDPAKSAPAPKKGSKKAVTK	K5; K11; K12; K15; K16	n.d.	n.d.	n.d.	n.d.	n.d.	n.d.	2	n.d.	n.d.	n.d.	n.d.	n.d.	n.d.
NP_003519.1	HIST2H2BE	histone H2B type 2-E [Homo sapiens]	GSKKAVTK	K3; K4	76	106	58	36	58	103	48	36	84	35	27	40	33
NP_003519.1	HIST2H2BE	histone H2B type 2-E [Homo sapiens]	GSKKAVTKAQK	K3; K4; K8	80	113	126	63	71	50	140	63	190	137	109	105	71
NP_001019770.1	HIST2H2BF	histone H2B type 2-F isoform a [Homo sapiens]	AVTKVQK	K4	31	20	6	15	14	27	4	27	38	n.d.	47	40	1
NP_001019770.1	HIST2H2BF	histone H2B type 2-F isoform a [Homo sapiens]	AVTKVQKK	K4; K7	n.d.	3	n.d.	n.d.	3	7	1	5	n.d.	n.d.	5	6	n.d.
NP_001019770.1	HIST2H2BF	histone H2B type 2-F isoform a [Homo sapiens]	GSKKAVTKVQK	K3; K4; K8	9	9	11	15	17	13	13	4	18	n.d.	8	20	n.d.
NP_001019770.1	HIST2H2BF	histone H2B type 2-F isoform a [Homo sapiens]	GSKKAVTKVQKK	K3; K4; K8; K11	n.d.	n.d.	n.d.	n.d.	1	n.d.	n.d.	n.d.	n.d.	n.d.	n.d.	n.d.	n.d.
NP_001019770.1	HIST2H2BF	histone H2B type 2-F isoform a [Homo sapiens]	KAVTKVQK	K1; K5	13	4	5	5	4	5	2	2	7	n.d.	4	8	5
NP_001019770.1	HIST2H2BF	histone H2B type 2-F isoform a [Homo sapiens]	KAVTKVQK	K1; K8	n.d.	n.d.	n.d.	n.d.	n.d.	n.d.	n.d.	n.d.	n.d.	n.d.	1	n.d.	n.d.
NP_001019770.1	HIST2H2BF	histone H2B type 2-F isoform a [Homo sapiens]	KAVTKVQKK	K1; K5; K8	3	2	3	3	n.d.	3	n.d.	2	5	n.d.	4	9	1
NP_001019770.1	HIST2H2BF	histone H2B type 2-F isoform a [Homo sapiens]	KAVTKVQKK	K1; K5; K9	n.d.	n.d.	n.d.	n.d.	n.d.	1	1	n.d.	n.d.	n.d.	n.d.	n.d.	n.d.
NP_001019770.1	HIST2H2BF	histone H2B type 2-F isoform a [Homo sapiens]	KAVTKVQKK	K5; K8	4	n.d.	1	n.d.	n.d.	n.d.	n.d.	n.d.	5	n.d.	n.d.	n.d.	n.d.
NP_001019770.1	HIST2H2BF	histone H2B type 2-F isoform a [Homo sapiens]	KAVTKVQKK	K5; K9	1	n.d.	n.d.	n.d.	2	1	n.d.	2	4	n.d.	2	3	n.d.
NP_001019770.1	HIST2H2BF	histone H2B type 2-F isoform a [Homo sapiens]	KGSKKAVTKVQK	K1; K4; K5; K12	n.d.	n.d.	n.d.	n.d.	1	1	n.d.	n.d.	n.d.	n.d.	1	n.d.	n.d.
NP_001019770.1	HIST2H2BF	histone H2B type 2-F isoform a [Homo sapiens]	KGSKKAVTKVQK	K1; K4; K5; K9	39	60	n.d.	39	42	46	62	38	67	1	70	73	30
NP_001019770.1	HIST2H2BF	histone H2B type 2-F isoform a [Homo sapiens]	KGSKKAVTKVQK	K1; K4; K9	n.d.	n.d.	2	n.d.	5	n.d.	n.d.	n.d.	2	n.d.	n.d.	1	1
NP_001019770.1	HIST2H2BF	histone H2B type 2-F isoform a [Homo sapiens]	KGSKKAVTKVQK	K1; K5; K9	1	2	3	n.d.	3	1	2	1	2	n.d.	1	2	2
NP_001019770.1	HIST2H2BF	histone H2B type 2-F isoform a [Homo sapiens]	KGSKKAVTKVQK	K4; K5; K9	n.d.	n.d.	n.d.	n.d.	n.d.	n.d.	n.d.	n.d.	n.d.	n.d.	n.d.	n.d.	13
NP_001019770.1	HIST2H2BF	histone H2B type 2-F isoform a [Homo sapiens]	KGSKKAVTKVQKK	K1; K4; K5; K9; K12	1	13	8	3	5	n.d.	1	7	7	n.d.	4	2	4
NP_001019770.1	HIST2H2BF	histone H2B type 2-F isoform a [Homo sapiens]	KGSKKAVTKVQKK	K1; K4; K5; K9; K13	n.d.	n.d.	3	1	3	n.d.	1	1	1	n.d.	2	2	1
NP_001019770.1	HIST2H2BF	histone H2B type 2-F isoform a [Homo sapiens]	PDPAKSAPAPK	K5	43	42	8	6	10	3	40	12	17	42	33	24	5
NP_001019770.1	HIST2H2BF	histone H2B type 2-F isoform a [Homo sapiens]	PDPAKSAPAPKK	K5; K11	n.d.	n.d.	n.d.	n.d.	n.d.	1	4	n.d.	n.d.	n.d.	n.d.	n.d.	n.d.
NP_001019770.1	HIST2H2BF	histone H2B type 2-F isoform a [Homo sapiens]	PDPAKSAPAPKKGSKKAVTKVQK	K5; K11; K12; K15; K16; K20	n.d.	11	3	n.d.	2	n.d.	11	n.d.	2	n.d.	n.d.	n.d.	n.d.
NP_001019770.1	HIST2H2BF	histone H2B type 2-F isoform a [Homo sapiens]	PDPAKSAPAPKKGSKKAVTKVQK	N1; K11; K12; K15; K16; K20	n.d.	1	1	n.d.	n.d.	n.d.	1	n.d.	1	n.d.	n.d.	n.d.	n.d.
NP_001019770.1	HIST2H2BF	histone H2B type 2-F isoform a [Homo sapiens]	SAPAPKKGSKKAVTKVQK	K6; K7; K10; K11; K15	3	30	15	10	16	13	14	8	8	n.d.	1	5	10
NP_001019770.1	HIST2H2BF	histone H2B type 2-F isoform a [Homo sapiens]	SAPAPKKGSKKAVTKVQK	K6; K7; K10; K11; K18	n.d.	n.d.	n.d.	n.d.	1	1	n.d.	n.d.	n.d.	n.d.	2	1	n.d.
NP_001019770.1	HIST2H2BF	histone H2B type 2-F isoform a [Homo sapiens]	SAPAPKKGSKKAVTKVQKK	K6; K7; K10; K11; K15; K18	n.d.	n.d.	2	n.d.	n.d.	n.d.	n.d.	n.d.	n.d.	n.d.	n.d.	n.d.	n.d.
NP_778225.1	HIST3H2BB	histone H2B type 3-B [Homo sapiens]	PDPSKSAPAPK	K5	n.d.	n.d.	n.d.	n.d.	n.d.	n.d.	n.d.	n.d.	n.d.	n.d.	n.d.	1	n.d.
NP_778225.1	HIST3H2BB	histone H2B type 3-B [Homo sapiens]	PDPSKSAPAPKKGSKKAVTKAQK	K5; K11; K12; K15; K16; K20	n.d.	1	n.d.	1	n.d.	n.d.	n.d.	n.d.	n.d.	n.d.	n.d.	n.d.	n.d.
NP_003520.1	HIST1H3A	histone H3.1 [Homo sapiens]	EIAQDFKTDLR	K7	n.d.	n.d.	n.d.	n.d.	n.d.	n.d.	2	n.d.	n.d.	n.d.	n.d.	n.d.	n.d.
NP_003520.1	HIST1H3A	histone H3.1 [Homo sapiens]	KSAPATGGVKKPHR	K1; K10	n.d.	n.d.	n.d.	n.d.	n.d.	n.d.	n.d.	n.d.	n.d.	n.d.	n.d.	n.d.	1
NP_003520.1	HIST1H3A	histone H3.1 [Homo sapiens]	KSAPATGGVKKPHR	K1; K11	n.d.	n.d.	n.d.	n.d.	n.d.	n.d.	n.d.	n.d.	n.d.	n.d.	n.d.	n.d.	2
NP_003484.1	HIST3H3	histone H3.1t [Homo sapiens]	KQLATKVAR	K1; K6	n.d.	n.d.	n.d.	n.d.	n.d.	n.d.	n.d.	n.d.	n.d.	n.d.	n.d.	n.d.	3
NP_001005464.1	HIST2H3A	histone H3.2 [Homo sapiens]	KSTGGKAPR	K6	31	20	15	32	192	57	14	91	131	35	67	44	1
NP_001013721.2	H3F3C	histone H3.3C [Homo sapiens]	KQLATKAAR	K1; K6	4	7	11	18	21	4	1	14	35	5	10	15	6
NP_001013721.2	H3F3C	histone H3.3C [Homo sapiens]	KQLATKAAR	K6	70	18	73	132	81	7	31	110	243	43	221	95	9
NP_001013721.2	H3F3C	histone H3.3C [Homo sapiens]	KSTGGKAPR	K1; K6	23	5	8	27	51	9	14	34	34	11	41	19	6
NP_003529.1	HIST1H4A	histone H4 [Homo sapiens]	GGKGLGK	K3	n.d.	n.d.	n.d.	2	1	n.d.	n.d.	2	1	n.d.	1	n.d.	n.d.
NP_003529.1	HIST1H4A	histone H4 [Homo sapiens]	GGKGLGKGGAK	K3; K11	1	n.d.	n.d.	n.d.	n.d.	n.d.	1	n.d.	n.d.	n.d.	5	2	n.d.
NP_003529.1	HIST1H4A	histone H4 [Homo sapiens]	GGKGLGKGGAK	K3; K7	11	6	7	12	8	1	8	11	11	4	10	17	2
NP_003529.1	HIST1H4A	histone H4 [Homo sapiens]	GGKGLGKGGAK	K3; K7; K11	102	n.d.	43	119	177	34	114	118	135	n.d.	232	78	111
NP_003529.1	HIST1H4A	histone H4 [Homo sapiens]	GGKGLGKGGAK	K7; K11	n.d.	n.d.	n.d.	n.d.	n.d.	21	n.d.	2	1	n.d.	n.d.	n.d.	n.d.
NP_003529.1	HIST1H4A	histone H4 [Homo sapiens]	GGKGLGKGGAKR	K11	n.d.	n.d.	n.d.	n.d.	n.d.	1	n.d.	1	n.d.	n.d.	n.d.	n.d.	n.d.
NP_003529.1	HIST1H4A	histone H4 [Homo sapiens]	GGKGLGKGGAKR	K3; K7; K11	n.d.	52	n.d.	n.d.	n.d.	n.d.	n.d.	n.d.	n.d.	63	n.d.	n.d.	n.d.
NP_003529.1	HIST1H4A	histone H4 [Homo sapiens]	GGKGLGKGGAKR	K7; K11	n.d.	39	n.d.	n.d.	n.d.	n.d.	n.d.	162	1	n.d.	n.d.	80	n.d.
NP_003529.1	HIST1H4A	histone H4 [Homo sapiens]	GKGGKGLGK	K2; K5	n.d.	n.d.	n.d.	3	7	n.d.	n.d.	3	n.d.	n.d.	1	2	5
NP_003529.1	HIST1H4A	histone H4 [Homo sapiens]	GKGGKGLGKGGAK	K2; K5; K13	7	n.d.	n.d.	7	1	6	11	4	11	11	20	7	5
NP_003529.1	HIST1H4A	histone H4 [Homo sapiens]	GKGGKGLGKGGAK	K2; K5; K9	13	20	9	41	25	9	23	16	21	9	16	35	61
NP_003529.1	HIST1H4A	histone H4 [Homo sapiens]	GKGGKGLGKGGAK	K2; K5; K9; K13	116	111	100	220	242	47	80	156	60	54	157	151	229
NP_003529.1	HIST1H4A	histone H4 [Homo sapiens]	GKGGKGLGKGGAK	K2; K9	n.d.	n.d.	n.d.	n.d.	n.d.	n.d.	n.d.	n.d.	n.d.	n.d.	n.d.	n.d.	1
NP_003529.1	HIST1H4A	histone H4 [Homo sapiens]	GKGGKGLGKGGAK	K2; K9; K13	6	n.d.	3	5	2	6	17	6	4	3	9	12	6
NP_003529.1	HIST1H4A	histone H4 [Homo sapiens]	GKGGKGLGKGGAK	K9; K13	n.d.	n.d.	33	98	84	n.d.	n.d.	2	1	52	137	n.d.	n.d.
NP_003529.1	HIST1H4A	histone H4 [Homo sapiens]	GKGGKGLGKGGAKR	K2; K9; K13	n.d.	1	n.d.	n.d.	n.d.	n.d.	n.d.	n.d.	n.d.	n.d.	n.d.	n.d.	n.d.
NP_003529.1	HIST1H4A	histone H4 [Homo sapiens]	GLGKGGAKR	K4; K8	63	n.d.	n.d.	n.d.	n.d.	n.d.	102	n.d.	97	n.d.	n.d.	n.d.	15
NP_003529.1	HIST1H4A	histone H4 [Homo sapiens]	SGRGKGGKGLGK	N1; K5; K8; K12	n.d.	n.d.	n.d.	n.d.	n.d.	n.d.	n.d.	1	n.d.	n.d.	n.d.	n.d.	n.d.
NP_003529.1	HIST1H4A	histone H4 [Homo sapiens]	SGRGKGGKGLGKGGAK	N1; K5; K12; K16	14	10	2	3	4	7	4	10	7	5	9	4	n.d.
NP_003529.1	HIST1H4A	histone H4 [Homo sapiens]	SGRGKGGKGLGKGGAK	N1; K5; K8; K12; K16	11	n.d.	n.d.	1	n.d.	2	2	1	n.d.	n.d.	1	n.d.	n.d.
NP_003529.1	HIST1H4A	histone H4 [Homo sapiens]	SGRGKGGKGLGKGGAK	N1; K5; K8; K16	1	2	n.d.	2	5	10	6	6	2	2	5	3	n.d.
NP_003529.1	HIST1H4A	histone H4 [Homo sapiens]	SGRGKGGKGLGKGGAK	N1; K8; K12; K16	8	1	n.d.	3	n.d.	6	1	3	1	n.d.	1	n.d.	n.d.
NP_003538.1	HIST1H4G	histone H4-like protein type G [Homo sapiens]	AGKGLGKGGAK	K3; K7	n.d.	n.d.	n.d.	1	n.d.	n.d.	n.d.	n.d.	n.d.	n.d.	n.d.	n.d.	n.d.
NP_003538.1	HIST1H4G	histone H4-like protein type G [Homo sapiens]	GKAGKGLGKGGAK	K2; K5; K9	n.d.	n.d.	n.d.	n.d.	n.d.	1	n.d.	n.d.	n.d.	n.d.	n.d.	n.d.	n.d.
NP_954592.1	CARM1	histone-arginine methyltransferase CARM1 [Homo sapiens]	AAAAAAVGPGAGGAGSAVPGGAGPCATVSVFPGAR	N1	n.d.	n.d.	n.d.	1	n.d.	n.d.	n.d.	n.d.	n.d.	n.d.	n.d.	n.d.	n.d.
NP_005601.1	RBBP4	histone-binding protein RBBP4 isoform a [Homo sapiens]	ADKEAAFDDAVEER	N1; K3	n.d.	8	3	2	n.d.	1	n.d.	n.d.	n.d.	n.d.	n.d.	n.d.	2
NP_002884.1	RBBP7	histone-binding protein RBBP7 isoform 2 [Homo sapiens]	ASKEMFEDTVEER	N1; K3	n.d.	6	n.d.	n.d.	1	n.d.	n.d.	n.d.	n.d.	n.d.	n.d.	n.d.	23
NP_002884.1	RBBP7	histone-binding protein RBBP7 isoform 2 [Homo sapiens]	IECEIKINHEGEVNR	K6	n.d.	1	1	1	n.d.	n.d.	n.d.	n.d.	n.d.	n.d.	n.d.	n.d.	n.d.
NP_060959.2	ASH1L	histone-lysine N-methyltransferase ASH1L [Homo sapiens]	KALKSGK	K1; K7	n.d.	n.d.	n.d.	n.d.	n.d.	n.d.	1	n.d.	n.d.	n.d.	n.d.	n.d.	n.d.
NP_003473.3	KMT2D	histone-lysine N-methyltransferase MLL2 [Homo sapiens]	LVESANEKAER	K8	4	2	4	7	1	2	4	n.d.	1	1	2	2	5
NP_003473.3	KMT2D	histone-lysine N-methyltransferase MLL2 [Homo sapiens]	LVTEQQSKIQK	K8	n.d.	n.d.	n.d.	n.d.	n.d.	16	4	12	4	5	16	5	n.d.
NP_733751.2	KMT2C	histone-lysine N-methyltransferase MLL3 [Homo sapiens]	EQENKTLVLSDK	K5	n.d.	n.d.	n.d.	n.d.	n.d.	5	n.d.	1	n.d.	n.d.	n.d.	n.d.	n.d.
NP_733751.2	KMT2C	histone-lysine N-methyltransferase MLL3 [Homo sapiens]	EQENKTLVLSDKHSPQKK	K5; K17; K18	n.d.	n.d.	n.d.	n.d.	n.d.	n.d.	1	n.d.	n.d.	n.d.	n.d.	n.d.	n.d.
NP_733751.2	KMT2C	histone-lysine N-methyltransferase MLL3 [Homo sapiens]	IEATQKLEQVK	K6	n.d.	1	3	n.d.	5	16	6	10	2	7	6	14	n.d.
NP_733751.2	KMT2C	histone-lysine N-methyltransferase MLL3 [Homo sapiens]	IGMGKPAITK	K5	n.d.	1	2	n.d.	1	n.d.	n.d.	n.d.	n.d.	n.d.	n.d.	n.d.	2
NP_733751.2	KMT2C	histone-lysine N-methyltransferase MLL3 [Homo sapiens]	QQAKIEATQK	K4	n.d.	n.d.	n.d.	n.d.	n.d.	1	n.d.	n.d.	n.d.	n.d.	n.d.	n.d.	n.d.
NP_733751.2	KMT2C	histone-lysine N-methyltransferase MLL3 [Homo sapiens]	SMFNEELDLPIDDKLDNQCVSVEPK	K14	n.d.	n.d.	n.d.	n.d.	n.d.	n.d.	n.d.	n.d.	n.d.	n.d.	n.d.	n.d.	3
NP_733751.2	KMT2C	histone-lysine N-methyltransferase MLL3 [Homo sapiens]	TEVLSPNSKVESK	K9	n.d.	n.d.	n.d.	n.d.	n.d.	n.d.	n.d.	1	n.d.	n.d.	n.d.	n.d.	n.d.
NP_733751.2	KMT2C	histone-lysine N-methyltransferase MLL3 [Homo sapiens]	TGEKAAPR	K4	n.d.	n.d.	n.d.	n.d.	2	1	n.d.	2	n.d.	2	1	2	n.d.
NP_733751.2	KMT2C	histone-lysine N-methyltransferase MLL3 [Homo sapiens]	TLVLSDKHSPQK	K7	5	1	2	8	7	5	5	7	5	4	12	1	n.d.
NP_733751.2	KMT2C	histone-lysine N-methyltransferase MLL3 [Homo sapiens]	TLVLSDKHSPQK	K7; K12	n.d.	n.d.	n.d.	n.d.	n.d.	24	n.d.	n.d.	n.d.	n.d.	n.d.	n.d.	n.d.
NP_733751.2	KMT2C	histone-lysine N-methyltransferase MLL3 [Homo sapiens]	TLVLSDKHSPQKK	K7; K12	n.d.	n.d.	3	5	11	n.d.	5	12	3	4	1	n.d.	n.d.
NP_733751.2	KMT2C	histone-lysine N-methyltransferase MLL3 [Homo sapiens]	TLVLSDKHSPQKK	K7; K13	n.d.	n.d.	2	2	1	4	n.d.	n.d.	1	n.d.	n.d.	n.d.	n.d.
NP_055542.1	KMT2B	histone-lysine N-methyltransferase MLL4 [Homo sapiens]	GKVEAAGPGGESEPTGSGGTLAHTPR	K2	1	5	1	1	n.d.	n.d.	2	2	6	2	4	4	n.d.
NP_075447.1	WHSC1L1	histone-lysine N-methyltransferase NSD3 isoform long [Homo sapiens]	FPTAIFESKGFR	K9	n.d.	2	n.d.	n.d.	n.d.	n.d.	n.d.	n.d.	n.d.	n.d.	n.d.	n.d.	5
NP_060248.2	WHSC1L1	histone-lysine N-methyltransferase NSD3 isoform short [Homo sapiens]	NEKPTQSVSSPEATSGSTGSVEK	K3	n.d.	n.d.	1	n.d.	n.d.	n.d.	n.d.	n.d.	n.d.	n.d.	n.d.	n.d.	n.d.
NP_115609.2	SETD3	histone-lysine N-methyltransferase setd3 isoform a [Homo sapiens]	AVKSAAVNR	K3	n.d.	n.d.	n.d.	n.d.	n.d.	n.d.	n.d.	n.d.	n.d.	n.d.	n.d.	1	n.d.
NP_057112.3	SUV420H1	histone-lysine N-methyltransferase SUV420H1 isoform 2 [Homo sapiens]	NGGKLSNDHQQNQSK	K4	n.d.	1	1	1	1	n.d.	n.d.	n.d.	n.d.	n.d.	n.d.	n.d.	n.d.
NP_055315.2	HTATSF1	HIV Tat-specific factor 1 [Homo sapiens]	GLEAADKK	K7	n.d.	n.d.	n.d.	n.d.	n.d.	n.d.	1	n.d.	n.d.	n.d.	n.d.	n.d.	n.d.
NP_005325.2	HCFC1	host cell factor 1 [Homo sapiens]	NEKGYGPATQVR	K3	n.d.	n.d.	n.d.	n.d.	n.d.	n.d.	n.d.	2	6	1	n.d.	n.d.	n.d.
NP_005325.2	HCFC1	host cell factor 1 [Homo sapiens]	VATHEKEWK	K6	n.d.	n.d.	n.d.	n.d.	n.d.	n.d.	n.d.	n.d.	3	n.d.	n.d.	n.d.	n.d.
NP_008996.1	CDC37	hsp90 co-chaperone Cdc37 [Homo sapiens]	ELEVAEGGKAELER	K9	n.d.	n.d.	n.d.	n.d.	n.d.	n.d.	n.d.	n.d.	n.d.	n.d.	n.d.	n.d.	3
NP_008996.1	CDC37	hsp90 co-chaperone Cdc37 [Homo sapiens]	TFVEKYEK	K5	n.d.	n.d.	n.d.	n.d.	n.d.	n.d.	n.d.	n.d.	1	n.d.	n.d.	n.d.	n.d.
NP_005318.3	HADH	hydroxyacyl-coenzyme A dehydrogenase, mitochondrial isoform 2 precursor [Homo sapiens]	KFAENPK	K1	1	n.d.	n.d.	n.d.	2	n.d.	n.d.	n.d.	n.d.	n.d.	n.d.	n.d.	n.d.
NP_000182.2	HMGCL	hydroxymethylglutaryl-CoA lyase, mitochondrial isoform 1 precursor [Homo sapiens]	DGLQNEKNIVSTPVK	K7	n.d.	18	1	9	5	7	9	4	12	n.d.	4	19	1
NP_000182.2	HMGCL	hydroxymethylglutaryl-CoA lyase, mitochondrial isoform 1 precursor [Homo sapiens]	KNINCSIEESFQR	K1	n.d.	n.d.	n.d.	n.d.	n.d.	n.d.	n.d.	n.d.	n.d.	n.d.	n.d.	n.d.	1
NP_001091742.1	HMGCS1	hydroxymethylglutaryl-CoA synthase, cytoplasmic [Homo sapiens]	ITASLCDLKSR	K9	n.d.	n.d.	n.d.	n.d.	n.d.	n.d.	3	n.d.	n.d.	n.d.	1	n.d.	n.d.
NP_001091742.1	HMGCS1	hydroxymethylglutaryl-CoA synthase, cytoplasmic [Homo sapiens]	LEVGTETIIDKSK	K11	n.d.	n.d.	n.d.	n.d.	6	n.d.	n.d.	n.d.	n.d.	n.d.	n.d.	n.d.	n.d.
NP_001091742.1	HMGCS1	hydroxymethylglutaryl-CoA synthase, cytoplasmic [Homo sapiens]	LVQKSLAR	K4	n.d.	n.d.	1	n.d.	2	n.d.	1	n.d.	n.d.	n.d.	3	n.d.	n.d.
NP_001091742.1	HMGCS1	hydroxymethylglutaryl-CoA synthase, cytoplasmic [Homo sapiens]	YDGVDAGKYTIGLGQAK	K8	n.d.	n.d.	n.d.	n.d.	4	n.d.	n.d.	n.d.	n.d.	n.d.	n.d.	n.d.	n.d.
NP_001091742.1	HMGCS1	hydroxymethylglutaryl-CoA synthase, cytoplasmic [Homo sapiens]	YTIGLGQAKMGFCTDR	K9	n.d.	n.d.	1	n.d.	5	n.d.	5	2	n.d.	n.d.	n.d.	n.d.	n.d.
NP_001182751.1	HSDL2	hydroxysteroid dehydrogenase-like protein 2 isoform 2 [Homo sapiens]	TAQPHPKLLGTIYTAAEEIEAVGGK	K7	n.d.	n.d.	1	n.d.	n.d.	n.d.	n.d.	n.d.	n.d.	n.d.	n.d.	n.d.	13
NP_001171507.1	DPP10	inactive dipeptidyl peptidase 10 isoform a [Homo sapiens]	KIGKPEIK	K4	n.d.	n.d.	n.d.	1	n.d.	n.d.	n.d.	n.d.	n.d.	n.d.	n.d.	n.d.	n.d.
NP_061944.2	ING3	inhibitor of growth protein 3 isoform 1 [Homo sapiens]	GKWYCPQCTAAMK	K2	n.d.	n.d.	n.d.	n.d.	n.d.	n.d.	n.d.	1	n.d.	n.d.	n.d.	n.d.	n.d.
NP_001121057.1	ING4	inhibitor of growth protein 4 isoform 5 [Homo sapiens]	EKQIESSDYDSSSSKGKK	K15; K17	11	n.d.	n.d.	n.d.	n.d.	n.d.	1	2	n.d.	n.d.	1	2	n.d.
NP_001121057.1	ING4	inhibitor of growth protein 4 isoform 5 [Homo sapiens]	GKWFCPR	K2	3	n.d.	n.d.	n.d.	n.d.	n.d.	n.d.	n.d.	n.d.	n.d.	n.d.	n.d.	n.d.
NP_001121057.1	ING4	inhibitor of growth protein 4 isoform 5 [Homo sapiens]	QIESSDYDSSSSKGKK	K13; K16	6	3	3	5	5	9	23	9	7	2	16	15	2
NP_001121058.1	ING4	inhibitor of growth protein 4 isoform 6 [Homo sapiens]	EKQIESSDYDSSSSKGKK	K2; K15; K17	n.d.	2	n.d.	n.d.	1	n.d.	n.d.	n.d.	n.d.	n.d.	n.d.	n.d.	n.d.
NP_001121058.1	ING4	inhibitor of growth protein 4 isoform 6 [Homo sapiens]	EKQIESSDYDSSSSKGKK	K2; K15; K18	n.d.	n.d.	n.d.	n.d.	1	n.d.	n.d.	n.d.	n.d.	n.d.	n.d.	n.d.	n.d.
NP_001121058.1	ING4	inhibitor of growth protein 4 isoform 6 [Homo sapiens]	QIESSDYDSSSSKGKK	K13; K15	11	26	10	18	17	15	34	16	16	4	15	29	11
NP_001121058.1	ING4	inhibitor of growth protein 4 isoform 6 [Homo sapiens]	QIESSDYDSSSSKGKK	K15; K16	1	n.d.	n.d.	n.d.	1	2	1	1	1	n.d.	1	1	n.d.
NP_001121058.1	ING4	inhibitor of growth protein 4 isoform 6 [Homo sapiens]	QIESSDYDSSSSKGKKK	K13; K15; K16	n.d.	n.d.	n.d.	n.d.	4	14	n.d.	2	1	n.d.	n.d.	1	n.d.
NP_001121058.1	ING4	inhibitor of growth protein 4 isoform 6 [Homo sapiens]	QIESSDYDSSSSKGKKK	K13; K15; K17	n.d.	n.d.	n.d.	n.d.	3	11	n.d.	n.d.	1	n.d.	n.d.	1	n.d.
NP_001121058.1	ING4	inhibitor of growth protein 4 isoform 6 [Homo sapiens]	QIESSDYDSSSSKGKKK	K13; K16; K17	n.d.	n.d.	n.d.	n.d.	1	1	n.d.	1	n.d.	n.d.	n.d.	n.d.	n.d.
NP_001121058.1	ING4	inhibitor of growth protein 4 isoform 6 [Homo sapiens]	SKGKNSDEEAPK	K2; K4	1	5	1	7	5	1	1	n.d.	n.d.	n.d.	n.d.	n.d.	10
NP_001121058.1	ING4	inhibitor of growth protein 4 isoform 6 [Homo sapiens]	SKGKNSDEEAPKTAQK	K2; K4; K12	n.d.	5	1	3	9	9	4	n.d.	n.d.	n.d.	n.d.	1	10
NP_115705.2	ING5	inhibitor of growth protein 5 [Homo sapiens]	DKMEGSDFESSGGR	K2	n.d.	n.d.	n.d.	n.d.	n.d.	3	n.d.	4	1	n.d.	6	n.d.	n.d.
NP_066952.1	PPA1	inorganic pyrophosphatase [Homo sapiens]	WSNAKMEIATK	K5	n.d.	n.d.	n.d.	n.d.	n.d.	n.d.	9	13	3	4	1	n.d.	n.d.
NP_291025.3	INTS4	integrator complex subunit 4 [Homo sapiens]	VVQPQEEIATKK	K11	n.d.	n.d.	3	3	n.d.	1	2	n.d.	2	n.d.	n.d.	1	n.d.
NP_004508.1	ILK	integrin-linked protein kinase [Homo sapiens]	LMKICMNEDPAK	K3	n.d.	n.d.	n.d.	4	3	n.d.	n.d.	1	1	n.d.	10	n.d.	n.d.
NP_001263183.1	NP_001263183.1	interferon, lambda 4 (gene/pseudogene) precursor [Homo sapiens]	KVPGAQK	K1	n.d.	n.d.	n.d.	n.d.	n.d.	3	n.d.	n.d.	n.d.	n.d.	n.d.	3	n.d.
NP_002453.2	MX1	interferon-induced GTP-binding protein Mx1 [Homo sapiens]	NPGSVAENNLCSQYEEKVRPCIDLIDSLR	K17	n.d.	n.d.	n.d.	n.d.	n.d.	n.d.	1	n.d.	n.d.	n.d.	n.d.	n.d.	n.d.
NP_005887.2	IDH1	isocitrate dehydrogenase [NADP] cytoplasmic [Homo sapiens]	CATITPDEKR	K9	n.d.	n.d.	3	2	n.d.	n.d.	n.d.	n.d.	n.d.	n.d.	n.d.	n.d.	n.d.
NP_002159.2	IDH2	isocitrate dehydrogenase [NADP], mitochondrial precursor [Homo sapiens]	FKDIFQEIFDK	K2	n.d.	n.d.	1	n.d.	n.d.	n.d.	n.d.	n.d.	n.d.	n.d.	n.d.	n.d.	n.d.
NP_002159.2	IDH2	isocitrate dehydrogenase [NADP], mitochondrial precursor [Homo sapiens]	GKLDGNQDLIR	K2	n.d.	n.d.	n.d.	n.d.	1	n.d.	n.d.	n.d.	n.d.	n.d.	n.d.	n.d.	n.d.
NP_002159.2	IDH2	isocitrate dehydrogenase [NADP], mitochondrial precursor [Homo sapiens]	HYKTDFDK	K3	n.d.	n.d.	n.d.	n.d.	1	n.d.	n.d.	n.d.	n.d.	n.d.	n.d.	n.d.	n.d.
NP_065166.2	JPH2	junctophilin-2 isoform 1 [Homo sapiens]	GLTKAGAK	K4	4	n.d.	n.d.	n.d.	3	10	2	3	3	5	4	n.d.	n.d.
NP_065166.2	JPH2	junctophilin-2 isoform 1 [Homo sapiens]	GLTKAGAKK	K4; K8	3	1	1	n.d.	3	2	1	n.d.	1	2	2	4	1
NP_000412.3	KRT10	keratin, type I cytoskeletal 10 [Homo sapiens]	LASYLDKVR	K7	n.d.	n.d.	1	n.d.	n.d.	n.d.	n.d.	n.d.	n.d.	n.d.	1	n.d.	n.d.
NP_000412.3	KRT10	keratin, type I cytoskeletal 10 [Homo sapiens]	LKYENEVALR	K2	n.d.	n.d.	1	n.d.	2	n.d.	n.d.	n.d.	2	n.d.	n.d.	n.d.	1
NP_000215.1	KRT18	keratin, type I cytoskeletal 18 [Homo sapiens]	LESKIR	K4	n.d.	n.d.	n.d.	n.d.	n.d.	4	2	2	n.d.	n.d.	n.d.	n.d.	n.d.
NP_000215.1	KRT18	keratin, type I cytoskeletal 18 [Homo sapiens]	LQLETEIEALKEELLFMKK	K18	n.d.	n.d.	n.d.	n.d.	n.d.	n.d.	4	n.d.	n.d.	n.d.	n.d.	n.d.	n.d.
NP_000215.1	KRT18	keratin, type I cytoskeletal 18 [Homo sapiens]	NLKASLENSLR	K3	n.d.	n.d.	n.d.	n.d.	n.d.	1	2	2	n.d.	n.d.	n.d.	n.d.	n.d.
NP_000215.1	KRT18	keratin, type I cytoskeletal 18 [Homo sapiens]	SQDLAKIMADIR	K6	n.d.	n.d.	n.d.	n.d.	n.d.	n.d.	n.d.	n.d.	1	n.d.	n.d.	n.d.	n.d.
NP_000215.1	KRT18	keratin, type I cytoskeletal 18 [Homo sapiens]	VKLEAEIATYR	K2	n.d.	n.d.	n.d.	n.d.	n.d.	n.d.	n.d.	n.d.	4	n.d.	n.d.	n.d.	n.d.
NP_000215.1	KRT18	keratin, type I cytoskeletal 18 [Homo sapiens]	VVSETNDTKVLR	K9	n.d.	n.d.	n.d.	n.d.	n.d.	n.d.	n.d.	1	n.d.	n.d.	n.d.	n.d.	n.d.
NP_002267.2	KRT19	keratin, type I cytoskeletal 19 [Homo sapiens]	DWYQKQGPGPSR	K5	n.d.	n.d.	n.d.	n.d.	n.d.	n.d.	n.d.	3	n.d.	n.d.	n.d.	n.d.	n.d.
NP_000217.2	KRT9	keratin, type I cytoskeletal 9 [Homo sapiens]	IKFEMEQNLR	K2	n.d.	n.d.	2	1	1	n.d.	n.d.	n.d.	1	n.d.	1	n.d.	n.d.
NP_006112.3	KRT1	keratin, type II cytoskeletal 1 [Homo sapiens]	FLEQQNQVLQTKWELLQQVDTSTR	K12	n.d.	n.d.	n.d.	1	n.d.	n.d.	n.d.	n.d.	n.d.	n.d.	n.d.	n.d.	n.d.
NP_006112.3	KRT1	keratin, type II cytoskeletal 1 [Homo sapiens]	GENALKDAK	K6	2	n.d.	n.d.	2	n.d.	n.d.	1	n.d.	n.d.	n.d.	5	3	n.d.
NP_006112.3	KRT1	keratin, type II cytoskeletal 1 [Homo sapiens]	KDVDGAYMTK	K1	n.d.	2	n.d.	2	n.d.	n.d.	n.d.	n.d.	n.d.	n.d.	n.d.	n.d.	n.d.
NP_006112.3	KRT1	keratin, type II cytoskeletal 1 [Homo sapiens]	NSKIEISELNR	K3	n.d.	n.d.	1	2	n.d.	2	n.d.	n.d.	4	n.d.	6	4	n.d.
NP_006112.3	KRT1	keratin, type II cytoskeletal 1 [Homo sapiens]	YEDEINKR	K7	n.d.	n.d.	n.d.	1	n.d.	n.d.	n.d.	n.d.	n.d.	n.d.	n.d.	n.d.	n.d.
NP_000415.2	KRT5	keratin, type II cytoskeletal 5 [Homo sapiens]	FASFIDKVR	K7	n.d.	n.d.	n.d.	n.d.	n.d.	n.d.	n.d.	n.d.	n.d.	4	n.d.	n.d.	n.d.
NP_005545.1	KRT6A	keratin, type II cytoskeletal 6A [Homo sapiens]	NTKQEIAEINR	K3	n.d.	n.d.	n.d.	n.d.	n.d.	n.d.	n.d.	n.d.	n.d.	n.d.	n.d.	9	n.d.
NP_005547.3	KRT7	keratin, type II cytoskeletal 7 [Homo sapiens]	AKLEAAIAEAEER	K2	n.d.	n.d.	n.d.	n.d.	n.d.	n.d.	n.d.	1	n.d.	n.d.	n.d.	n.d.	n.d.
NP_005547.3	KRT7	keratin, type II cytoskeletal 7 [Homo sapiens]	AQYEEMAKCSR	K8	n.d.	n.d.	n.d.	n.d.	n.d.	1	n.d.	3	n.d.	2	n.d.	n.d.	n.d.
NP_005547.3	KRT7	keratin, type II cytoskeletal 7 [Homo sapiens]	FLEQQNKLLETK	K7	n.d.	n.d.	n.d.	n.d.	n.d.	8	1	4	n.d.	n.d.	n.d.	n.d.	n.d.
NP_005547.3	KRT7	keratin, type II cytoskeletal 7 [Homo sapiens]	LLETKWTLLQEQK	K5	n.d.	n.d.	n.d.	n.d.	n.d.	4	n.d.	n.d.	n.d.	n.d.	n.d.	n.d.	n.d.
NP_005547.3	KRT7	keratin, type II cytoskeletal 7 [Homo sapiens]	LQAEIDNIKNQR	K9	n.d.	n.d.	n.d.	n.d.	n.d.	2	n.d.	1	n.d.	n.d.	n.d.	n.d.	n.d.
NP_005547.3	KRT7	keratin, type II cytoskeletal 7 [Homo sapiens]	SIHFSSPVFTSR	N1	n.d.	n.d.	n.d.	n.d.	n.d.	7	5	7	n.d.	8	n.d.	n.d.	n.d.
NP_001243222.1	KRT8	keratin, type II cytoskeletal 8 isoform 2 [Homo sapiens]	AEAESMYQIKYEELQSLAGK	K10	n.d.	n.d.	n.d.	n.d.	n.d.	3	1	3	n.d.	n.d.	n.d.	n.d.	n.d.
NP_001243222.1	KRT8	keratin, type II cytoskeletal 8 isoform 2 [Homo sapiens]	AVVVKK	K5	n.d.	n.d.	n.d.	n.d.	n.d.	1	n.d.	2	3	n.d.	1	n.d.	n.d.
NP_001243222.1	KRT8	keratin, type II cytoskeletal 8 isoform 2 [Homo sapiens]	DGKLVSESSDVLPK	K3	n.d.	n.d.	n.d.	n.d.	n.d.	9	14	4	7	2	17	n.d.	n.d.
NP_001243222.1	KRT8	keratin, type II cytoskeletal 8 isoform 2 [Homo sapiens]	FLEQQNKMLETK	K7	n.d.	n.d.	n.d.	n.d.	n.d.	17	8	7	11	n.d.	6	n.d.	n.d.
NP_001243222.1	KRT8	keratin, type II cytoskeletal 8 isoform 2 [Homo sapiens]	LQAEIEGLKGQR	K9	n.d.	n.d.	n.d.	n.d.	n.d.	6	n.d.	2	1	n.d.	2	n.d.	n.d.
NP_001243222.1	KRT8	keratin, type II cytoskeletal 8 isoform 2 [Homo sapiens]	MLETKWSLLQQQK	K5	n.d.	n.d.	n.d.	n.d.	n.d.	3	n.d.	1	1	n.d.	1	n.d.	n.d.
NP_001243222.1	KRT8	keratin, type II cytoskeletal 8 isoform 2 [Homo sapiens]	QLETLGQEKLK	K9	n.d.	n.d.	n.d.	n.d.	n.d.	2	2	n.d.	n.d.	n.d.	n.d.	n.d.	n.d.
NP_001243222.1	KRT8	keratin, type II cytoskeletal 8 isoform 2 [Homo sapiens]	SYKVSTSGPR	K3	n.d.	n.d.	n.d.	n.d.	n.d.	n.d.	1	n.d.	n.d.	1	n.d.	n.d.	n.d.
NP_001243222.1	KRT8	keratin, type II cytoskeletal 8 isoform 2 [Homo sapiens]	TLNNKFASFIDK	K5	n.d.	n.d.	n.d.	n.d.	n.d.	20	6	8	5	8	7	27	5
NP_001243222.1	KRT8	keratin, type II cytoskeletal 8 isoform 2 [Homo sapiens]	TQEKEQIK	K4	n.d.	n.d.	n.d.	n.d.	n.d.	n.d.	n.d.	1	n.d.	n.d.	n.d.	n.d.	n.d.
NP_004977.2	KTN1	kinectin isoform c [Homo sapiens]	CIQEKDEK	K5	n.d.	5	n.d.	n.d.	n.d.	n.d.	n.d.	1	n.d.	1	n.d.	n.d.	2
NP_008974.5	KRR1	KRR1 small subunit processome component homolog [Homo sapiens]	ASPSLERPEKGAGK	N1; K10	n.d.	3	n.d.	n.d.	n.d.	n.d.	5	1	1	n.d.	n.d.	n.d.	n.d.
NP_733821.1	LMNA	lamin isoform A [Homo sapiens]	ASSHSSQTQGGGSVTKK	K16	2	3	3	2	n.d.	4	n.d.	5	n.d.	n.d.	2	n.d.	n.d.
NP_733821.1	LMNA	lamin isoform A [Homo sapiens]	ELEKTYSAK	K4	3	n.d.	n.d.	1	n.d.	n.d.	3	n.d.	n.d.	n.d.	n.d.	n.d.	n.d.
NP_733821.1	LMNA	lamin isoform A [Homo sapiens]	GQVAKLEAALGEAK	K5	n.d.	n.d.	n.d.	3	n.d.	n.d.	n.d.	1	n.d.	n.d.	1	n.d.	n.d.
NP_733821.1	LMNA	lamin isoform A [Homo sapiens]	LQTMKEELDFQK	K5	n.d.	n.d.	n.d.	n.d.	n.d.	n.d.	n.d.	1	n.d.	n.d.	n.d.	n.d.	n.d.
NP_733821.1	LMNA	lamin isoform A [Homo sapiens]	QLAAKEAK	K5	n.d.	n.d.	n.d.	1	n.d.	n.d.	n.d.	n.d.	n.d.	n.d.	n.d.	n.d.	n.d.
NP_005563.1	LMNA	lamin isoform C [Homo sapiens]	EAALSTALSEKR	K11	n.d.	n.d.	1	n.d.	3	2	1	8	n.d.	6	n.d.	n.d.	n.d.
NP_005563.1	LMNA	lamin isoform C [Homo sapiens]	TYSAKLDNAR	K5	3	n.d.	3	1	n.d.	4	1	2	1	n.d.	2	1	n.d.
NP_005563.1	LMNA	lamin isoform C [Homo sapiens]	VREEFKELK	K6	n.d.	n.d.	n.d.	1	1	n.d.	n.d.	n.d.	n.d.	n.d.	n.d.	n.d.	1
NP_001244303.1	LMNA	lamin isoform D [Homo sapiens]	LLAEKER	K5	n.d.	n.d.	1	n.d.	n.d.	1	n.d.	n.d.	n.d.	n.d.	n.d.	n.d.	n.d.
NP_005564.1	LMNB1	lamin-B1 isoform 1 [Homo sapiens]	LQEKEELR	K4	3	2	n.d.	n.d.	n.d.	n.d.	3	5	3	2	1	3	n.d.
NP_005564.1	LMNB1	lamin-B1 isoform 1 [Homo sapiens]	LYKEELEQTYHAKLENAR	K13	n.d.	n.d.	n.d.	n.d.	1	n.d.	n.d.	2	n.d.	n.d.	n.d.	n.d.	n.d.
NP_001185486.1	LMNB1	lamin-B1 isoform 2 [Homo sapiens]	IGDTSVSYKYTSR	K9	n.d.	1	n.d.	n.d.	1	n.d.	n.d.	5	3	2	n.d.	n.d.	n.d.
NP_116126.3	LMNB2	lamin-B2 [Homo sapiens]	ISEKEEVTTR	K4	n.d.	n.d.	n.d.	n.d.	n.d.	1	n.d.	n.d.	n.d.	n.d.	n.d.	1	n.d.
NP_116126.3	LMNB2	lamin-B2 [Homo sapiens]	LDSAKLSSDQNDK	K5	1	n.d.	n.d.	n.d.	n.d.	n.d.	n.d.	n.d.	n.d.	n.d.	n.d.	n.d.	n.d.
NP_116126.3	LMNB2	lamin-B2 [Homo sapiens]	LSSDQNDKAASAAR	K8	n.d.	1	n.d.	n.d.	n.d.	n.d.	n.d.	n.d.	n.d.	n.d.	n.d.	1	n.d.
NP_573566.2	LRPPRC	leucine-rich PPR motif-containing protein, mitochondrial precursor [Homo sapiens]	SVLELIPELNEKEEAYNSLMK	K12	n.d.	1	n.d.	n.d.	n.d.	n.d.	1	n.d.	n.d.	n.d.	n.d.	n.d.	5
NP_001167448.1	LRRC16A	leucine-rich repeat-containing protein 16A isoform 2 [Homo sapiens]	KVPSDKER	K1	n.d.	n.d.	1	n.d.	n.d.	n.d.	n.d.	n.d.	n.d.	n.d.	n.d.	n.d.	n.d.
NP_060979.2	LRRC59	leucine-rich repeat-containing protein 59 [Homo sapiens]	VAGDCLDEKQCK	K9	2	n.d.	n.d.	n.d.	n.d.	n.d.	n.d.	1	n.d.	n.d.	n.d.	n.d.	n.d.
NP_005557.1	LDHA	L-lactate dehydrogenase A chain isoform 1 [Homo sapiens]	DLADELALVDVIEDKLK	K15	n.d.	n.d.	n.d.	1	n.d.	n.d.	n.d.	n.d.	n.d.	n.d.	n.d.	n.d.	n.d.
NP_002291.1	LDHB	L-lactate dehydrogenase B chain [Homo sapiens]	EKLIAPVAEEEATVPNNK	K2	n.d.	n.d.	n.d.	n.d.	5	n.d.	n.d.	n.d.	n.d.	n.d.	n.d.	n.d.	n.d.
NP_002291.1	LDHB	L-lactate dehydrogenase B chain [Homo sapiens]	IVADKDYSVTANSK	K5	n.d.	1	n.d.	1	1	n.d.	n.d.	n.d.	n.d.	n.d.	2	n.d.	n.d.
NP_002291.1	LDHB	L-lactate dehydrogenase B chain [Homo sapiens]	SLADELALVDVLEDKLK	K15	n.d.	n.d.	n.d.	n.d.	n.d.	n.d.	n.d.	n.d.	n.d.	n.d.	n.d.	n.d.	1
NP_057508.2	LUC7L3	luc7-like protein 3 [Homo sapiens]	MISAAQLLDELMGR	N1	1	n.d.	n.d.	n.d.	n.d.	n.d.	n.d.	n.d.	n.d.	n.d.	n.d.	n.d.	n.d.
NP_003133.1	SSB	lupus La protein [Homo sapiens]	AREETDKEEPASKQQK	K13	n.d.	n.d.	1	1	n.d.	n.d.	n.d.	n.d.	n.d.	n.d.	n.d.	n.d.	n.d.
NP_003133.1	SSB	lupus La protein [Homo sapiens]	GKVQFQGKK	K8	1	n.d.	1	5	3	4	n.d.	4	2	2	3	n.d.	n.d.
NP_003133.1	SSB	lupus La protein [Homo sapiens]	VEAKLR	K4	n.d.	n.d.	n.d.	1	n.d.	n.d.	n.d.	n.d.	n.d.	n.d.	n.d.	n.d.	n.d.
NP_057688.2	KDM3B	lysine-specific demethylase 3B [Homo sapiens]	SASDSGCDPASKK	K12	n.d.	n.d.	n.d.	n.d.	n.d.	1	n.d.	8	n.d.	1	n.d.	n.d.	n.d.
NP_054745.1	DCPS	m7GpppX diphosphatase [Homo sapiens]	ADAAPQLGKR	N1; K9	n.d.	n.d.	n.d.	n.d.	n.d.	n.d.	1	n.d.	n.d.	n.d.	n.d.	n.d.	n.d.
NP_001186041.1	MDH1	malate dehydrogenase, cytoplasmic isoform 3 [Homo sapiens]	SQGAALDKYAK	K8	n.d.	1	n.d.	1	n.d.	n.d.	1	1	n.d.	n.d.	n.d.	n.d.	1
NP_005909.2	MDH2	malate dehydrogenase, mitochondrial precursor [Homo sapiens]	GIEKNLGIGK	K4	n.d.	n.d.	n.d.	1	2	n.d.	n.d.	n.d.	n.d.	n.d.	n.d.	n.d.	n.d.
NP_001012241.1	MSL1	male-specific lethal 1 homolog [Homo sapiens]	SQETPEKPR	K7	n.d.	n.d.	n.d.	n.d.	n.d.	1	n.d.	n.d.	n.d.	n.d.	n.d.	n.d.	n.d.
NP_055572.1	MAML1	mastermind-like protein 1 [Homo sapiens]	ALAGVVLPSQGPGGASELSSAHQLQQIAAKQK	K30	n.d.	n.d.	n.d.	n.d.	2	2	4	n.d.	1	n.d.	n.d.	n.d.	n.d.
NP_055572.1	MAML1	mastermind-like protein 1 [Homo sapiens]	GTLNPGLTKPPVPR	K9	n.d.	n.d.	n.d.	n.d.	1	2	3	2	1	n.d.	n.d.	n.d.	n.d.
NP_954659.1	MATR3	matrin-3 isoform a [Homo sapiens]	DGSASAAAKK	K9	1	8	2	1	6	7	1	5	1	n.d.	1	3	n.d.
NP_954659.1	MATR3	matrin-3 isoform a [Homo sapiens]	DGSASAAAKKK	K9; K10	n.d.	n.d.	n.d.	n.d.	n.d.	n.d.	1	n.d.	n.d.	n.d.	n.d.	n.d.	n.d.
NP_954659.1	MATR3	matrin-3 isoform a [Homo sapiens]	EPSDKAVK	K5	n.d.	n.d.	1	n.d.	n.d.	n.d.	n.d.	n.d.	n.d.	n.d.	n.d.	n.d.	n.d.
NP_954659.1	MATR3	matrin-3 isoform a [Homo sapiens]	TDGSQKTESSTEGK	K6	n.d.	n.d.	n.d.	n.d.	n.d.	n.d.	2	n.d.	n.d.	n.d.	n.d.	n.d.	n.d.
NP_954659.1	MATR3	matrin-3 isoform a [Homo sapiens]	VDLSEKYK	K6	n.d.	1	n.d.	n.d.	n.d.	n.d.	n.d.	n.d.	n.d.	n.d.	n.d.	n.d.	n.d.
NP_060113.2	MBTD1	MBT domain-containing protein 1 [Homo sapiens]	QPLVAKLAAYAQYQATLQNQAK	K6	n.d.	1	n.d.	n.d.	n.d.	n.d.	n.d.	n.d.	n.d.	n.d.	n.d.	n.d.	n.d.
NP_055456.2	MDC1	mediator of DNA damage checkpoint protein 1 [Homo sapiens]	AAEKVSR	K4	1	2	3	n.d.	8	n.d.	n.d.	3	2	1	n.d.	7	n.d.
NP_055456.2	MDC1	mediator of DNA damage checkpoint protein 1 [Homo sapiens]	MPPAEKASR	K6	n.d.	n.d.	n.d.	n.d.	1	n.d.	n.d.	n.d.	n.d.	n.d.	n.d.	n.d.	n.d.
NP_055456.2	MDC1	mediator of DNA damage checkpoint protein 1 [Homo sapiens]	QTVDKVMGIPK	K5	n.d.	n.d.	n.d.	n.d.	n.d.	5	1	2	n.d.	n.d.	n.d.	n.d.	n.d.
NP_004765.2	MED1	mediator of RNA polymerase II transcription subunit 1 [Homo sapiens]	KPSLTAVIDKLK	K10	n.d.	n.d.	n.d.	n.d.	n.d.	n.d.	n.d.	n.d.	n.d.	n.d.	n.d.	1	n.d.
NP_005111.2	MED12	mediator of RNA polymerase II transcription subunit 12 [Homo sapiens]	APEPPKTDKPGAAPPSTEER	K6	3	n.d.	n.d.	n.d.	n.d.	n.d.	n.d.	n.d.	n.d.	n.d.	n.d.	n.d.	n.d.
NP_005111.2	MED12	mediator of RNA polymerase II transcription subunit 12 [Homo sapiens]	APEPPKTDKPGAAPPSTEER	K9	6	2	4	2	n.d.	1	n.d.	n.d.	n.d.	n.d.	n.d.	n.d.	n.d.
NP_005457.2	MED6	mediator of RNA polymerase II transcription subunit 6 [Homo sapiens]	GPPEKR	K5	1	26	3	2	3	4	14	n.d.	8	n.d.	5	5	n.d.
NP_005457.2	MED6	mediator of RNA polymerase II transcription subunit 6 [Homo sapiens]	NVQQTVSAKGPPEK	K9	n.d.	4	n.d.	2	n.d.	1	6	3	3	2	1	1	n.d.
NP_005457.2	MED6	mediator of RNA polymerase II transcription subunit 6 [Homo sapiens]	NVQQTVSAKGPPEKR	K9; K14	n.d.	4	2	n.d.	n.d.	n.d.	5	n.d.	2	n.d.	n.d.	n.d.	n.d.
NP_001136254.1	MAGI3	membrane-associated guanylate kinase, WW and PDZ domain-containing protein 3 isoform 1 [Homo sapiens]	IEGSKAPSNAEAK	K5	n.d.	n.d.	n.d.	n.d.	n.d.	n.d.	n.d.	n.d.	n.d.	1	n.d.	n.d.	n.d.
NP_001107801.1	NP_001107801.1	metabotropic glutamate receptor 1 isoform beta precursor [Homo sapiens]	KKAGAGNAKKR	K1; K2	1	n.d.	n.d.	n.d.	n.d.	n.d.	n.d.	n.d.	n.d.	n.d.	n.d.	n.d.	n.d.
NP_005944.1	MT2A	metallothionein-2 [Homo sapiens]	GASDKCSCCA	K5	n.d.	n.d.	n.d.	n.d.	n.d.	n.d.	n.d.	1	n.d.	n.d.	n.d.	n.d.	n.d.
NP_004730.2	MTA2	metastasis-associated protein MTA2 [Homo sapiens]	VGCKYQAEIPDR	K4	n.d.	n.d.	n.d.	n.d.	1	n.d.	n.d.	1	n.d.	n.d.	n.d.	n.d.	n.d.
NP_659430.1	TET3	methylcytosine dioxygenase TET3 [Homo sapiens]	KAAAEKKK	K1; K6	n.d.	n.d.	n.d.	n.d.	n.d.	n.d.	n.d.	n.d.	n.d.	1	n.d.	n.d.	n.d.
NP_000246.2	MUT	methylmalonyl-CoA mutase, mitochondrial precursor [Homo sapiens]	NSKSLLLR	K3	n.d.	n.d.	n.d.	n.d.	n.d.	1	n.d.	n.d.	n.d.	n.d.	n.d.	n.d.	n.d.
NP_937802.1	MITF	microphthalmia-associated transcription factor isoform 1 [Homo sapiens]	SSSSAEHPGASKPPISSSSMTSR	K12	n.d.	n.d.	n.d.	1	n.d.	n.d.	n.d.	n.d.	n.d.	n.d.	n.d.	n.d.	n.d.
NP_005900.2	MAP1B	microtubule-associated protein 1B [Homo sapiens]	ATVVVEATEPEPSGSIANPAASTSPSLSHR	N1	n.d.	n.d.	4	4	5	n.d.	n.d.	n.d.	n.d.	n.d.	n.d.	n.d.	n.d.
NP_005900.2	MAP1B	microtubule-associated protein 1B [Homo sapiens]	SAKTATAGPGTTK	K3	n.d.	n.d.	n.d.	2	n.d.	n.d.	n.d.	n.d.	n.d.	n.d.	n.d.	n.d.	n.d.
NP_005900.2	MAP1B	microtubule-associated protein 1B [Homo sapiens]	TVTYKHMDPPPAPVQDR	K5	n.d.	n.d.	1	n.d.	n.d.	n.d.	n.d.	n.d.	n.d.	n.d.	n.d.	n.d.	n.d.
NP_001127836.1	MAP4	microtubule-associated protein 4 isoform 4 [Homo sapiens]	TAGPIASAQKQPAGK	K10	n.d.	n.d.	1	n.d.	n.d.	n.d.	n.d.	n.d.	n.d.	n.d.	n.d.	n.d.	n.d.
NP_000526.1	PMS2	mismatch repair endonuclease PMS2 isoform a [Homo sapiens]	VSCTNQLGQGKR	K11	n.d.	n.d.	n.d.	n.d.	n.d.	n.d.	1	n.d.	n.d.	n.d.	n.d.	n.d.	n.d.
NP_055157.1	MTCH2	mitochondrial carrier homolog 2 [Homo sapiens]	ADAASQVLLGSGLTILSQPLMYVK	N1	2	n.d.	n.d.	n.d.	n.d.	n.d.	n.d.	n.d.	n.d.	n.d.	n.d.	n.d.	n.d.
NP_955776.1	MOB4	MOB-like protein phocein isoform 2 [Homo sapiens]	ESSVAKLGSVCR	K6	n.d.	n.d.	n.d.	n.d.	1	n.d.	1	1	n.d.	n.d.	n.d.	n.d.	n.d.
NP_002435.1	MSN	moesin [Homo sapiens]	AKFYPEDVSEELIQDITQR	K2	n.d.	n.d.	n.d.	n.d.	n.d.	n.d.	n.d.	1	n.d.	n.d.	n.d.	n.d.	n.d.
NP_002435.1	MSN	moesin [Homo sapiens]	AQSEAEKLAK	K7	n.d.	n.d.	n.d.	n.d.	n.d.	n.d.	n.d.	1	n.d.	n.d.	n.d.	n.d.	n.d.
NP_055756.1	MORC2	MORC family CW-type zinc finger protein 2 [Homo sapiens]	VIKTPVVKKTESPIK	K3; K15	n.d.	n.d.	n.d.	n.d.	n.d.	n.d.	n.d.	n.d.	n.d.	n.d.	n.d.	n.d.	1
NP_060740.1	MRGBP	MRG-binding protein [Homo sapiens]	VTDKVLTANSNPSSPSAAK	K4	n.d.	n.d.	n.d.	n.d.	1	n.d.	2	n.d.	n.d.	n.d.	n.d.	n.d.	n.d.
NP_055816.2	SPEN	msx2-interacting protein [Homo sapiens]	DKGRQK	K2; K6	n.d.	n.d.	n.d.	n.d.	n.d.	n.d.	1	n.d.	n.d.	n.d.	n.d.	n.d.	n.d.
NP_149038.3	MUC13	mucin-13 precursor [Homo sapiens]	INKAIR	K3	n.d.	n.d.	n.d.	n.d.	n.d.	1	n.d.	1	n.d.	n.d.	n.d.	n.d.	n.d.
NP_055335.2	MYBBP1A	myb-binding protein 1A isoform 2 [Homo sapiens]	DQEALMKSVK	K7	2	n.d.	n.d.	1	2	4	9	3	3	4	4	n.d.	n.d.
NP_001138227.1	MYBL1	myb-related protein A isoform 2 [Homo sapiens]	STPVKLMR	K5	1	n.d.	1	n.d.	n.d.	n.d.	n.d.	n.d.	n.d.	n.d.	n.d.	n.d.	n.d.
NP_002458.2	MYC	myc proto-oncogene protein [Homo sapiens]	LVSEKLASYQAAR	K5	6	15	8	16	2	5	5	7	13	1	9	25	31
NP_116167.3	MINA	MYC-induced nuclear antigen isoform b [Homo sapiens]	EEGPAPCKQMK	K8	n.d.	n.d.	3	2	n.d.	n.d.	n.d.	n.d.	n.d.	n.d.	n.d.	n.d.	n.d.
NP_057216.2	MYEF2	myelin expression factor 2 [Homo sapiens]	REPHPAEAEKQQPQHSSSSNGVK	K10	n.d.	1	n.d.	n.d.	n.d.	n.d.	n.d.	n.d.	n.d.	n.d.	n.d.	n.d.	n.d.
NP_579899.1	MYOF	myoferlin isoform b [Homo sapiens]	HKFSDVTGK	K2	n.d.	n.d.	n.d.	n.d.	n.d.	n.d.	n.d.	1	n.d.	n.d.	n.d.	n.d.	n.d.
NP_002464.1	MYH9	myosin-9 [Homo sapiens]	DDIQKMNPPK	K5	n.d.	n.d.	5	3	n.d.	3	6	13	1	n.d.	1	n.d.	n.d.
NP_002464.1	MYH9	myosin-9 [Homo sapiens]	DEQSEEKKK	K7	n.d.	n.d.	n.d.	n.d.	n.d.	n.d.	n.d.	1	n.d.	n.d.	n.d.	n.d.	n.d.
NP_002464.1	MYH9	myosin-9 [Homo sapiens]	HEEKVAAYDK	K4	n.d.	n.d.	2	4	4	4	19	19	n.d.	7	4	n.d.	n.d.
NP_002464.1	MYH9	myosin-9 [Homo sapiens]	HNLEKQIATLHAQVADMK	K5	n.d.	n.d.	n.d.	2	n.d.	n.d.	4	1	n.d.	n.d.	n.d.	n.d.	n.d.
NP_002464.1	MYH9	myosin-9 [Homo sapiens]	LQEMEGTVKSK	K9	n.d.	n.d.	1	2	n.d.	1	n.d.	n.d.	n.d.	n.d.	n.d.	n.d.	n.d.
NP_002464.1	MYH9	myosin-9 [Homo sapiens]	NAEQYKDQADK	K6	n.d.	n.d.	n.d.	n.d.	n.d.	n.d.	n.d.	2	n.d.	n.d.	n.d.	n.d.	n.d.
NP_002464.1	MYH9	myosin-9 [Homo sapiens]	QSACNLEKK	K8	14	5	3	7	3	n.d.	2	6	8	n.d.	2	2	2
NP_002464.1	MYH9	myosin-9 [Homo sapiens]	SVHELEKSK	K7	n.d.	3	2	3	n.d.	1	1	4	n.d.	2	n.d.	n.d.	n.d.
NP_002464.1	MYH9	myosin-9 [Homo sapiens]	TISAKYAEER	K5	n.d.	n.d.	n.d.	1	n.d.	n.d.	n.d.	n.d.	n.d.	n.d.	n.d.	n.d.	n.d.
NP_002464.1	MYH9	myosin-9 [Homo sapiens]	TVGQLYKEQLAK	K7	n.d.	n.d.	n.d.	n.d.	n.d.	n.d.	1	n.d.	n.d.	n.d.	n.d.	n.d.	n.d.
NP_002464.1	MYH9	myosin-9 [Homo sapiens]	VEEEAAQKNMALK	K8	n.d.	n.d.	n.d.	n.d.	n.d.	n.d.	2	n.d.	n.d.	n.d.	n.d.	n.d.	n.d.
NP_002464.1	MYH9	myosin-9 [Homo sapiens]	VKLQEMEGTVK	K2	n.d.	1	1	n.d.	n.d.	n.d.	2	1	n.d.	n.d.	n.d.	n.d.	n.d.
NP_001137502.1	NAT10	N-acetyltransferase 10 isoform b [Homo sapiens]	SLSLKLIQQLR	K5	4	n.d.	2	2	n.d.	7	n.d.	1	2	n.d.	3	11	n.d.
NP_036475.3	NNT	NAD(P) transhydrogenase, mitochondrial [Homo sapiens]	EIFQNEKR	K7	n.d.	1	n.d.	n.d.	n.d.	n.d.	n.d.	n.d.	n.d.	n.d.	n.d.	n.d.	n.d.
NP_001020605.1	NQO1	NAD(P)H dehydrogenase [quinone] 1 isoform c [Homo sapiens]	IQILEGWKK	K8	n.d.	n.d.	n.d.	n.d.	n.d.	n.d.	1	n.d.	n.d.	n.d.	n.d.	n.d.	n.d.
NP_001020605.1	NQO1	NAD(P)H dehydrogenase [quinone] 1 isoform c [Homo sapiens]	KDITGKLK	K6	n.d.	n.d.	1	n.d.	n.d.	n.d.	n.d.	n.d.	n.d.	n.d.	n.d.	n.d.	n.d.
NP_001020605.1	NQO1	NAD(P)H dehydrogenase [quinone] 1 isoform c [Homo sapiens]	KFGLSVGHHLGK	K1	n.d.	1	1	n.d.	n.d.	n.d.	n.d.	n.d.	n.d.	n.d.	n.d.	n.d.	n.d.
NP_001161807.1	ME2	NAD-dependent malic enzyme, mitochondrial isoform 2 precursor [Homo sapiens]	EKYCTFNDDIQGTAAVALAGLLAAQK	K2	n.d.	2	n.d.	n.d.	1	n.d.	n.d.	n.d.	n.d.	n.d.	n.d.	n.d.	n.d.
NP_001161807.1	ME2	NAD-dependent malic enzyme, mitochondrial isoform 2 precursor [Homo sapiens]	SIVDNWPENHVKAVVVTDGER	K12	n.d.	n.d.	n.d.	1	n.d.	n.d.	n.d.	n.d.	n.d.	n.d.	n.d.	n.d.	n.d.
NP_001161807.1	ME2	NAD-dependent malic enzyme, mitochondrial isoform 2 precursor [Homo sapiens]	TQQYDDLIDEFMKAITDR	K13	n.d.	n.d.	n.d.	n.d.	3	n.d.	n.d.	n.d.	n.d.	n.d.	n.d.	n.d.	n.d.
NP_001243048.1	NAA10	N-alpha-acetyltransferase 10 isoform 2 [Homo sapiens]	EEKGLAAEDSGGDSK	K3	n.d.	n.d.	n.d.	1	n.d.	n.d.	n.d.	1	n.d.	n.d.	n.d.	n.d.	n.d.
NP_001243049.1	NAA10	N-alpha-acetyltransferase 10 isoform 3 [Homo sapiens]	AALHLYSNTLNFQISEVEPKYYADGEDAYAMK	K20	n.d.	3	4	n.d.	n.d.	n.d.	n.d.	n.d.	n.d.	n.d.	n.d.	n.d.	7
NP_001011713.2	NAA30	N-alpha-acetyltransferase 30 [Homo sapiens]	LITKDLSEPYSIYTYR	K4	n.d.	1	1	8	n.d.	n.d.	n.d.	n.d.	n.d.	n.d.	n.d.	n.d.	8
NP_079422.1	NAA50	N-alpha-acetyltransferase 50 [Homo sapiens]	FYKDVLEVGELAK	K3	6	12	12	30	4	4	8	5	n.d.	n.d.	3	11	37
NP_079422.1	NAA50	N-alpha-acetyltransferase 50 [Homo sapiens]	LNQVIFPVSYNDKFYK	K13	27	30	28	57	3	13	12	14	6	4	15	19	66
NP_079422.1	NAA50	N-alpha-acetyltransferase 50 [Homo sapiens]	LNQVIFPVSYNDKFYKDVLEVGELAK	K13; K16	n.d.	4	2	1	n.d.	n.d.	1	1	n.d.	n.d.	n.d.	n.d.	2
NP_001106673.1	NACA	nascent polypeptide-associated complex subunit alpha isoform b [Homo sapiens]	IEDLSQQAQLAAAEKFK	K15	n.d.	1	9	n.d.	9	n.d.	13	7	12	n.d.	3	n.d.	14
NP_004534.2	NEB	nebulin isoform 3 [Homo sapiens]	KAGVAASKVK	K8	n.d.	n.d.	n.d.	n.d.	n.d.	n.d.	n.d.	n.d.	1	n.d.	n.d.	n.d.	n.d.
NP_006147.1	NEDD8	NEDD8 precursor [Homo sapiens]	QMNDEKTAADYK	K6	n.d.	n.d.	n.d.	1	n.d.	n.d.	n.d.	n.d.	n.d.	n.d.	n.d.	n.d.	n.d.
NP_003896.1	NAE1	NEDD8-activating enzyme E1 regulatory subunit isoform a [Homo sapiens]	AQLGKLLK	N1; K5	n.d.	n.d.	4	1	n.d.	n.d.	n.d.	n.d.	n.d.	n.d.	n.d.	n.d.	n.d.
NP_056271.2	NELFB	negative elongation factor B [Homo sapiens]	VAPSKLEALQK	K5	n.d.	n.d.	n.d.	n.d.	n.d.	n.d.	n.d.	1	n.d.	n.d.	n.d.	n.d.	n.d.
NP_055995.4	SYNE2	nesprin-2 isoform 1 [Homo sapiens]	SVKQNTSSVGQK	K3	n.d.	3	n.d.	n.d.	n.d.	2	n.d.	1	n.d.	n.d.	n.d.	n.d.	n.d.
NP_006608.1	NES	nestin [Homo sapiens]	AVEAEKCAR	K6	n.d.	n.d.	n.d.	n.d.	2	n.d.	n.d.	n.d.	n.d.	n.d.	n.d.	n.d.	n.d.
NP_002476.2	NBN	nibrin [Homo sapiens]	NYCDPQGHPSTGLKTTTPGPSLSQGVSVDEK	K14	n.d.	n.d.	n.d.	n.d.	4	1	1	n.d.	n.d.	2	n.d.	1	n.d.
NP_002476.2	NBN	nibrin [Homo sapiens]	SHAAEKLR	K6	1	n.d.	n.d.	n.d.	n.d.	n.d.	n.d.	n.d.	n.d.	n.d.	n.d.	n.d.	n.d.
NP_005737.1	NAMPT	nicotinamide phosphoribosyltransferase precursor [Homo sapiens]	DPVADPNKR	K8	n.d.	n.d.	n.d.	n.d.	n.d.	n.d.	n.d.	1	n.d.	n.d.	n.d.	n.d.	n.d.
NP_005737.1	NAMPT	nicotinamide phosphoribosyltransferase precursor [Homo sapiens]	MNPAAEAEFNILLATDSYK	N1	n.d.	n.d.	n.d.	4	n.d.	1	n.d.	3	n.d.	n.d.	n.d.	n.d.	n.d.
NP_056199.2	NIPBL	nipped-B-like protein isoform B [Homo sapiens]	DSGKPSTEKKPEVSK	K9	n.d.	n.d.	n.d.	n.d.	n.d.	2	n.d.	n.d.	n.d.	n.d.	n.d.	n.d.	n.d.
NP_056199.2	NIPBL	nipped-B-like protein isoform B [Homo sapiens]	STVNEKPK	K6	7	n.d.	3	1	1	5	4	3	1	n.d.	n.d.	1	n.d.
NP_001018146.1	NME1-NME2	NME1-NME2 protein [Homo sapiens]	NIIHGSDSVKSAEK	K10	n.d.	n.d.	n.d.	1	n.d.	n.d.	n.d.	1	n.d.	n.d.	n.d.	n.d.	n.d.
NP_004956.5	HMGN1	non-histone chromosomal protein HMG-14 [Homo sapiens]	LSAKPPAK	K4	n.d.	n.d.	1	n.d.	n.d.	n.d.	n.d.	n.d.	1	n.d.	n.d.	n.d.	n.d.
NP_004956.5	HMGN1	non-histone chromosomal protein HMG-14 [Homo sapiens]	TEESPASDEAGEKEAK	K13	n.d.	n.d.	n.d.	n.d.	3	1	7	4	18	2	n.d.	n.d.	n.d.
NP_005508.1	HMGN2	non-histone chromosomal protein HMG-17 [Homo sapiens]	AEGDAKGDK	K6	n.d.	n.d.	n.d.	n.d.	1	3	n.d.	1	n.d.	n.d.	1	n.d.	n.d.
NP_005508.1	HMGN2	non-histone chromosomal protein HMG-17 [Homo sapiens]	GEKVPK	K3	4	9	4	4	11	34	2	6	4	3	5	9	n.d.
NP_005508.1	HMGN2	non-histone chromosomal protein HMG-17 [Homo sapiens]	TDQAQKAEGAGDAK	K6	n.d.	2	n.d.	1	n.d.	1	n.d.	3	n.d.	n.d.	n.d.	2	n.d.
NP_001138882.1	NONO	non-POU domain-containing octamer-binding protein isoform 2 [Homo sapiens]	AAPGAEFAPNKR	K11	n.d.	n.d.	2	2	n.d.	n.d.	1	n.d.	1	n.d.	n.d.	1	n.d.
NP_001138882.1	NONO	non-POU domain-containing octamer-binding protein isoform 2 [Homo sapiens]	GIVEFSGKPAAR	K8	n.d.	1	1	1	n.d.	n.d.	n.d.	3	4	n.d.	3	n.d.	n.d.
NP_001193633.1	SP100	nuclear autoantigen Sp-100 isoform 6 [Homo sapiens]	HGEKAPMTSR	K4	3	1	6	3	2	6	n.d.	13	n.d.	1	2	24	n.d.
NP_002473.2	NASP	nuclear autoantigenic sperm protein isoform 2 [Homo sapiens]	EQVYDAMGEKEEAK	K10	n.d.	n.d.	n.d.	n.d.	1	n.d.	n.d.	n.d.	n.d.	n.d.	n.d.	n.d.	n.d.
NP_001182122.1	NASP	nuclear autoantigenic sperm protein isoform 4 [Homo sapiens]	AKLVPSQEETK	K2	1	n.d.	1	2	n.d.	1	n.d.	1	n.d.	n.d.	n.d.	n.d.	n.d.
NP_001182122.1	NASP	nuclear autoantigenic sperm protein isoform 4 [Homo sapiens]	KTEDKSLAKPETDKEQDSEMEK	K5	n.d.	1	n.d.	n.d.	n.d.	n.d.	n.d.	n.d.	n.d.	n.d.	n.d.	n.d.	n.d.
NP_001182122.1	NASP	nuclear autoantigenic sperm protein isoform 4 [Homo sapiens]	VAQGATEKSPEDK	K8	n.d.	7	1	n.d.	n.d.	n.d.	n.d.	1	n.d.	1	n.d.	n.d.	n.d.
NP_002477.1	NCBP1	nuclear cap-binding protein subunit 1 [Homo sapiens]	LQEKVESAQSEQK	K4	n.d.	n.d.	1	n.d.	2	1	3	n.d.	2	1	n.d.	n.d.	n.d.
NP_775321.1	NFAT5	nuclear factor of activated T-cells 5 isoform a [Homo sapiens]	IGIAGSKK	K7	n.d.	n.d.	n.d.	n.d.	n.d.	n.d.	n.d.	1	n.d.	n.d.	n.d.	n.d.	n.d.
NP_001137307.1	NFRKB	nuclear factor related to kappa-B-binding protein isoform 1 [Homo sapiens]	LIAGNKPVSFLTAQQLQQLQQQGQATQVR	K6	n.d.	9	4	7	5	n.d.	6	n.d.	n.d.	n.d.	n.d.	n.d.	15
NP_006176.2	NUMA1	nuclear mitotic apparatus protein 1 [Homo sapiens]	CLEEKNEILQGK	K5	n.d.	1	n.d.	n.d.	1	n.d.	2	9	1	n.d.	5	n.d.	n.d.
NP_006176.2	NUMA1	nuclear mitotic apparatus protein 1 [Homo sapiens]	TEPTGPKLEALR	K7	n.d.	1	n.d.	n.d.	2	2	n.d.	5	1	n.d.	n.d.	n.d.	n.d.
NP_705931.1	NUP50	nuclear pore complex protein Nup50 isoform a [Homo sapiens]	FSGFGSGAGGKPLEGLSNGNNITSAPPFASAK	K11	n.d.	1	n.d.	n.d.	n.d.	n.d.	n.d.	n.d.	n.d.	n.d.	n.d.	n.d.	n.d.
NP_009103.2	NUP50	nuclear pore complex protein Nup50 isoform b [Homo sapiens]	NAEKELTDR	K4	n.d.	1	1	n.d.	n.d.	n.d.	n.d.	1	n.d.	n.d.	3	1	n.d.
NP_079120.1	NUP85	nuclear pore complex protein Nup85 [Homo sapiens]	IDEELTGKSR	K8	n.d.	n.d.	n.d.	n.d.	1	n.d.	n.d.	1	n.d.	n.d.	n.d.	n.d.	n.d.
NP_006531.1	NCOA2	nuclear receptor coactivator 2 [Homo sapiens]	GQTKLLQLLTTK	K4	n.d.	n.d.	n.d.	n.d.	n.d.	n.d.	n.d.	1	n.d.	n.d.	n.d.	n.d.	n.d.
NP_006531.1	NCOA2	nuclear receptor coactivator 2 [Homo sapiens]	LIAMKTEK	K5	n.d.	n.d.	3	n.d.	n.d.	2	n.d.	3	n.d.	n.d.	1	n.d.	n.d.
NP_006531.1	NCOA2	nuclear receptor coactivator 2 [Homo sapiens]	TDPASNTKLIAMK	K8	n.d.	n.d.	2	5	2	1	9	2	1	1	8	5	n.d.
NP_006531.1	NCOA2	nuclear receptor coactivator 2 [Homo sapiens]	TDPASNTKLIAMKTEK	K8; K13	n.d.	n.d.	2	n.d.	2	11	6	n.d.	n.d.	n.d.	n.d.	n.d.	n.d.
NP_006531.1	NCOA2	nuclear receptor coactivator 2 [Homo sapiens]	TDPASNTKLIAMKTEK	K8; K16	n.d.	n.d.	n.d.	n.d.	n.d.	1	n.d.	n.d.	n.d.	n.d.	n.d.	n.d.	n.d.
NP_001167559.1	NCOA3	nuclear receptor coactivator 3 isoform d [Homo sapiens]	DHLSDKESK	K6	n.d.	n.d.	n.d.	n.d.	n.d.	n.d.	n.d.	n.d.	n.d.	n.d.	1	n.d.	n.d.
NP_001167559.1	NCOA3	nuclear receptor coactivator 3 isoform d [Homo sapiens]	ILHKLLQNGNSPAEVAK	K4	n.d.	n.d.	n.d.	n.d.	n.d.	n.d.	n.d.	1	n.d.	n.d.	n.d.	n.d.	n.d.
NP_006302.2	NCOR1	nuclear receptor corepressor 1 isoform 1 [Homo sapiens]	QIASDKDAR	K6	n.d.	n.d.	n.d.	n.d.	n.d.	1	n.d.	n.d.	n.d.	n.d.	n.d.	n.d.	n.d.
NP_116564.2	NXF5	nuclear RNA export factor 5 [Homo sapiens]	ICIFVSHFTAPYSVKNKLKPGQMEMLKLTMNK	K19; K27; K32	n.d.	n.d.	n.d.	n.d.	n.d.	n.d.	2	n.d.	n.d.	n.d.	n.d.	n.d.	n.d.
NP_005787.1	NUTF2	nuclear transport factor 2 [Homo sapiens]	GDKPIWEQIGSSFIQHYYQLFDNDR	K3	n.d.	n.d.	1	1	5	n.d.	1	n.d.	9	1	n.d.	n.d.	n.d.
NP_005787.1	NUTF2	nuclear transport factor 2 [Homo sapiens]	GDKPIWEQIGSSFIQHYYQLFDNDR	N1	n.d.	n.d.	1	2	8	n.d.	n.d.	n.d.	14	1	n.d.	n.d.	n.d.
NP_073568.2	NUCKS1	nuclear ubiquitous casein and cyclin-dependent kinase substrate 1 [Homo sapiens]	DSGPPTKK	K7	n.d.	n.d.	1	1	n.d.	n.d.	n.d.	1	n.d.	n.d.	n.d.	n.d.	n.d.
NP_073568.2	NUCKS1	nuclear ubiquitous casein and cyclin-dependent kinase substrate 1 [Homo sapiens]	EEDEEPESPPEKK	K12	n.d.	n.d.	n.d.	n.d.	n.d.	n.d.	n.d.	1	n.d.	n.d.	n.d.	n.d.	n.d.
NP_073568.2	NUCKS1	nuclear ubiquitous casein and cyclin-dependent kinase substrate 1 [Homo sapiens]	GKVGRPTASK	K2	n.d.	n.d.	n.d.	n.d.	1	5	n.d.	1	3	2	1	n.d.	n.d.
NP_073568.2	NUCKS1	nuclear ubiquitous casein and cyclin-dependent kinase substrate 1 [Homo sapiens]	VGRPTASKASK	K8	n.d.	n.d.	n.d.	2	1	1	n.d.	n.d.	n.d.	n.d.	n.d.	n.d.	n.d.
NP_057562.3	ZC3HC1	nuclear-interacting partner of ALK [Homo sapiens]	SPEGTPQKIR	K8	n.d.	1	n.d.	n.d.	n.d.	n.d.	n.d.	n.d.	n.d.	n.d.	n.d.	n.d.	n.d.
NP_004550.2	YBX1	nuclease-sensitive element-binding protein 1 [Homo sapiens]	GAEAANVTGPGGVPVQGSKYAADR	K19	n.d.	n.d.	n.d.	1	n.d.	n.d.	n.d.	n.d.	n.d.	n.d.	n.d.	n.d.	n.d.
NP_004732.2	NOLC1	nucleolar and coiled-body phosphoprotein 1 [Homo sapiens]	APVKAATTPTR	K4	n.d.	n.d.	n.d.	n.d.	n.d.	n.d.	n.d.	n.d.	n.d.	n.d.	2	1	n.d.
NP_004732.2	NOLC1	nucleolar and coiled-body phosphoprotein 1 [Homo sapiens]	KQVVAKAPVK	K6	2	7	n.d.	4	n.d.	1	1	3	n.d.	n.d.	3	18	n.d.
NP_004732.2	NOLC1	nucleolar and coiled-body phosphoprotein 1 [Homo sapiens]	LQANGPVAKK	K9	n.d.	n.d.	1	2	n.d.	1	n.d.	n.d.	2	n.d.	1	1	n.d.
NP_004732.2	NOLC1	nucleolar and coiled-body phosphoprotein 1 [Homo sapiens]	QPVGGGQKLLTR	K8	4	6	10	n.d.	n.d.	n.d.	n.d.	1	2	n.d.	2	24	n.d.
NP_004732.2	NOLC1	nucleolar and coiled-body phosphoprotein 1 [Homo sapiens]	VAGGAAPSKPASAKK	K14	n.d.	1	n.d.	n.d.	n.d.	n.d.	n.d.	n.d.	1	n.d.	n.d.	2	n.d.
NP_001230072.1	NUSAP1	nucleolar and spindle-associated protein 1 isoform 5 [Homo sapiens]	LLKALK	K3	n.d.	n.d.	n.d.	1	n.d.	n.d.	n.d.	n.d.	n.d.	n.d.	n.d.	n.d.	n.d.
NP_055640.2	URB1	nucleolar pre-ribosomal-associated protein 1 [Homo sapiens]	KGQKR	K1; K4	1	n.d.	n.d.	n.d.	n.d.	n.d.	n.d.	n.d.	n.d.	n.d.	n.d.	n.d.	n.d.
NP_057018.1	NOP58	nucleolar protein 58 [Homo sapiens]	TYDPSGDSTLPTCSKK	K15	n.d.	n.d.	n.d.	n.d.	n.d.	n.d.	n.d.	n.d.	n.d.	n.d.	n.d.	1	n.d.
NP_004719.2	DDX21	nucleolar RNA helicase 2 isoform 1 [Homo sapiens]	EKEMNGETR	K2	n.d.	3	n.d.	n.d.	n.d.	n.d.	n.d.	n.d.	n.d.	n.d.	n.d.	n.d.	n.d.
NP_004719.2	DDX21	nucleolar RNA helicase 2 isoform 1 [Homo sapiens]	SDAGLESDTAMKK	K12	n.d.	n.d.	n.d.	n.d.	n.d.	n.d.	n.d.	n.d.	n.d.	n.d.	n.d.	1	n.d.
NP_005372.2	NCL	nucleolin [Homo sapiens]	AAATPAKK	K7	n.d.	n.d.	n.d.	n.d.	n.d.	n.d.	n.d.	1	n.d.	n.d.	n.d.	n.d.	n.d.
NP_005372.2	NCL	nucleolin [Homo sapiens]	AAATSAKK	K7	n.d.	n.d.	n.d.	n.d.	n.d.	n.d.	n.d.	1	n.d.	n.d.	n.d.	n.d.	n.d.
NP_005372.2	NCL	nucleolin [Homo sapiens]	AAKVVPVK	K3	n.d.	n.d.	n.d.	n.d.	n.d.	n.d.	n.d.	n.d.	1	n.d.	2	n.d.	n.d.
NP_005372.2	NCL	nucleolin [Homo sapiens]	ALVATPGKK	K8	n.d.	n.d.	n.d.	n.d.	n.d.	n.d.	n.d.	3	n.d.	n.d.	n.d.	n.d.	n.d.
NP_005372.2	NCL	nucleolin [Homo sapiens]	EALNSCNKR	K8	2	2	1	n.d.	n.d.	n.d.	n.d.	n.d.	1	n.d.	n.d.	1	n.d.
NP_005372.2	NCL	nucleolin [Homo sapiens]	GATPGKALVATPGK	K6	1	n.d.	4	1	n.d.	7	n.d.	2	n.d.	n.d.	3	5	n.d.
NP_005372.2	NCL	nucleolin [Homo sapiens]	TLLAKNLPYK	K5	n.d.	n.d.	n.d.	n.d.	n.d.	n.d.	n.d.	3	3	n.d.	4	n.d.	n.d.
NP_005372.2	NCL	nucleolin [Homo sapiens]	TVTPAKAVTTPGK	K6	n.d.	n.d.	n.d.	n.d.	n.d.	1	n.d.	n.d.	n.d.	n.d.	n.d.	n.d.	n.d.
NP_005372.2	NCL	nucleolin [Homo sapiens]	VTLDWAKPK	K7	1	n.d.	n.d.	1	n.d.	1	1	3	5	1	3	2	n.d.
NP_002511.1	NPM1	nucleophosmin isoform 1 [Homo sapiens]	ADKDYHFKVDNDENEHQLSLR	K8	2	6	4	3	n.d.	n.d.	1	n.d.	n.d.	n.d.	n.d.	n.d.	1
NP_002511.1	NPM1	nucleophosmin isoform 1 [Homo sapiens]	SAPGGGSKVPQK	K8	3	4	4	6	n.d.	n.d.	4	2	7	n.d.	1	2	3
NP_002511.1	NPM1	nucleophosmin isoform 1 [Homo sapiens]	SNQNGKDSKPSSTPR	K6	n.d.	n.d.	n.d.	n.d.	n.d.	n.d.	n.d.	n.d.	n.d.	n.d.	n.d.	n.d.	1
NP_954654.1	NPM1	nucleophosmin isoform 2 [Homo sapiens]	ADKDYHFK	K3	n.d.	n.d.	1	1	n.d.	n.d.	2	n.d.	n.d.	n.d.	1	n.d.	n.d.
NP_954654.1	NPM1	nucleophosmin isoform 2 [Homo sapiens]	AKMQASIEK	K2	6	n.d.	7	2	n.d.	3	10	4	1	1	2	1	n.d.
NP_954654.1	NPM1	nucleophosmin isoform 2 [Homo sapiens]	FINYVKNCFR	K6	n.d.	n.d.	n.d.	n.d.	n.d.	n.d.	n.d.	n.d.	n.d.	n.d.	1	n.d.	n.d.
NP_954654.1	NPM1	nucleophosmin isoform 2 [Homo sapiens]	GQESFKK	K6	n.d.	4	3	3	n.d.	n.d.	n.d.	n.d.	n.d.	n.d.	1	n.d.	n.d.
NP_954654.1	NPM1	nucleophosmin isoform 2 [Homo sapiens]	LLSISGKR	K7	1	1	n.d.	3	1	1	2	1	n.d.	n.d.	2	4	n.d.
NP_954654.1	NPM1	nucleophosmin isoform 2 [Homo sapiens]	MQASIEKGGSLPK	K7	1	2	1	4	n.d.	n.d.	6	8	2	n.d.	6	14	n.d.
NP_954654.1	NPM1	nucleophosmin isoform 2 [Homo sapiens]	QEKTPK	K3	n.d.	n.d.	n.d.	1	n.d.	n.d.	n.d.	n.d.	n.d.	n.d.	n.d.	n.d.	n.d.
NP_954654.1	NPM1	nucleophosmin isoform 2 [Homo sapiens]	SAPGGGSKVPQKK	K8; K12	n.d.	4	3	1	n.d.	n.d.	n.d.	n.d.	1	n.d.	1	n.d.	1
NP_954654.1	NPM1	nucleophosmin isoform 2 [Homo sapiens]	SAPGGGSKVPQKK	K8; K13	n.d.	n.d.	n.d.	n.d.	n.d.	n.d.	n.d.	n.d.	n.d.	n.d.	1	n.d.	n.d.
NP_954654.1	NPM1	nucleophosmin isoform 2 [Homo sapiens]	VEAKFINYVK	K4	35	49	42	44	5	11	38	16	40	94	11	15	77
NP_001032827.1	NPM1	nucleophosmin isoform 3 [Homo sapiens]	MQASIEKAH	K7	n.d.	n.d.	1	n.d.	n.d.	n.d.	1	n.d.	n.d.	n.d.	n.d.	n.d.	n.d.
NP_003283.2	TPR	nucleoprotein TPR [Homo sapiens]	LTATTQKQEQIINTMTQDLR	K7	n.d.	1	n.d.	n.d.	n.d.	n.d.	n.d.	n.d.	n.d.	n.d.	n.d.	n.d.	n.d.
NP_003283.2	TPR	nucleoprotein TPR [Homo sapiens]	NQKLTATTQK	K3	34	10	9	6	5	12	13	6	11	4	9	17	6
NP_003283.2	TPR	nucleoprotein TPR [Homo sapiens]	NQKLTATTQKQEQIINTMTQDLR	K3; K10	n.d.	2	3	3	1	n.d.	n.d.	n.d.	n.d.	n.d.	n.d.	n.d.	n.d.
NP_003283.2	TPR	nucleoprotein TPR [Homo sapiens]	SQNTKISTQLDFASK	K5	1	6	3	5	12	5	12	3	10	7	10	8	n.d.
NP_001018148.1	NME2	nucleoside diphosphate kinase B isoform a [Homo sapiens]	SAEKEISLWFKPEELVDYK	K4	n.d.	n.d.	n.d.	n.d.	1	n.d.	n.d.	n.d.	n.d.	n.d.	n.d.	n.d.	n.d.
NP_002815.3	PTMS	parathymosin [Homo sapiens]	EKVEEKASR	K6	n.d.	1	1	2	n.d.	n.d.	n.d.	n.d.	n.d.	n.d.	n.d.	n.d.	n.d.
NP_002815.3	PTMS	parathymosin [Homo sapiens]	SEKSVEAAAELSAK	N1; K3	n.d.	n.d.	n.d.	n.d.	3	n.d.	n.d.	n.d.	n.d.	n.d.	n.d.	n.d.	n.d.
NP_002815.3	PTMS	parathymosin [Homo sapiens]	SVEAAAELSAKDLK	K11	2	6	5	5	6	3	3	1	5	n.d.	7	n.d.	11
NP_031375.3	PAXIP1	PAX-interacting protein 1 [Homo sapiens]	QNEVANVQPSSKR	K12	n.d.	1	n.d.	n.d.	n.d.	n.d.	1	n.d.	n.d.	n.d.	n.d.	n.d.	n.d.
NP_066967.3	PSIP1	PC4 and SFRS1-interacting protein isoform 1 [Homo sapiens]	GQEEKQPK	K5	n.d.	1	n.d.	n.d.	n.d.	n.d.	n.d.	n.d.	n.d.	n.d.	n.d.	n.d.	n.d.
NP_001245142.1	PCID2	PCI domain-containing protein 2 isoform 3 [Homo sapiens]	SKVGDMLEK	K2	n.d.	n.d.	n.d.	n.d.	n.d.	n.d.	n.d.	n.d.	n.d.	n.d.	n.d.	n.d.	2
NP_789847.1	PDLIM2	PDZ and LIM domain protein 2 isoform 1 [Homo sapiens]	ALATPPKLHTCEK	K7	6	4	4	5	1	n.d.	3	4	7	1	4	n.d.	n.d.
NP_066953.1	PPIA	peptidyl-prolyl cis-trans isomerase A [Homo sapiens]	ALSTGEKGFGYK	K7	3	n.d.	3	7	n.d.	12	5	2	9	2	12	n.d.	n.d.
NP_066953.1	PPIA	peptidyl-prolyl cis-trans isomerase A [Homo sapiens]	HNGTGGKSIYGEK	K7	n.d.	n.d.	n.d.	n.d.	n.d.	n.d.	5	1	n.d.	n.d.	n.d.	n.d.	5
NP_066953.1	PPIA	peptidyl-prolyl cis-trans isomerase A [Homo sapiens]	HTGPGILSMANAGPNTNGSQFFICTAKTEWLDGK	K27	n.d.	n.d.	n.d.	n.d.	n.d.	n.d.	n.d.	2	n.d.	n.d.	n.d.	n.d.	n.d.
NP_066953.1	PPIA	peptidyl-prolyl cis-trans isomerase A [Homo sapiens]	SIYGEKFEDENFILK	K6	n.d.	2	2	3	1	3	7	2	3	n.d.	2	n.d.	1
NP_066953.1	PPIA	peptidyl-prolyl cis-trans isomerase A [Homo sapiens]	VSFELFADKVPK	K9	n.d.	n.d.	n.d.	1	n.d.	n.d.	n.d.	n.d.	4	n.d.	n.d.	n.d.	2
NP_001139249.1	FKBP5	peptidyl-prolyl cis-trans isomerase FKBP5 isoform 2 [Homo sapiens]	GKLSNGKK	K2	n.d.	n.d.	n.d.	1	n.d.	n.d.	n.d.	n.d.	n.d.	n.d.	n.d.	n.d.	n.d.
NP_055152.1	PPIL2	peptidyl-prolyl cis-trans isomerase-like 2 isoform a [Homo sapiens]	QGVGKYINPAATK	K5	n.d.	n.d.	n.d.	n.d.	1	4	n.d.	6	n.d.	7	2	n.d.	n.d.
NP_570981.1	PPIL3	peptidyl-prolyl cis-trans isomerase-like 3 isoform PPIL3b [Homo sapiens]	SVTLHTDVGDIK	N1	n.d.	n.d.	n.d.	n.d.	3	n.d.	n.d.	n.d.	n.d.	n.d.	n.d.	n.d.	n.d.
NP_001157666.1	PLIN3	perilipin-3 isoform 3 [Homo sapiens]	TVCDAAEKGVR	K8	n.d.	n.d.	3	2	n.d.	1	2	1	2	1	n.d.	n.d.	n.d.
NP_859048.1	PRDX1	peroxiredoxin-1 [Homo sapiens]	AEEFKK	K5	n.d.	n.d.	n.d.	n.d.	n.d.	n.d.	n.d.	1	n.d.	n.d.	n.d.	n.d.	n.d.
NP_859048.1	PRDX1	peroxiredoxin-1 [Homo sapiens]	LVQAFQFTDKHGEVCPAGWKPGSDTIKPDVQK	K10	n.d.	n.d.	n.d.	n.d.	n.d.	n.d.	n.d.	1	n.d.	n.d.	n.d.	n.d.	n.d.
NP_859048.1	PRDX1	peroxiredoxin-1 [Homo sapiens]	SKEYFSK	K2	n.d.	2	1	n.d.	n.d.	n.d.	n.d.	n.d.	n.d.	n.d.	n.d.	n.d.	n.d.
NP_859048.1	PRDX1	peroxiredoxin-1 [Homo sapiens]	SSGNAKIGHPAPNFK	N1; K6	3	5	5	14	7	3	18	13	19	5	26	n.d.	n.d.
NP_001159887.1	EHHADH	peroxisomal bifunctional enzyme isoform 2 [Homo sapiens]	IHKPDPWLSKFLSR	K10	n.d.	n.d.	n.d.	n.d.	n.d.	n.d.	n.d.	n.d.	n.d.	n.d.	n.d.	1	n.d.
NP_001159887.1	EHHADH	peroxisomal bifunctional enzyme isoform 2 [Homo sapiens]	LCNKPIQSLPNMDSIFSEALLKMR	K22	n.d.	n.d.	n.d.	n.d.	n.d.	n.d.	n.d.	n.d.	n.d.	n.d.	n.d.	2	n.d.
NP_001159887.1	EHHADH	peroxisomal bifunctional enzyme isoform 2 [Homo sapiens]	MITSVLEKEASK	K8	n.d.	n.d.	n.d.	n.d.	n.d.	n.d.	n.d.	n.d.	n.d.	n.d.	n.d.	5	n.d.
NP_000309.1	PEX2	peroxisomal biogenesis factor 2 [Homo sapiens]	NATVGQSVLNIKYK	K12	n.d.	n.d.	n.d.	n.d.	6	n.d.	n.d.	n.d.	n.d.	n.d.	n.d.	n.d.	n.d.
NP_066974.2	CROT	peroxisomal carnitine O-octanoyltransferase isoform 2 [Homo sapiens]	GSEKVR	K4	n.d.	n.d.	1	n.d.	1	n.d.	n.d.	n.d.	n.d.	n.d.	n.d.	n.d.	n.d.
NP_000405.1	HSD17B4	peroxisomal multifunctional enzyme type 2 isoform 2 [Homo sapiens]	GALVVVNDLGGDFKGVGK	K14	n.d.	n.d.	n.d.	n.d.	n.d.	n.d.	n.d.	n.d.	n.d.	n.d.	1	1	n.d.
NP_001186221.1	HSD17B4	peroxisomal multifunctional enzyme type 2 isoform 3 [Homo sapiens]	GSLAADKVVEEIR	K7	n.d.	n.d.	n.d.	n.d.	n.d.	n.d.	n.d.	n.d.	n.d.	n.d.	1	n.d.	n.d.
NP_065090.1	PCNP	PEST proteolytic signal-containing nuclear protein [Homo sapiens]	AGDEKPEK	K5	n.d.	n.d.	n.d.	n.d.	n.d.	n.d.	n.d.	n.d.	n.d.	n.d.	1	n.d.	n.d.
NP_065090.1	PCNP	PEST proteolytic signal-containing nuclear protein [Homo sapiens]	SAEEEAADLPTKPTK	K12	n.d.	n.d.	n.d.	1	n.d.	n.d.	n.d.	n.d.	n.d.	n.d.	1	n.d.	n.d.
NP_057520.2	PHF20	PHD finger protein 20 [Homo sapiens]	GKVSEKSLPK	K2; K6	n.d.	n.d.	n.d.	1	n.d.	n.d.	n.d.	n.d.	n.d.	n.d.	n.d.	n.d.	n.d.
NP_057102.4	PHF20L1	PHD finger protein 20-like protein 1 isoform 1 [Homo sapiens]	WSAKYR	K4	n.d.	n.d.	n.d.	n.d.	n.d.	n.d.	n.d.	n.d.	n.d.	n.d.	n.d.	n.d.	1
NP_116147.1	PHF5A	PHD finger-like domain-containing protein 5A [Homo sapiens]	AKHHPDLIFCR	N1; K2	n.d.	n.d.	n.d.	n.d.	2	n.d.	n.d.	5	2	1	3	n.d.	n.d.
NP_004452.1	FARSA	phenylalanine--tRNA ligase alpha subunit [Homo sapiens]	VDKSAADGPR	K3	n.d.	n.d.	n.d.	3	n.d.	n.d.	n.d.	n.d.	n.d.	n.d.	n.d.	n.d.	n.d.
NP_000282.1	PGK1	phosphoglycerate kinase 1 [Homo sapiens]	AAVPSIKFCLDNGAK	K7	n.d.	n.d.	n.d.	n.d.	n.d.	n.d.	n.d.	4	n.d.	n.d.	n.d.	n.d.	n.d.
NP_000282.1	PGK1	phosphoglycerate kinase 1 [Homo sapiens]	ALMDEVVKATSR	K8	n.d.	n.d.	n.d.	n.d.	n.d.	n.d.	n.d.	1	n.d.	n.d.	n.d.	n.d.	n.d.
NP_000282.1	PGK1	phosphoglycerate kinase 1 [Homo sapiens]	DCVGPEVEKACANPAAGSVILLENLR	K9	n.d.	n.d.	n.d.	n.d.	n.d.	n.d.	n.d.	1	n.d.	n.d.	n.d.	n.d.	n.d.
NP_000282.1	PGK1	phosphoglycerate kinase 1 [Homo sapiens]	FHVEEEGKGK	K8	n.d.	n.d.	n.d.	3	n.d.	n.d.	n.d.	n.d.	n.d.	n.d.	n.d.	n.d.	n.d.
NP_000282.1	PGK1	phosphoglycerate kinase 1 [Homo sapiens]	KYAEAVTR	K1	n.d.	n.d.	n.d.	3	n.d.	n.d.	n.d.	1	1	n.d.	n.d.	n.d.	n.d.
NP_000282.1	PGK1	phosphoglycerate kinase 1 [Homo sapiens]	SVVLMSHLGRPDGVPMPDKYSLEPVAVELK	K19	4	6	4	9	9	n.d.	2	n.d.	n.d.	n.d.	n.d.	n.d.	15
NP_000282.1	PGK1	phosphoglycerate kinase 1 [Homo sapiens]	VDFNVPMKNNQITNNQR	K8	n.d.	n.d.	n.d.	n.d.	n.d.	n.d.	n.d.	1	n.d.	n.d.	n.d.	n.d.	n.d.
NP_002620.1	PGAM1	phosphoglycerate mutase 1 [Homo sapiens]	HYGGLTGLNKAETAAK	K10	n.d.	n.d.	n.d.	2	n.d.	n.d.	4	n.d.	n.d.	n.d.	n.d.	n.d.	n.d.
NP_001035830.1	PGP	phosphoglycolate phosphatase [Homo sapiens]	NNQESDCVSKK	K10	n.d.	n.d.	1	5	5	6	2	8	7	2	4	n.d.	n.d.
NP_478059.1	PSAT1	phosphoserine aminotransferase isoform 1 [Homo sapiens]	GDDALEKR	K7	n.d.	2	n.d.	2	n.d.	n.d.	1	n.d.	n.d.	n.d.	3	n.d.	n.d.
NP_001165806.1	PLS3	plastin-3 isoform 2 [Homo sapiens]	STSIQSFKDK	K8	n.d.	n.d.	n.d.	n.d.	n.d.	n.d.	3	3	n.d.	n.d.	n.d.	n.d.	n.d.
NP_958783.1	PLEC	plectin isoform 1d [Homo sapiens]	AQAQAAAEKLR	K9	n.d.	n.d.	2	n.d.	n.d.	n.d.	2	6	n.d.	1	1	2	n.d.
NP_958783.1	PLEC	plectin isoform 1d [Homo sapiens]	EKMQAVQEATR	K2	n.d.	n.d.	n.d.	n.d.	n.d.	n.d.	n.d.	n.d.	n.d.	n.d.	n.d.	1	n.d.
NP_958783.1	PLEC	plectin isoform 1d [Homo sapiens]	HGEKVEECQR	K4	n.d.	n.d.	n.d.	n.d.	1	n.d.	1	8	n.d.	n.d.	n.d.	n.d.	n.d.
NP_958783.1	PLEC	plectin isoform 1d [Homo sapiens]	LEDLLQDAQDEKEQLNEYK	K12	n.d.	n.d.	3	n.d.	6	n.d.	8	n.d.	n.d.	n.d.	n.d.	n.d.	n.d.
NP_958783.1	PLEC	plectin isoform 1d [Homo sapiens]	TKMSAAQALK	K2	n.d.	n.d.	n.d.	n.d.	n.d.	n.d.	1	n.d.	n.d.	n.d.	n.d.	n.d.	n.d.
NP_001609.2	PARP1	poly [ADP-ribose] polymerase 1 [Homo sapiens]	LGGKLTGTANK	K4	n.d.	n.d.	n.d.	n.d.	2	n.d.	n.d.	4	n.d.	n.d.	n.d.	n.d.	n.d.
NP_001127949.1	PARN	poly(A)-specific ribonuclease PARN isoform 2 [Homo sapiens]	NNSFTAPSTVGKR	K12	n.d.	n.d.	n.d.	n.d.	n.d.	n.d.	3	n.d.	n.d.	n.d.	n.d.	1	n.d.
NP_001258026.1	PUF60	poly(U)-binding-splicing factor PUF60 isoform e [Homo sapiens]	ATATIALGTDSIK	N1	1	n.d.	1	n.d.	n.d.	n.d.	n.d.	n.d.	n.d.	n.d.	n.d.	n.d.	n.d.
NP_001258029.1	PUF60	poly(U)-binding-splicing factor PUF60 isoform h [Homo sapiens]	HMVMQKLLR	K6	n.d.	n.d.	n.d.	n.d.	n.d.	n.d.	n.d.	2	4	2	n.d.	1	n.d.
NP_002559.2	PABPC1	polyadenylate-binding protein 1 [Homo sapiens]	NLDKSIDNK	K4	n.d.	n.d.	n.d.	n.d.	3	n.d.	4	n.d.	n.d.	n.d.	n.d.	n.d.	n.d.
NP_694536.1	EED	polycomb protein EED isoform b [Homo sapiens]	EVSTAPAGTDMPAAKK	K15	n.d.	n.d.	n.d.	n.d.	n.d.	n.d.	2	n.d.	n.d.	n.d.	n.d.	n.d.	n.d.
NP_114368.1	PTBP1	polypyrimidine tract-binding protein 1 isoform c [Homo sapiens]	MDGIVPDIAVGTK	N1	n.d.	n.d.	n.d.	n.d.	n.d.	n.d.	n.d.	n.d.	n.d.	n.d.	n.d.	2	n.d.
XP_003960901.1	AKR1C1	PREDICTED: aldo-keto reductase family 1 member C2-like isoform 1 [Homo sapiens]	YQCVKLNDGHFMPVLGFGTYAPAEVPK	K5	n.d.	n.d.	8	n.d.	n.d.	n.d.	n.d.	n.d.	n.d.	n.d.	n.d.	n.d.	n.d.
XP_003846661.1	XP_003846661.1	PREDICTED: protein capicua homolog [Homo sapiens]	EGVVVEVATKPAAYK	K10	n.d.	n.d.	n.d.	n.d.	n.d.	n.d.	n.d.	n.d.	n.d.	n.d.	2	n.d.	n.d.
XP_003119900.1	XP_003119900.1	PREDICTED: protein LLP homolog [Homo sapiens]	HCQEKMQCEVK	K5	n.d.	n.d.	1	n.d.	n.d.	n.d.	n.d.	n.d.	n.d.	n.d.	n.d.	n.d.	n.d.
XP_003403793.2	XP_003403793.2	PREDICTED: protein monoglycylase TTLL8 [Homo sapiens]	TKAAGK	K2	n.d.	n.d.	n.d.	n.d.	n.d.	n.d.	n.d.	n.d.	n.d.	n.d.	n.d.	1	n.d.
NP_057131.1	SF3B14	pre-mRNA branch site protein p14 [Homo sapiens]	NLPYKITAEEMYDIFGK	K5	n.d.	n.d.	n.d.	n.d.	n.d.	n.d.	3	n.d.	n.d.	n.d.	n.d.	n.d.	n.d.
NP_060517.1	RBM22	pre-mRNA-splicing factor RBM22 [Homo sapiens]	YYGINDPVADKLLK	K11	n.d.	1	n.d.	n.d.	n.d.	n.d.	n.d.	n.d.	n.d.	n.d.	n.d.	n.d.	n.d.
NP_060117.3	FTSJ3	pre-rRNA processing protein FTSJ3 [Homo sapiens]	KAGLGKEKR	K8	1	n.d.	n.d.	n.d.	n.d.	n.d.	n.d.	n.d.	n.d.	n.d.	n.d.	n.d.	n.d.
NP_060117.3	FTSJ3	pre-rRNA processing protein FTSJ3 [Homo sapiens]	TVTELVTKK	K8	10	4	2	5	n.d.	3	5	2	4	3	2	6	n.d.
NP_004809.2	DDX23	probable ATP-dependent RNA helicase DDX23 [Homo sapiens]	AGELADKK	K7	n.d.	n.d.	n.d.	n.d.	n.d.	n.d.	n.d.	n.d.	2	n.d.	n.d.	n.d.	n.d.
NP_060365.7	DDX27	probable ATP-dependent RNA helicase DDX27 [Homo sapiens]	SGKLEK	K3	n.d.	n.d.	n.d.	n.d.	n.d.	n.d.	n.d.	n.d.	n.d.	n.d.	n.d.	1	n.d.
NP_004387.1	DDX5	probable ATP-dependent RNA helicase DDX5 [Homo sapiens]	AGPLSGKK	K7	n.d.	n.d.	n.d.	n.d.	n.d.	n.d.	n.d.	1	n.d.	3	n.d.	n.d.	n.d.
NP_004387.1	DDX5	probable ATP-dependent RNA helicase DDX5 [Homo sapiens]	FGNPGEKLVK	K7	3	2	3	n.d.	1	n.d.	n.d.	1	1	2	1	6	1
NP_004387.1	DDX5	probable ATP-dependent RNA helicase DDX5 [Homo sapiens]	KFGNPGEK	K1	n.d.	n.d.	n.d.	n.d.	n.d.	1	n.d.	n.d.	n.d.	1	n.d.	n.d.	n.d.
NP_775768.2	NP_775768.2	probable E3 ubiquitin-protein ligase HECTD2 isoform b [Homo sapiens]	QKQRTSMDASSSEMK	K2	1	n.d.	n.d.	n.d.	n.d.	n.d.	n.d.	n.d.	n.d.	n.d.	n.d.	n.d.	n.d.
NP_620604.2	NP_620604.2	probable global transcription activator SNF2L1 isoform b [Homo sapiens]	DIDVLNSSGKMDK	K10	n.d.	n.d.	n.d.	n.d.	n.d.	n.d.	n.d.	1	n.d.	n.d.	n.d.	n.d.	n.d.
NP_620614.2	SMARCA2	probable global transcription activator SNF2L2 isoform b [Homo sapiens]	KGKGGAK	K1; K3	1	n.d.	1	n.d.	3	n.d.	n.d.	4	1	n.d.	1	2	n.d.
NP_620614.2	SMARCA2	probable global transcription activator SNF2L2 isoform b [Homo sapiens]	KGKGGAK	K1; K3; K7	1	n.d.	n.d.	1	1	5	6	3	3	n.d.	4	n.d.	2
NP_005013.1	PFN1	profilin-1 [Homo sapiens]	TDKTLVLLMGK	K3	n.d.	n.d.	n.d.	n.d.	n.d.	n.d.	n.d.	2	n.d.	n.d.	n.d.	n.d.	n.d.
NP_037506.2	PDCD6IP	programmed cell death 6-interacting protein isoform 1 [Homo sapiens]	ATFISVQLK	N1	n.d.	n.d.	n.d.	1	n.d.	n.d.	n.d.	n.d.	n.d.	n.d.	n.d.	n.d.	n.d.
NP_001254488.1	PDCD6	programmed cell death protein 6 isoform 5 [Homo sapiens]	AAYSYRPGPGAGPGPAAGAALPDQSFLWNVFQR	N1	n.d.	n.d.	n.d.	n.d.	n.d.	1	n.d.	n.d.	n.d.	n.d.	n.d.	n.d.	n.d.
NP_002625.1	PHB	prohibitin [Homo sapiens]	FVVEKAEQQK	K5	2	2	n.d.	3	2	7	3	5	1	3	2	3	n.d.
NP_002583.1	PCNA	proliferating cell nuclear antigen [Homo sapiens]	ILKCAGNEDIITLR	K3	7	4	3	5	1	6	2	5	7	4	5	8	n.d.
NP_006592.3	PTGES3	prostaglandin E synthase 3 [Homo sapiens]	DVNVNFEKSK	K8	3	n.d.	3	6	13	2	11	3	10	2	5	3	3
NP_006592.3	PTGES3	prostaglandin E synthase 3 [Homo sapiens]	SKLTFSCLGGSDNFK	K2	n.d.	n.d.	n.d.	n.d.	n.d.	n.d.	n.d.	4	n.d.	n.d.	n.d.	n.d.	n.d.
NP_006254.1	PSME1	proteasome activator complex subunit 1 isoform 1 [Homo sapiens]	KGEDEDKGPPCGPVNCNEK	K1	n.d.	n.d.	n.d.	n.d.	n.d.	n.d.	n.d.	n.d.	n.d.	n.d.	n.d.	n.d.	1
NP_002782.1	PSMA6	proteasome subunit alpha type-6 [Homo sapiens]	QTESTSFLEKK	K10	n.d.	n.d.	n.d.	n.d.	1	2	3	12	1	2	1	n.d.	n.d.
NP_002782.1	PSMA6	proteasome subunit alpha type-6 [Homo sapiens]	YKYGYEIPVDMLCK	K2	n.d.	1	n.d.	6	2	1	2	3	5	n.d.	3	n.d.	3
NP_002783.1	PSMA7	proteasome subunit alpha type-7 [Homo sapiens]	SVAKLQDER	K4	n.d.	n.d.	n.d.	1	1	1	n.d.	n.d.	n.d.	n.d.	1	n.d.	n.d.
NP_002786.2	PSMB3	proteasome subunit beta type-3 [Homo sapiens]	LNLYELKEGR	K7	n.d.	n.d.	n.d.	3	n.d.	1	n.d.	3	8	n.d.	3	n.d.	n.d.
NP_002790.1	PSMB7	proteasome subunit beta type-7 proprotein [Homo sapiens]	CEKGTTAVLTEK	K3	n.d.	n.d.	n.d.	1	1	n.d.	1	1	1	n.d.	2	n.d.	n.d.
NP_001073867.1	KIAA0368	proteasome-associated protein ECM29 homolog [Homo sapiens]	DSSTEKLLQK	K6	n.d.	n.d.	n.d.	n.d.	n.d.	n.d.	n.d.	1	n.d.	n.d.	n.d.	n.d.	n.d.
NP_036270.1	AATF	protein AATF [Homo sapiens]	LASGKLGK	K5	1	n.d.	n.d.	n.d.	n.d.	n.d.	n.d.	n.d.	n.d.	n.d.	n.d.	1	n.d.
NP_006809.1	MLLT11	protein AF1q [Homo sapiens]	DSSVGKMIGQATAADQEK	K6	n.d.	n.d.	n.d.	n.d.	1	n.d.	n.d.	n.d.	n.d.	n.d.	n.d.	n.d.	n.d.
NP_005229.1	ETS1	protein C-ets-1 isoform 2 [Homo sapiens]	GKLGGQDSFESIESYDSCDR	K2	n.d.	n.d.	1	n.d.	n.d.	n.d.	n.d.	9	n.d.	n.d.	n.d.	n.d.	n.d.
NP_005304.3	PDIA3	protein disulfide-isomerase A3 precursor [Homo sapiens]	FISDKDASIVGFFDDSFSEAHSEFLK	K5	n.d.	n.d.	1	n.d.	n.d.	n.d.	n.d.	n.d.	n.d.	n.d.	n.d.	n.d.	n.d.
NP_005304.3	PDIA3	protein disulfide-isomerase A3 precursor [Homo sapiens]	VDCTANTNTCNKYGVSGYPTLK	K12	n.d.	n.d.	n.d.	n.d.	n.d.	n.d.	n.d.	n.d.	n.d.	n.d.	n.d.	n.d.	1
NP_115963.1	DPY30	protein dpy-30 homolog [Homo sapiens]	INAEKSSK	K5	1	2	3	2	1	5	n.d.	1	1	n.d.	2	1	n.d.
NP_115963.1	DPY30	protein dpy-30 homolog [Homo sapiens]	IVENEKINAEK	K6	n.d.	n.d.	2	1	6	11	4	6	12	1	6	1	n.d.
NP_060682.2	ENAH	protein enabled homolog isoform b [Homo sapiens]	IAEKGSTIETEQK	K4	n.d.	11	3	1	n.d.	n.d.	4	6	2	4	5	2	n.d.
NP_005925.2	MLLT1	protein ENL [Homo sapiens]	AAFKEPK	K4	9	n.d.	n.d.	n.d.	n.d.	1	n.d.	n.d.	3	n.d.	5	5	2
NP_079222.1	FAM192A	protein FAM192A [Homo sapiens]	SSESGNSVKR	K9	n.d.	n.d.	2	n.d.	23	3	3	17	3	4	4	3	n.d.
NP_001025059.1	FAM24A	protein FAM24A precursor [Homo sapiens]	ALKAAK	K3	n.d.	n.d.	n.d.	1	n.d.	n.d.	n.d.	n.d.	n.d.	n.d.	n.d.	n.d.	n.d.
NP_003316.3	HIRA	protein HIRA [Homo sapiens]	ATYIGPSTVFGSSGKLANVEQWR	K15	n.d.	n.d.	2	n.d.	n.d.	n.d.	n.d.	n.d.	n.d.	n.d.	n.d.	n.d.	n.d.
NP_079176.2	JADE1	protein Jade-1 short isoform [Homo sapiens]	KPEESLGKGAAQENGAPECSPR	K1	n.d.	n.d.	n.d.	n.d.	n.d.	n.d.	n.d.	2	n.d.	n.d.	n.d.	n.d.	n.d.
NP_056103.4	JADE2	protein Jade-2 [Homo sapiens]	CSKLPSSTK	K3	8	3	2	1	2	4	2	7	3	2	6	7	6
NP_056103.4	JADE2	protein Jade-2 [Homo sapiens]	CSKLPSSTKSGWPR	K3; K9	23	32	9	15	7	13	7	11	16	n.d.	7	25	29
NP_056103.4	JADE2	protein Jade-2 [Homo sapiens]	LPSSTKSGWPR	K6	5	2	n.d.	n.d.	n.d.	n.d.	n.d.	n.d.	3	2	16	19	n.d.
NP_056103.4	JADE2	protein Jade-2 [Homo sapiens]	MEPITKISHIPASR	K6	n.d.	1	n.d.	n.d.	n.d.	n.d.	n.d.	n.d.	n.d.	n.d.	n.d.	n.d.	n.d.
NP_056103.4	JADE2	protein Jade-2 [Homo sapiens]	TWGQDAGSGKGGQGPPTR	K10	n.d.	5	n.d.	n.d.	n.d.	n.d.	3	7	n.d.	n.d.	n.d.	5	n.d.
NP_055550.1	JADE3	protein Jade-3 [Homo sapiens]	TPSSECYHGQSLGKPLVLQAALHGQSSIGNGK	K14	n.d.	n.d.	n.d.	n.d.	n.d.	n.d.	n.d.	n.d.	n.d.	n.d.	n.d.	n.d.	1
NP_001004317.1	LIN28B	protein lin-28 homolog B [Homo sapiens]	KGPSVQKR	K1	n.d.	n.d.	n.d.	n.d.	n.d.	n.d.	n.d.	n.d.	n.d.	n.d.	n.d.	1	n.d.
NP_005575.1	MAB21L1	protein mab-21-like 1 [Homo sapiens]	KKCLSILKTLR	K1; K2	n.d.	n.d.	1	n.d.	n.d.	n.d.	n.d.	n.d.	n.d.	n.d.	n.d.	n.d.	n.d.
NP_056284.1	NIPSNAP3A	protein NipSnap homolog 3A [Homo sapiens]	KALAKDK	K1	n.d.	n.d.	2	n.d.	n.d.	n.d.	n.d.	n.d.	n.d.	n.d.	n.d.	1	n.d.
NP_056284.1	NIPSNAP3A	protein NipSnap homolog 3A [Homo sapiens]	SYYLKPSKMNEFLENFEK	K5	n.d.	n.d.	n.d.	1	n.d.	n.d.	n.d.	n.d.	n.d.	n.d.	n.d.	n.d.	n.d.
NP_002510.2	NPAT	protein NPAT [Homo sapiens]	NFQDPNAFAVEKQMVIENAR	K12	n.d.	1	n.d.	n.d.	n.d.	n.d.	2	n.d.	n.d.	n.d.	n.d.	n.d.	n.d.
NP_068778.1	PPP1R11	protein phosphatase 1 regulatory subunit 11 [Homo sapiens]	CCCIYEKPR	K7	n.d.	n.d.	n.d.	n.d.	n.d.	n.d.	n.d.	1	n.d.	n.d.	n.d.	n.d.	n.d.
NP_817092.1	PPM1G	protein phosphatase 1G [Homo sapiens]	GTEAGQVGEPGIPTGEAGPSCSSASDKLPR	K27	n.d.	n.d.	1	n.d.	n.d.	n.d.	n.d.	n.d.	n.d.	n.d.	n.d.	n.d.	n.d.
NP_817092.1	PPM1G	protein phosphatase 1G [Homo sapiens]	NAGGKVTMDGR	K5	n.d.	n.d.	n.d.	1	1	n.d.	n.d.	n.d.	1	n.d.	n.d.	n.d.	n.d.
NP_817092.1	PPM1G	protein phosphatase 1G [Homo sapiens]	NTAELQPESGKR	K11	n.d.	n.d.	n.d.	n.d.	2	5	1	4	n.d.	n.d.	n.d.	n.d.	n.d.
NP_150241.2	PML	protein PML isoform 1 [Homo sapiens]	GPSYGEDVSNTTTAQKR	K16	n.d.	n.d.	n.d.	n.d.	n.d.	n.d.	n.d.	n.d.	n.d.	n.d.	n.d.	13	n.d.
NP_061185.1	RCC2	protein RCC2 [Homo sapiens]	GNLYSFGCPEYGQLGHNSDGKFIAR	K21	n.d.	1	n.d.	n.d.	n.d.	n.d.	n.d.	n.d.	n.d.	n.d.	1	n.d.	n.d.
NP_006074.2	IK	protein Red [Homo sapiens]	AVGPTAEADKSAAEK	K10	n.d.	3	n.d.	n.d.	3	n.d.	1	n.d.	n.d.	n.d.	n.d.	3	n.d.
NP_002957.1	S100A10	protein S100-A10 [Homo sapiens]	FAGDKGYLTK	K5	n.d.	1	1	n.d.	n.d.	n.d.	n.d.	n.d.	n.d.	2	n.d.	3	n.d.
NP_002957.1	S100A10	protein S100-A10 [Homo sapiens]	VLMEKEFPGFLENQK	K5	n.d.	n.d.	n.d.	n.d.	n.d.	n.d.	2	n.d.	n.d.	n.d.	n.d.	n.d.	n.d.
NP_005611.1	S100A11	protein S100-A11 [Homo sapiens]	AKISSPTETER	N1; K2	n.d.	n.d.	3	3	n.d.	n.d.	n.d.	n.d.	n.d.	n.d.	n.d.	n.d.	n.d.
NP_005611.1	S100A11	protein S100-A11 [Homo sapiens]	KLDTNSDGQLDFSEFLNLIGGLAMACHDSFLKAVPSQK	K32	n.d.	n.d.	n.d.	n.d.	n.d.	n.d.	n.d.	n.d.	2	n.d.	n.d.	n.d.	n.d.
NP_005611.1	S100A11	protein S100-A11 [Homo sapiens]	NQKDPGVLDR	K3	n.d.	n.d.	n.d.	2	n.d.	n.d.	n.d.	n.d.	n.d.	n.d.	n.d.	n.d.	n.d.
NP_525127.1	S100A16	protein S100-A16 [Homo sapiens]	AADKLIQNLDANHDGR	K4	n.d.	n.d.	n.d.	n.d.	n.d.	n.d.	n.d.	n.d.	1	n.d.	n.d.	n.d.	n.d.
NP_005969.1	S100A2	protein S100-A2 [Homo sapiens]	CSSLEQALAVLVTTFHK	N1	6	8	2	n.d.	3	8	4	20	6	7	3	42	n.d.
NP_005969.1	S100A2	protein S100-A2 [Homo sapiens]	YSCQEGDKFK	K8	n.d.	n.d.	n.d.	n.d.	n.d.	n.d.	n.d.	2	n.d.	n.d.	n.d.	1	n.d.
NP_002952.1	S100A4	protein S100-A4 [Homo sapiens]	ACPLEKALDVMVSTFHK	N1; K6	n.d.	1	7	n.d.	n.d.	n.d.	n.d.	13	n.d.	n.d.	n.d.	n.d.	6
NP_055439.1	S100A6	protein S100-A6 [Homo sapiens]	ACPLDQAIGLLVAIFHK	N1	n.d.	2	4	4	n.d.	n.d.	n.d.	n.d.	n.d.	n.d.	n.d.	n.d.	n.d.
NP_055439.1	S100A6	protein S100-A6 [Homo sapiens]	ELIQKELTIGSK	K5	n.d.	n.d.	n.d.	1	n.d.	n.d.	n.d.	n.d.	n.d.	n.d.	n.d.	n.d.	n.d.
NP_055439.1	S100A6	protein S100-A6 [Homo sapiens]	ELTIGSKLQDAEIAR	K7	n.d.	1	n.d.	1	n.d.	n.d.	n.d.	2	n.d.	n.d.	4	n.d.	n.d.
NP_001116293.1	SET	protein SET isoform 1 [Homo sapiens]	KGEKEQQEAIEHIDEVQNEIDR	K1	n.d.	n.d.	n.d.	n.d.	n.d.	n.d.	n.d.	2	1	1	4	n.d.	n.d.
NP_001116293.1	SET	protein SET isoform 1 [Homo sapiens]	KGEKEQQEAIEHIDEVQNEIDR	K4	n.d.	n.d.	n.d.	n.d.	n.d.	n.d.	1	1	1	4	3	n.d.	n.d.
NP_003002.2	SET	protein SET isoform 2 [Homo sapiens]	KELNSNHDGADETSEK	K1	n.d.	2	1	n.d.	n.d.	n.d.	n.d.	n.d.	n.d.	n.d.	n.d.	n.d.	5
NP_003002.2	SET	protein SET isoform 2 [Homo sapiens]	SAPAAKVSK	N1; K6	n.d.	n.d.	n.d.	n.d.	n.d.	n.d.	n.d.	n.d.	n.d.	n.d.	1	n.d.	n.d.
NP_001234930.1	SET	protein SET isoform 4 [Homo sapiens]	VEQKYNK	K4	n.d.	n.d.	n.d.	1	1	n.d.	n.d.	n.d.	n.d.	n.d.	n.d.	n.d.	n.d.
NP_115571.1	NP_115571.1	protein SON isoform B [Homo sapiens]	ESSGGEKEVPPPPK	K7	n.d.	2	n.d.	n.d.	n.d.	1	3	n.d.	n.d.	n.d.	n.d.	n.d.	n.d.
NP_115571.1	NP_115571.1	protein SON isoform B [Homo sapiens]	LTDLDKAQLLEIAK	K6	2	8	5	4	1	3	2	1	1	n.d.	5	4	11
NP_115571.1	NP_115571.1	protein SON isoform B [Homo sapiens]	SVESTSPEPSKIMLVEPPVAK	K11	n.d.	n.d.	n.d.	n.d.	n.d.	n.d.	2	n.d.	n.d.	n.d.	n.d.	n.d.	n.d.
NP_079526.1	TTYH3	protein tweety homolog 3 [Homo sapiens]	AGVSYAAPWWVSLLHR	N1	5	n.d.	1	n.d.	4	3	n.d.	n.d.	n.d.	n.d.	1	n.d.	n.d.
NP_001165375.1	VPRBP	protein VPRBP isoform 2 [Homo sapiens]	TTVVVHVDSK	N1	5	1	1	n.d.	1	n.d.	10	5	n.d.	1	1	n.d.	n.d.
NP_001152763.1	MICAL1	protein-methionine sulfoxide oxidase MICAL1 isoform 2 [Homo sapiens]	AKEEEMKR	K2	n.d.	1	n.d.	n.d.	n.d.	n.d.	n.d.	n.d.	n.d.	n.d.	n.d.	n.d.	n.d.
NP_002814.3	PTMA	prothymosin alpha isoform 2 [Homo sapiens]	AAEDDEDDDVDTKK	K13	n.d.	9	1	2	3	4	8	10	10	1	6	n.d.	n.d.
NP_002814.3	PTMA	prothymosin alpha isoform 2 [Homo sapiens]	SDAAVDTSSEITTK	N1	n.d.	5	7	n.d.	n.d.	n.d.	n.d.	n.d.	n.d.	n.d.	n.d.	n.d.	4
NP_002814.3	PTMA	prothymosin alpha isoform 2 [Homo sapiens]	SDAAVDTSSEITTKDLK	N1; K14	n.d.	35	16	15	39	18	36	42	60	8	35	9	16
NP_002814.3	PTMA	prothymosin alpha isoform 2 [Homo sapiens]	SDAAVDTSSEITTKDLK	N1; K17	n.d.	n.d.	n.d.	1	1	n.d.	2	n.d.	1	n.d.	n.d.	n.d.	n.d.
NP_078858.4	FAT4	protocadherin Fat 4 precursor [Homo sapiens]	KGFQINK	K1	n.d.	n.d.	1	n.d.	n.d.	n.d.	n.d.	n.d.	n.d.	n.d.	n.d.	n.d.	n.d.
NP_786924.2	UBR7	putative E3 ubiquitin-protein ligase UBR7 [Homo sapiens]	SKLCTCQDCMK	K2	n.d.	n.d.	n.d.	n.d.	n.d.	n.d.	n.d.	n.d.	1	n.d.	n.d.	n.d.	n.d.
NP_066014.1	MOV10	putative helicase MOV-10 [Homo sapiens]	LLLAPSSKK	K8	1	n.d.	n.d.	n.d.	n.d.	n.d.	n.d.	n.d.	n.d.	n.d.	n.d.	n.d.	n.d.
NP_001349.2	DHX15	putative pre-mRNA-splicing factor ATP-dependent RNA helicase DHX15 [Homo sapiens]	AADEAKMR	K6	n.d.	n.d.	n.d.	n.d.	n.d.	n.d.	n.d.	n.d.	n.d.	n.d.	1	n.d.	n.d.
NP_001349.2	DHX15	putative pre-mRNA-splicing factor ATP-dependent RNA helicase DHX15 [Homo sapiens]	IIAKLQSK	K4	n.d.	n.d.	n.d.	n.d.	n.d.	n.d.	n.d.	1	n.d.	n.d.	n.d.	n.d.	n.d.
NP_001349.2	DHX15	putative pre-mRNA-splicing factor ATP-dependent RNA helicase DHX15 [Homo sapiens]	LDLGEDYPSGKK	K11	n.d.	n.d.	n.d.	n.d.	n.d.	6	8	7	n.d.	n.d.	5	n.d.	n.d.
NP_006161.2	NOP2	putative ribosomal RNA methyltransferase NOP2 isoform 1 [Homo sapiens]	SENSSQPAKK	K9	n.d.	n.d.	n.d.	n.d.	n.d.	n.d.	n.d.	n.d.	n.d.	n.d.	n.d.	1	n.d.
NP_001245237.1	NOP2	putative ribosomal RNA methyltransferase NOP2 isoform 2 [Homo sapiens]	GISAGAVQTAGKK	K12	n.d.	n.d.	n.d.	1	n.d.	n.d.	n.d.	n.d.	1	n.d.	n.d.	n.d.	n.d.
NP_001188474.1	RBM15	putative RNA-binding protein 15 isoform 2 [Homo sapiens]	SDGSAPSTSTASSKLK	K14	n.d.	3	n.d.	n.d.	n.d.	n.d.	n.d.	n.d.	n.d.	n.d.	n.d.	n.d.	n.d.
NP_056432.1	PYGO1	pygopus homolog 1 [Homo sapiens]	GAADACTTEKSNK	K10	2	2	3	2	n.d.	n.d.	1	n.d.	n.d.	n.d.	n.d.	n.d.	n.d.
NP_001166927.1	PDHA1	pyruvate dehydrogenase E1 component subunit alpha, somatic form, mitochondrial isoform 4 precursor [Homo sapiens]	ADQLYKQK	K6	n.d.	1	n.d.	2	2	n.d.	n.d.	n.d.	n.d.	n.d.	n.d.	n.d.	n.d.
NP_002645.3	PKM	pyruvate kinase isozymes M1/M2 isoform a [Homo sapiens]	CCSGAIIVLTKSGR	K11	n.d.	n.d.	n.d.	2	2	n.d.	n.d.	n.d.	n.d.	n.d.	n.d.	n.d.	n.d.
NP_002645.3	PKM	pyruvate kinase isozymes M1/M2 isoform a [Homo sapiens]	CDENILWLDYKNICK	K11	n.d.	n.d.	n.d.	n.d.	n.d.	n.d.	n.d.	1	n.d.	n.d.	n.d.	n.d.	n.d.
NP_002645.3	PKM	pyruvate kinase isozymes M1/M2 isoform a [Homo sapiens]	GADFLVTEVENGGSLGSKK	K18	n.d.	n.d.	n.d.	2	n.d.	n.d.	n.d.	2	n.d.	n.d.	n.d.	n.d.	n.d.
NP_002645.3	PKM	pyruvate kinase isozymes M1/M2 isoform a [Homo sapiens]	GSGTAEVELKK	K10	n.d.	4	2	2	n.d.	n.d.	n.d.	5	2	n.d.	n.d.	n.d.	n.d.
NP_002645.3	PKM	pyruvate kinase isozymes M1/M2 isoform a [Homo sapiens]	GVNLPGAAVDLPAVSEKDIQDLK	K17	n.d.	n.d.	n.d.	n.d.	n.d.	n.d.	1	n.d.	n.d.	n.d.	n.d.	n.d.	n.d.
NP_002645.3	PKM	pyruvate kinase isozymes M1/M2 isoform a [Homo sapiens]	KGDVVIVLTGWRPGSGFTNTMR	K1	n.d.	n.d.	1	n.d.	n.d.	n.d.	n.d.	n.d.	n.d.	n.d.	n.d.	n.d.	n.d.
NP_002645.3	PKM	pyruvate kinase isozymes M1/M2 isoform a [Homo sapiens]	SVETLKEMIK	K6	n.d.	n.d.	1	3	n.d.	n.d.	n.d.	n.d.	n.d.	n.d.	n.d.	n.d.	n.d.
NP_001193726.1	PKM	pyruvate kinase isozymes M1/M2 isoform d [Homo sapiens]	SKPHSEAGTAFIQTQQLHAAMADTFLEHMCR	K2	5	1	3	5	1	1	2	2	n.d.	n.d.	3	n.d.	n.d.
NP_001193726.1	PKM	pyruvate kinase isozymes M1/M2 isoform d [Homo sapiens]	SKPHSEAGTAFIQTQQLHAAMADTFLEHMCR	N1	9	1	4	7	3	1	3	2	2	n.d.	1	n.d.	n.d.
NP_001193731.1	TP53I3	quinone oxidoreductase PIG3 isoform 2 [Homo sapiens]	MLAVHFDKPGGPENLYVK	N1	n.d.	n.d.	n.d.	n.d.	n.d.	n.d.	1	n.d.	n.d.	n.d.	n.d.	n.d.	n.d.
NP_079092.2	RABEP2	rab GTPase-binding effector protein 2 [Homo sapiens]	QQQQQDCEEKER	K10	n.d.	n.d.	n.d.	1	n.d.	n.d.	n.d.	n.d.	n.d.	n.d.	n.d.	n.d.	n.d.
NP_002874.1	RANGAP1	ran GTPase-activating protein 1 [Homo sapiens]	GQGEKSATPSR	K5	n.d.	2	n.d.	n.d.	n.d.	n.d.	n.d.	n.d.	n.d.	n.d.	n.d.	n.d.	n.d.
NP_002873.1	RANBP1	ran-specific GTPase-activating protein [Homo sapiens]	VAEKLEALSVK	K4	n.d.	n.d.	2	n.d.	n.d.	n.d.	n.d.	n.d.	n.d.	n.d.	n.d.	n.d.	n.d.
NP_006497.2	RASA2	ras GTPase-activating protein 2 [Homo sapiens]	NDQKKTKVKK	K4; K5; K7	n.d.	n.d.	n.d.	n.d.	3	n.d.	n.d.	n.d.	1	n.d.	n.d.	1	n.d.
NP_976241.1	RAPH1	ras-associated and pleckstrin homology domains-containing protein 1 isoform 3 [Homo sapiens]	EEQAAKLK	K6	n.d.	n.d.	4	n.d.	n.d.	n.d.	1	4	1	n.d.	n.d.	n.d.	1
NP_057406.2	RAB14	ras-related protein Rab-14 [Homo sapiens]	IKLQIWDTAGQER	K2	n.d.	n.d.	n.d.	n.d.	n.d.	n.d.	n.d.	2	n.d.	n.d.	n.d.	n.d.	n.d.
NP_057662.3	RSF1	remodeling and spacing factor 1 [Homo sapiens]	AIENLIGKPTEKSQTPK	K12	n.d.	n.d.	1	n.d.	n.d.	n.d.	n.d.	n.d.	n.d.	n.d.	n.d.	n.d.	n.d.
NP_057662.3	RSF1	remodeling and spacing factor 1 [Homo sapiens]	GKDISTILDEER	K2	2	19	2	6	3	n.d.	3	1	n.d.	n.d.	n.d.	n.d.	20
NP_057662.3	RSF1	remodeling and spacing factor 1 [Homo sapiens]	GKDISTITGHR	K2	2	8	3	4	5	n.d.	7	n.d.	n.d.	n.d.	n.d.	n.d.	20
NP_002907.1	RFC4	replication factor C subunit 4 [Homo sapiens]	GTSISTKPPLTK	K7	n.d.	10	n.d.	n.d.	1	n.d.	2	n.d.	n.d.	n.d.	n.d.	n.d.	6
NP_109590.3	RAI1	retinoic acid-induced protein 1 [Homo sapiens]	ETDSPSTPGKDQR	K10	n.d.	3	n.d.	n.d.	1	n.d.	2	n.d.	n.d.	n.d.	n.d.	n.d.	8
NP_109590.3	RAI1	retinoic acid-induced protein 1 [Homo sapiens]	GLEQGGKASDGISK	K7	n.d.	n.d.	n.d.	n.d.	n.d.	n.d.	1	n.d.	n.d.	n.d.	n.d.	n.d.	n.d.
NP_004300.1	ARHGDIA	rho GDP-dissociation inhibitor 1 isoform a [Homo sapiens]	GSYSIKSR	K6	n.d.	n.d.	n.d.	n.d.	n.d.	n.d.	1	n.d.	n.d.	1	n.d.	n.d.	n.d.
NP_001166.3	ARHGDIB	rho GDP-dissociation inhibitor 2 [Homo sapiens]	TGVKVDK	K4	n.d.	n.d.	n.d.	n.d.	n.d.	n.d.	n.d.	4	n.d.	n.d.	n.d.	n.d.	n.d.
NP_001129080.1	ARHGAP26	rho GTPase-activating protein 26 isoform b [Homo sapiens]	KEQIGAAKEAKKK	K8; K11	n.d.	n.d.	n.d.	1	n.d.	n.d.	n.d.	n.d.	n.d.	n.d.	n.d.	n.d.	n.d.
NP_001166951.1	ARHGEF9	rho guanine nucleotide exchange factor 9 isoform 3 [Homo sapiens]	VPKQK	K3	1	n.d.	n.d.	n.d.	n.d.	n.d.	n.d.	n.d.	n.d.	n.d.	n.d.	n.d.	n.d.
NP_055844.2	POP1	ribonucleases P/MRP protein subunit POP1 [Homo sapiens]	HHSGGEKPFQAQK	K7	1	n.d.	n.d.	n.d.	n.d.	n.d.	n.d.	n.d.	n.d.	n.d.	n.d.	n.d.	n.d.
NP_056474.2	RSL1D1	ribosomal L1 domain-containing protein 1 [Homo sapiens]	AAESETPGKSPEK	K9	n.d.	n.d.	n.d.	1	n.d.	n.d.	n.d.	1	n.d.	n.d.	1	n.d.	n.d.
NP_004577.1	RPS6KA3	ribosomal protein S6 kinase alpha-3 [Homo sapiens]	QLYAMKVLKK	K6; K9	n.d.	n.d.	1	n.d.	n.d.	n.d.	n.d.	n.d.	n.d.	n.d.	n.d.	n.d.	n.d.
NP_060791.3	BRIX1	ribosome biogenesis protein BRX1 homolog [Homo sapiens]	NEIDAEPPAKR	K10	n.d.	n.d.	n.d.	n.d.	n.d.	n.d.	1	n.d.	n.d.	n.d.	n.d.	n.d.	n.d.
NP_055984.1	RRS1	ribosome biogenesis regulatory protein homolog [Homo sapiens]	GGLGGKMNSGPPGLGGK	K6	n.d.	n.d.	n.d.	n.d.	n.d.	n.d.	n.d.	n.d.	n.d.	n.d.	n.d.	3	n.d.
NP_055984.1	RRS1	ribosome biogenesis regulatory protein homolog [Homo sapiens]	GGPPSQGGKR	K9	n.d.	n.d.	n.d.	n.d.	n.d.	n.d.	n.d.	1	n.d.	n.d.	n.d.	1	n.d.
NP_055984.1	RRS1	ribosome biogenesis regulatory protein homolog [Homo sapiens]	MNSGPPGLGGKR	K11	n.d.	n.d.	n.d.	n.d.	n.d.	n.d.	n.d.	1	n.d.	n.d.	n.d.	n.d.	n.d.
NP_002130.2	RBMX	RNA-binding motif protein, X chromosome isoform 1 [Homo sapiens]	GPLPVKR	K6	n.d.	1	n.d.	n.d.	n.d.	n.d.	n.d.	n.d.	n.d.	n.d.	n.d.	n.d.	n.d.
NP_006319.1	RBM14	RNA-binding protein 14 isoform 1 [Homo sapiens]	GPGLAVQSGDKTK	K11	1	1	3	1	n.d.	3	n.d.	2	3	n.d.	2	1	n.d.
NP_006319.1	RBM14	RNA-binding protein 14 isoform 1 [Homo sapiens]	INVELSTKGQK	K8	n.d.	n.d.	n.d.	1	n.d.	3	n.d.	2	2	n.d.	n.d.	n.d.	n.d.
NP_061862.1	RBM27	RNA-binding protein 27 [Homo sapiens]	TPSKLCSGSK	K4	n.d.	1	1	n.d.	n.d.	n.d.	n.d.	n.d.	n.d.	n.d.	n.d.	n.d.	n.d.
NP_001159607.1	RBM28	RNA-binding protein 28 isoform 2 [Homo sapiens]	AGLTLFVGR	N1	2	n.d.	n.d.	n.d.	n.d.	n.d.	n.d.	n.d.	n.d.	n.d.	n.d.	n.d.	n.d.
NP_001156758.1	EWSR1	RNA-binding protein EWS isoform 4 [Homo sapiens]	DFQGSKLK	K6	n.d.	n.d.	4	n.d.	n.d.	n.d.	n.d.	n.d.	n.d.	n.d.	n.d.	n.d.	n.d.
NP_001156758.1	EWSR1	RNA-binding protein EWS isoform 4 [Homo sapiens]	MDKGEHR	K3	n.d.	n.d.	n.d.	n.d.	n.d.	1	n.d.	n.d.	n.d.	n.d.	n.d.	n.d.	n.d.
NP_031393.2	RALY	RNA-binding protein Raly isoform 2 [Homo sapiens]	STAVTTSSAKIK	K10	n.d.	n.d.	n.d.	n.d.	n.d.	3	1	n.d.	n.d.	n.d.	n.d.	n.d.	n.d.
NP_542161.1	RNPS1	RNA-binding protein with serine-rich domain 1 [Homo sapiens]	GYAYVEFENPDEAEKALK	K15	n.d.	n.d.	n.d.	n.d.	7	1	n.d.	1	2	n.d.	n.d.	n.d.	n.d.
NP_055994.2	RRP12	RRP12-like protein isoform 1 [Homo sapiens]	LPSGVSAKLK	K8	n.d.	n.d.	1	n.d.	n.d.	n.d.	n.d.	n.d.	n.d.	n.d.	n.d.	1	n.d.
NP_001116079.1	RUNX1	runt-related transcription factor 1 isoform AML1a [Homo sapiens]	FTPPSTALSPGKMSEALPLGAPDAGAALAGK	K12	n.d.	n.d.	n.d.	2	n.d.	n.d.	n.d.	1	n.d.	1	1	n.d.	n.d.
NP_001116079.1	RUNX1	runt-related transcription factor 1 isoform AML1a [Homo sapiens]	FTPPSTALSPGKMSEALPLGAPDAGAALAGKLR	K12; K31	n.d.	3	n.d.	n.d.	n.d.	n.d.	n.d.	n.d.	n.d.	n.d.	n.d.	n.d.	n.d.
NP_001116079.1	RUNX1	runt-related transcription factor 1 isoform AML1a [Homo sapiens]	MSEALPLGAPDAGAALAGKLR	K19	n.d.	1	n.d.	n.d.	n.d.	2	n.d.	4	n.d.	n.d.	1	n.d.	n.d.
NP_006657.1	RUVBL2	ruvB-like 2 [Homo sapiens]	ATVTATTKVPEIR	N1	n.d.	n.d.	n.d.	n.d.	n.d.	2	n.d.	n.d.	n.d.	n.d.	n.d.	n.d.	n.d.
NP_006657.1	RUVBL2	ruvB-like 2 [Homo sapiens]	FVQCPDGELQKR	K11	n.d.	n.d.	n.d.	n.d.	n.d.	n.d.	n.d.	1	n.d.	n.d.	n.d.	n.d.	n.d.
NP_001013865.1	SLTM	SAFB-like transcription modulator isoform b [Homo sapiens]	FVGQSEGKK	K8	n.d.	n.d.	n.d.	n.d.	n.d.	n.d.	n.d.	1	n.d.	n.d.	n.d.	n.d.	n.d.
NP_612423.1	CCDC101	SAGA-associated factor 29 homolog [Homo sapiens]	YVVACKEPK	K6	1	2	2	1	n.d.	n.d.	n.d.	n.d.	n.d.	n.d.	n.d.	n.d.	n.d.
NP_149073.1	SARNP	SAP domain-containing ribonucleoprotein [Homo sapiens]	TVDVAAEKK	K8	n.d.	n.d.	n.d.	n.d.	n.d.	1	n.d.	n.d.	n.d.	n.d.	n.d.	1	n.d.
NP_001188269.1	SAFB	scaffold attachment factor B1 isoform 4 [Homo sapiens]	ADSLLAVVKR	K9	2	1	5	3	n.d.	n.d.	n.d.	n.d.	n.d.	n.d.	n.d.	n.d.	n.d.
NP_443155.1	SCAND3	SCAN domain-containing protein 3 [Homo sapiens]	ASYKVALPVAK	K4; K11	n.d.	n.d.	1	n.d.	n.d.	n.d.	n.d.	n.d.	n.d.	n.d.	n.d.	n.d.	n.d.
NP_443155.1	SCAND3	SCAN domain-containing protein 3 [Homo sapiens]	EAKAKAKK	K5	n.d.	n.d.	n.d.	n.d.	1	n.d.	n.d.	1	1	1	1	n.d.	n.d.
NP_055516.2	SECISBP2L	selenocysteine insertion sequence-binding protein 2-like isoform 2 [Homo sapiens]	KLQEALSKAAGK	K8	n.d.	n.d.	n.d.	1	n.d.	n.d.	n.d.	n.d.	n.d.	n.d.	n.d.	n.d.	n.d.
NP_734467.1	C11orf31	selenoprotein H [Homo sapiens]	AEAAVVAVAEKR	K11	n.d.	n.d.	n.d.	n.d.	1	n.d.	n.d.	n.d.	n.d.	4	n.d.	n.d.	n.d.
NP_003115.1	SPR	sepiapterin reductase [Homo sapiens]	GKLVDCK	K2	n.d.	n.d.	n.d.	n.d.	n.d.	n.d.	n.d.	n.d.	n.d.	n.d.	1	n.d.	n.d.
NP_001229885.1	SEPT7	septin-7 isoform 3 [Homo sapiens]	ADTLTPEECQQFKK	K13	n.d.	n.d.	n.d.	n.d.	n.d.	n.d.	2	n.d.	n.d.	n.d.	n.d.	n.d.	n.d.
NP_001229885.1	SEPT7	septin-7 isoform 3 [Homo sapiens]	HEQMKK	K5	n.d.	n.d.	n.d.	n.d.	1	n.d.	n.d.	n.d.	n.d.	n.d.	n.d.	n.d.	n.d.
NP_001159829.1	SHMT2	serine hydroxymethyltransferase, mitochondrial isoform 3 [Homo sapiens]	LQDFKSFLLK	K5	2	n.d.	5	n.d.	n.d.	n.d.	n.d.	n.d.	n.d.	n.d.	n.d.	n.d.	4
NP_001159829.1	SHMT2	serine hydroxymethyltransferase, mitochondrial isoform 3 [Homo sapiens]	TAKLQDFK	K3	6	n.d.	n.d.	n.d.	n.d.	n.d.	n.d.	n.d.	1	n.d.	n.d.	n.d.	n.d.
NP_006406.1	SPTLC1	serine palmitoyltransferase 1 isoform a [Homo sapiens]	YLEKEEK	K4	n.d.	n.d.	n.d.	n.d.	n.d.	n.d.	n.d.	1	n.d.	n.d.	n.d.	n.d.	n.d.
NP_005830.2	SRRM1	serine/arginine repetitive matrix protein 1 [Homo sapiens]	GGKMAAADSVQQR	K3	n.d.	n.d.	1	n.d.	2	8	4	7	1	n.d.	2	5	n.d.
NP_005830.2	SRRM1	serine/arginine repetitive matrix protein 1 [Homo sapiens]	QIEQEKLASMK	K6	n.d.	1	n.d.	1	1	2	3	4	2	1	n.d.	n.d.	n.d.
NP_057417.3	SRRM2	serine/arginine repetitive matrix protein 2 [Homo sapiens]	HSLSGSSPGMKDIPR	K11	n.d.	n.d.	n.d.	n.d.	n.d.	n.d.	6	n.d.	n.d.	n.d.	n.d.	n.d.	n.d.
NP_001177916.1	SRSF11	serine/arginine-rich splicing factor 11 isoform 2 [Homo sapiens]	ECSVEKGTGDSLR	K6	n.d.	2	1	n.d.	1	n.d.	1	n.d.	n.d.	n.d.	n.d.	n.d.	n.d.
NP_003007.2	SRSF2	serine/arginine-rich splicing factor 2 [Homo sapiens]	VFEKYGR	K4	n.d.	2	1	4	n.d.	n.d.	n.d.	n.d.	n.d.	n.d.	n.d.	n.d.	1
NP_001034554.1	SRSF5	serine/arginine-rich splicing factor 5 [Homo sapiens]	LSGKEINGR	K4	n.d.	n.d.	n.d.	n.d.	n.d.	n.d.	n.d.	n.d.	n.d.	n.d.	n.d.	n.d.	2
NP_055907.3	SMG1	serine/threonine-protein kinase SMG1 [Homo sapiens]	KHDLVR	K1	n.d.	n.d.	n.d.	n.d.	n.d.	n.d.	n.d.	n.d.	n.d.	n.d.	n.d.	1	n.d.
NP_079418.1	TAOK1	serine/threonine-protein kinase TAO1 isoform 2 [Homo sapiens]	IKMQAEAQHDR	K2	n.d.	n.d.	n.d.	n.d.	n.d.	2	n.d.	n.d.	n.d.	n.d.	n.d.	n.d.	n.d.
NP_037386.1	TBK1	serine/threonine-protein kinase TBK1 [Homo sapiens]	MQSTSNHLWLLSDILGQGATANVFR	N1	n.d.	n.d.	n.d.	1	n.d.	n.d.	n.d.	n.d.	n.d.	n.d.	n.d.	n.d.	n.d.
NP_002705.2	PPP1R10	serine/threonine-protein phosphatase 1 regulatory subunit 10 [Homo sapiens]	SQSSTQPAEKDK	K10	n.d.	n.d.	n.d.	n.d.	n.d.	n.d.	n.d.	n.d.	n.d.	n.d.	n.d.	1	n.d.
NP_055040.2	PPP2R1A	serine/threonine-protein phosphatase 2A 65 kDa regulatory subunit A alpha isoform [Homo sapiens]	AVGPEITKTDLVPAFQNLMK	K8	n.d.	n.d.	n.d.	n.d.	n.d.	n.d.	1	n.d.	n.d.	n.d.	n.d.	n.d.	1
NP_777567.1	PPP4R2	serine/threonine-protein phosphatase 4 regulatory subunit 2 [Homo sapiens]	NKHPDEDAVEAEGHEVKR	K17	n.d.	n.d.	n.d.	n.d.	n.d.	2	1	n.d.	n.d.	n.d.	n.d.	n.d.	n.d.
NP_115949.3	NP_115949.3	serine/threonine-protein phosphatase 4 regulatory subunit 3A [Homo sapiens]	QDNPKLDSMR	K5	1	3	6	2	1	2	n.d.	n.d.	2	n.d.	3	n.d.	n.d.
NP_001164015.1	PGAM5	serine/threonine-protein phosphatase PGAM5, mitochondrial isoform 2 [Homo sapiens]	EGAPIEPDPPVSHWKPEAVYYEDGAR	K15	2	10	3	7	5	4	10	7	9	n.d.	2	4	n.d.
NP_056374.2	SETBP1	SET-binding protein isoform a [Homo sapiens]	KTIKTINKMKTLKRK	K1; K10	n.d.	n.d.	n.d.	n.d.	n.d.	n.d.	n.d.	n.d.	n.d.	n.d.	n.d.	n.d.	1
NP_001247431.1	SRP68	signal recognition particle 68 kDa protein isoform 2 [Homo sapiens]	AAEKQVPGGGGGGGSGGGGGSGGGGSGGGR	K4	n.d.	1	1	1	n.d.	n.d.	n.d.	n.d.	n.d.	n.d.	n.d.	n.d.	n.d.
NP_001247431.1	SRP68	signal recognition particle 68 kDa protein isoform 2 [Homo sapiens]	AAEKQVPGGGGGGGSGGGGGSGGGGSGGGR	N1	n.d.	1	1	n.d.	n.d.	n.d.	n.d.	n.d.	n.d.	n.d.	n.d.	n.d.	n.d.
NP_644671.1	STAT1	signal transducer and activator of transcription 1-alpha/beta isoform beta [Homo sapiens]	HLQLKEQK	K5	n.d.	n.d.	n.d.	n.d.	n.d.	n.d.	2	n.d.	n.d.	n.d.	n.d.	n.d.	n.d.
NP_001093869.1	PDS5A	sister chromatid cohesion protein PDS5 homolog A isoform 1 [Homo sapiens]	IISVTPVKNIDPVK	K8	n.d.	n.d.	n.d.	n.d.	n.d.	n.d.	n.d.	n.d.	n.d.	n.d.	n.d.	n.d.	5
NP_003086.1	SNRPF	small nuclear ribonucleoprotein F [Homo sapiens]	SLPLNPKPFLNGLTGKPVMVK	N1	4	n.d.	n.d.	n.d.	n.d.	n.d.	n.d.	n.d.	n.d.	n.d.	n.d.	n.d.	n.d.
NP_004166.1	SNRPD3	small nuclear ribonucleoprotein Sm D3 [Homo sapiens]	SIGVPIKVLHEAEGHIVTCETNTGEVYR	N1; K7	n.d.	n.d.	n.d.	n.d.	n.d.	n.d.	n.d.	n.d.	n.d.	n.d.	n.d.	n.d.	3
NP_003343.1	SUMO1	small ubiquitin-related modifier 1 isoform a precursor [Homo sapiens]	SDQEAKPSTEDLGDKK	N1; K15	n.d.	n.d.	n.d.	n.d.	n.d.	n.d.	3	2	n.d.	n.d.	1	n.d.	n.d.
NP_003343.1	SUMO1	small ubiquitin-related modifier 1 isoform a precursor [Homo sapiens]	SDQEAKPSTEDLGDKK	N1; K16	n.d.	n.d.	n.d.	n.d.	n.d.	n.d.	4	1	n.d.	n.d.	1	n.d.	n.d.
NP_001005849.1	SUMO2	small ubiquitin-related modifier 2 isoform b precursor [Homo sapiens]	ADEKPK	N1; K4	n.d.	n.d.	n.d.	n.d.	1	n.d.	n.d.	n.d.	n.d.	n.d.	1	n.d.	n.d.
NP_003095.2	SORD	sorbitol dehydrogenase [Homo sapiens]	AAAAKPNNLSLVVHGPGDLR	K5	1	n.d.	n.d.	1	n.d.	n.d.	n.d.	1	1	n.d.	2	n.d.	n.d.
NP_003095.2	SORD	sorbitol dehydrogenase [Homo sapiens]	AAAAKPNNLSLVVHGPGDLR	N1	n.d.	n.d.	4	7	n.d.	n.d.	n.d.	5	4	3	10	1	n.d.
NP_683758.1	SNX1	sorting nexin-1 isoform b [Homo sapiens]	EDSSSAEFLEKR	K11	n.d.	n.d.	n.d.	2	n.d.	n.d.	n.d.	2	n.d.	n.d.	3	n.d.	n.d.
NP_004501.3	SP110	sp110 nuclear body protein isoform b [Homo sapiens]	STSVTNDKLTSK	K8	n.d.	n.d.	1	n.d.	n.d.	2	n.d.	1	n.d.	n.d.	n.d.	n.d.	n.d.
NP_001093894.1	SPATS2L	SPATS2-like protein isoform b [Homo sapiens]	AELNTHVNVK	N1	n.d.	n.d.	n.d.	n.d.	1	n.d.	1	3	n.d.	1	n.d.	n.d.	n.d.
NP_660208.2	SPATA5	spermatogenesis-associated protein 5 [Homo sapiens]	EGAQNEVEKR	K9	n.d.	n.d.	n.d.	1	n.d.	n.d.	n.d.	n.d.	n.d.	n.d.	n.d.	n.d.	n.d.
NP_004631.1	DDX39B	spliceosome RNA helicase DDX39B [Homo sapiens]	SLNLKHIK	K5	n.d.	n.d.	n.d.	n.d.	n.d.	n.d.	n.d.	n.d.	1	n.d.	1	n.d.	n.d.
NP_005868.1	SF3A1	splicing factor 3A subunit 1 isoform 1 [Homo sapiens]	TDIFGVEETAIGKK	K13	n.d.	n.d.	1	n.d.	n.d.	n.d.	n.d.	n.d.	n.d.	n.d.	n.d.	n.d.	n.d.
NP_009096.2	SF3A2	splicing factor 3A subunit 2 [Homo sapiens]	EAPAQPAPEKVK	K10	n.d.	n.d.	1	1	n.d.	n.d.	n.d.	n.d.	n.d.	n.d.	n.d.	n.d.	n.d.
NP_036565.2	SF3B1	splicing factor 3B subunit 1 isoform 1 [Homo sapiens]	GGDSIGETPTPGASKR	K15	n.d.	5	n.d.	n.d.	n.d.	n.d.	2	n.d.	n.d.	n.d.	n.d.	n.d.	n.d.
NP_006833.2	SF3B2	splicing factor 3B subunit 2 [Homo sapiens]	IPQALEKILQLK	K7	n.d.	1	n.d.	n.d.	n.d.	n.d.	n.d.	n.d.	n.d.	n.d.	n.d.	n.d.	5
NP_001035515.1	U2AF1L4	splicing factor U2AF 26 kDa subunit isoform 1 [Homo sapiens]	AEYLASIFGTEKDKVNCSFYFK	N1	2	n.d.	n.d.	n.d.	n.d.	n.d.	n.d.	n.d.	n.d.	n.d.	n.d.	n.d.	n.d.
NP_005057.1	SFPQ	splicing factor, proline- and glutamine-rich [Homo sapiens]	QGPGPGGPKGGK	K9	n.d.	n.d.	2	n.d.	n.d.	n.d.	n.d.	n.d.	n.d.	1	2	n.d.	n.d.
NP_005222.2	CTTN	src substrate cortactin isoform a [Homo sapiens]	GFGGKFGVQMDR	K5	n.d.	n.d.	n.d.	n.d.	n.d.	n.d.	n.d.	5	n.d.	n.d.	n.d.	n.d.	n.d.
NP_005222.2	CTTN	src substrate cortactin isoform a [Homo sapiens]	GFGGKFGVQTDR	K5	n.d.	n.d.	n.d.	n.d.	n.d.	n.d.	n.d.	5	n.d.	n.d.	n.d.	n.d.	n.d.
NP_005222.2	CTTN	src substrate cortactin isoform a [Homo sapiens]	GFGGKYGIDK	K5	n.d.	n.d.	n.d.	1	n.d.	n.d.	n.d.	3	n.d.	n.d.	n.d.	n.d.	n.d.
NP_005222.2	CTTN	src substrate cortactin isoform a [Homo sapiens]	SAVGHEYQSKLSK	K10	n.d.	n.d.	n.d.	n.d.	n.d.	n.d.	n.d.	1	n.d.	n.d.	n.d.	n.d.	n.d.
NP_005222.2	CTTN	src substrate cortactin isoform a [Homo sapiens]	TGFGGKFGVQSER	K6	n.d.	n.d.	n.d.	n.d.	n.d.	n.d.	n.d.	4	n.d.	n.d.	n.d.	n.d.	n.d.
NP_612632.1	CTTN	src substrate cortactin isoform b [Homo sapiens]	GFGGKYGVQK	K5	1	4	1	2	n.d.	1	n.d.	4	1	n.d.	n.d.	n.d.	6
NP_005554.1	STMN1	stathmin isoform a [Homo sapiens]	EAQMAAKLER	K7	n.d.	n.d.	3	2	1	n.d.	1	4	6	2	6	n.d.	n.d.
NP_004125.3	HSPA9	stress-70 protein, mitochondrial precursor [Homo sapiens]	HIVKEFK	K4	n.d.	n.d.	n.d.	n.d.	n.d.	n.d.	n.d.	n.d.	n.d.	n.d.	n.d.	n.d.	1
NP_004125.3	HSPA9	stress-70 protein, mitochondrial precursor [Homo sapiens]	MEEFKDQLPADECNK	K5	n.d.	9	n.d.	9	2	n.d.	n.d.	n.d.	n.d.	n.d.	n.d.	n.d.	n.d.
NP_004125.3	HSPA9	stress-70 protein, mitochondrial precursor [Homo sapiens]	NAEKYAEEDR	K4	3	5	1	3	n.d.	n.d.	n.d.	n.d.	n.d.	n.d.	1	n.d.	3
NP_004125.3	HSPA9	stress-70 protein, mitochondrial precursor [Homo sapiens]	RYDDPEVQKDIK	K9	5	3	1	10	1	n.d.	n.d.	n.d.	n.d.	n.d.	n.d.	n.d.	1
NP_006810.1	STIP1	stress-induced-phosphoprotein 1 [Homo sapiens]	CQQAEKILK	K6	n.d.	n.d.	n.d.	1	n.d.	n.d.	n.d.	1	n.d.	n.d.	1	n.d.	n.d.
NP_006810.1	STIP1	stress-induced-phosphoprotein 1 [Homo sapiens]	ELCEKAIEVGR	K5	n.d.	n.d.	n.d.	n.d.	6	n.d.	n.d.	1	n.d.	n.d.	n.d.	n.d.	n.d.
NP_006810.1	STIP1	stress-induced-phosphoprotein 1 [Homo sapiens]	NPVIAQKIQK	K7	n.d.	n.d.	n.d.	n.d.	1	n.d.	n.d.	n.d.	n.d.	n.d.	n.d.	n.d.	n.d.
NP_006810.1	STIP1	stress-induced-phosphoprotein 1 [Homo sapiens]	TPDVLKK	K6	n.d.	n.d.	n.d.	n.d.	n.d.	n.d.	n.d.	n.d.	n.d.	n.d.	1	n.d.	n.d.
NP_001185909.1	SMAP2	stromal membrane-associated protein 2 isoform 4 [Homo sapiens]	GSEPVPEKK	K8	n.d.	n.d.	1	n.d.	n.d.	n.d.	n.d.	n.d.	n.d.	n.d.	n.d.	n.d.	n.d.
NP_056110.2	SMCHD1	structural maintenance of chromosomes flexible hinge domain-containing protein 1 [Homo sapiens]	LSEQEELKK	K8	n.d.	n.d.	n.d.	n.d.	1	n.d.	n.d.	n.d.	n.d.	n.d.	n.d.	n.d.	n.d.
NP_006297.2	SMC1A	structural maintenance of chromosomes protein 1A [Homo sapiens]	LKYSQSDLEQTK	K2	n.d.	n.d.	n.d.	n.d.	1	n.d.	n.d.	n.d.	n.d.	n.d.	n.d.	n.d.	n.d.
NP_001036015.1	SMC2	structural maintenance of chromosomes protein 2 [Homo sapiens]	NLACEESKR	K8	n.d.	n.d.	n.d.	1	n.d.	n.d.	n.d.	1	n.d.	n.d.	2	n.d.	n.d.
NP_005436.1	SMC3	structural maintenance of chromosomes protein 3 [Homo sapiens]	KDQYFLDK	K1	n.d.	5	n.d.	n.d.	2	n.d.	n.d.	n.d.	n.d.	n.d.	n.d.	n.d.	2
NP_005436.1	SMC3	structural maintenance of chromosomes protein 3 [Homo sapiens]	RVIGAKKDQYFLDK	K6; K7	n.d.	103	n.d.	n.d.	n.d.	n.d.	n.d.	n.d.	n.d.	n.d.	n.d.	n.d.	n.d.
NP_005436.1	SMC3	structural maintenance of chromosomes protein 3 [Homo sapiens]	RVIGAKKDQYFLDKK	K6; K7	n.d.	n.d.	n.d.	n.d.	n.d.	10	n.d.	n.d.	n.d.	n.d.	n.d.	n.d.	n.d.
NP_005436.1	SMC3	structural maintenance of chromosomes protein 3 [Homo sapiens]	VIGAKKDQYFLDK	K5; K6	33	n.d.	22	44	22	n.d.	29	9	17	15	12	23	102
NP_005487.3	SMC4	structural maintenance of chromosomes protein 4 [Homo sapiens]	DEKIR	K3	n.d.	n.d.	n.d.	n.d.	n.d.	n.d.	n.d.	n.d.	n.d.	n.d.	1	1	n.d.
NP_003841.1	SUCLA2	succinyl-CoA ligase [ADP-forming] subunit beta, mitochondrial precursor [Homo sapiens]	SPDEAYAIAKK	K10	n.d.	n.d.	n.d.	n.d.	1	n.d.	n.d.	n.d.	n.d.	n.d.	n.d.	n.d.	n.d.
NP_003839.2	SUCLG2	succinyl-CoA ligase [GDP-forming] subunit beta, mitochondrial isoform 2 precursor [Homo sapiens]	KAVASVAKK	K1; K8	n.d.	n.d.	n.d.	n.d.	1	n.d.	n.d.	n.d.	n.d.	n.d.	n.d.	n.d.	n.d.
NP_067022.1	SQRDL	sulfide:quinone oxidoreductase, mitochondrial [Homo sapiens]	NCIHTDDDEKISYR	K10	n.d.	n.d.	n.d.	2	n.d.	n.d.	n.d.	n.d.	n.d.	n.d.	n.d.	n.d.	n.d.
NP_001139186.1	SAE1	SUMO-activating enzyme subunit 1 isoform c [Homo sapiens]	AKLDSSETTMVK	K2	n.d.	n.d.	n.d.	n.d.	n.d.	4	5	n.d.	n.d.	1	2	n.d.	n.d.
NP_056175.3	SKIV2L2	superkiller viralicidic activity 2-like 2 [Homo sapiens]	FDGKLQSESTNNGK	K4	n.d.	n.d.	n.d.	n.d.	n.d.	n.d.	1	n.d.	n.d.	n.d.	n.d.	1	n.d.
NP_056175.3	SKIV2L2	superkiller viralicidic activity 2-like 2 [Homo sapiens]	GPPGSADKAGK	K8	n.d.	n.d.	n.d.	n.d.	n.d.	n.d.	2	n.d.	n.d.	n.d.	n.d.	n.d.	n.d.
NP_006744.2	SURF6	surfeit locus protein 6 [Homo sapiens]	SLGEKSPAASGAR	K5	1	n.d.	n.d.	n.d.	n.d.	n.d.	n.d.	n.d.	n.d.	n.d.	1	n.d.	n.d.
NP_005862.1	SMNDC1	survival of motor neuron-related-splicing factor 30 [Homo sapiens]	VGVGTCGIADKPMTQYQDTSK	K11	n.d.	n.d.	1	n.d.	n.d.	n.d.	n.d.	n.d.	n.d.	n.d.	n.d.	n.d.	n.d.
NP_003065.3	SMARCC1	SWI/SNF complex subunit SMARCC1 [Homo sapiens]	GQASLYGKR	K8	n.d.	n.d.	n.d.	n.d.	n.d.	1	1	n.d.	n.d.	n.d.	1	2	n.d.
NP_620706.1	SMARCC2	SWI/SNF complex subunit SMARCC2 isoform b [Homo sapiens]	DSESAPVKGGTMTDLDEQEDESMETTGKDEDENSTGNKGEQTK	K8	n.d.	n.d.	n.d.	n.d.	n.d.	n.d.	n.d.	3	n.d.	n.d.	n.d.	n.d.	n.d.
NP_620706.1	SMARCC2	SWI/SNF complex subunit SMARCC2 isoform b [Homo sapiens]	KDSESAPVKGGTMTDLDEQEDESMETTGKDEDENSTGNK	K9	n.d.	n.d.	n.d.	n.d.	n.d.	n.d.	n.d.	n.d.	1	n.d.	n.d.	n.d.	n.d.
NP_620706.1	SMARCC2	SWI/SNF complex subunit SMARCC2 isoform b [Homo sapiens]	VEGQATDEKK	K9	n.d.	1	3	1	n.d.	5	4	n.d.	3	n.d.	n.d.	1	n.d.
NP_003592.3	SMARCA5	SWI/SNF-related matrix-associated actin-dependent regulator of chromatin subfamily A member 5 [Homo sapiens]	DIDILNSAGKMDK	K10	n.d.	n.d.	n.d.	n.d.	n.d.	n.d.	n.d.	1	n.d.	n.d.	1	n.d.	n.d.
NP_003592.3	SMARCA5	SWI/SNF-related matrix-associated actin-dependent regulator of chromatin subfamily A member 5 [Homo sapiens]	IGQTKTVR	K5	n.d.	n.d.	n.d.	n.d.	n.d.	n.d.	n.d.	4	4	1	3	2	n.d.
NP_004810.2	SYMPK	symplekin [Homo sapiens]	DDSDSTLKK	K8	1	n.d.	2	1	n.d.	5	2	1	4	2	n.d.	4	n.d.
NP_001171511.1	STX3	syntaxin-3 isoform 2 [Homo sapiens]	KDRLEQLKAK	K1	n.d.	n.d.	2	n.d.	n.d.	n.d.	n.d.	n.d.	n.d.	n.d.	n.d.	n.d.	n.d.
NP_110379.2	TCP1	T-complex protein 1 subunit alpha isoform a [Homo sapiens]	ICDDELILIKNTK	K10	n.d.	n.d.	n.d.	n.d.	n.d.	n.d.	n.d.	n.d.	n.d.	n.d.	2	n.d.	n.d.
NP_110379.2	TCP1	T-complex protein 1 subunit alpha isoform a [Homo sapiens]	NADELVKQK	K7	n.d.	n.d.	n.d.	n.d.	n.d.	n.d.	n.d.	n.d.	n.d.	n.d.	2	n.d.	n.d.
NP_110379.2	TCP1	T-complex protein 1 subunit alpha isoform a [Homo sapiens]	SLHDALCVVKR	K10	2	1	3	10	4	20	13	9	6	3	15	5	n.d.
NP_006422.1	CCT2	T-complex protein 1 subunit beta isoform 1 [Homo sapiens]	ASLSLAPVNIFK	N1	4	n.d.	3	3	n.d.	n.d.	1	n.d.	n.d.	n.d.	n.d.	n.d.	n.d.
NP_001185771.1	CCT2	T-complex protein 1 subunit beta isoform 2 [Homo sapiens]	LALVTGGEIASTFDHPELVKLGSCK	K20	n.d.	n.d.	n.d.	n.d.	n.d.	n.d.	n.d.	n.d.	n.d.	n.d.	n.d.	n.d.	1
NP_001185771.1	CCT2	T-complex protein 1 subunit beta isoform 2 [Homo sapiens]	VAEIEHAEKEK	K9	n.d.	n.d.	n.d.	n.d.	n.d.	n.d.	n.d.	n.d.	2	n.d.	n.d.	n.d.	n.d.
NP_036205.1	CCT5	T-complex protein 1 subunit epsilon [Homo sapiens]	ASMGTLAFDEYGRPFLIIK	N1	9	5	3	5	2	5	4	7	1	n.d.	3	n.d.	n.d.
NP_001159756.1	CCT7	T-complex protein 1 subunit eta isoform c [Homo sapiens]	AEKDNAEIR	K3	n.d.	n.d.	n.d.	1	n.d.	n.d.	n.d.	n.d.	n.d.	n.d.	n.d.	n.d.	n.d.
NP_001008800.1	CCT3	T-complex protein 1 subunit gamma isoform c [Homo sapiens]	MMGHRPVLVLSQNTK	N1	7	n.d.	2	3	2	4	1	3	1	2	1	n.d.	n.d.
NP_006576.2	CCT8	T-complex protein 1 subunit theta [Homo sapiens]	AVDDGVNTFKVLTR	K10	1	n.d.	3	4	n.d.	3	1	3	n.d.	9	2	6	n.d.
NP_006576.2	CCT8	T-complex protein 1 subunit theta [Homo sapiens]	KFAEAFEAIPR	K1	n.d.	n.d.	n.d.	n.d.	n.d.	n.d.	n.d.	n.d.	n.d.	1	n.d.	n.d.	n.d.
NP_001009186.1	CCT6A	T-complex protein 1 subunit zeta isoform b [Homo sapiens]	SVTLLIKGPNK	K7	n.d.	n.d.	n.d.	4	4	n.d.	6	6	n.d.	1	3	n.d.	n.d.
NP_003305.1	TTC1	tetratricopeptide repeat protein 1 [Homo sapiens]	NMSDEEKQK	K7	1	2	1	4	n.d.	1	2	n.d.	10	1	n.d.	n.d.	2
NP_597719.1	TTC14	tetratricopeptide repeat protein 14 isoform a [Homo sapiens]	EEKRLK	K3	n.d.	1	n.d.	n.d.	n.d.	n.d.	n.d.	n.d.	n.d.	n.d.	n.d.	n.d.	n.d.
NP_001231867.1	TXN	thioredoxin isoform 2 [Homo sapiens]	VKQIESK	K2	n.d.	n.d.	n.d.	n.d.	n.d.	n.d.	n.d.	n.d.	n.d.	n.d.	n.d.	n.d.	1
NP_001248375.1	TXNRD1	thioredoxin reductase 1, cytoplasmic isoform 5 [Homo sapiens]	INEKTGK	K4	n.d.	n.d.	1	n.d.	n.d.	n.d.	n.d.	n.d.	n.d.	n.d.	n.d.	n.d.	n.d.
NP_005773.3	ALYREF	THO complex subunit 4 [Homo sapiens]	QLPDKWQHDLFDSGFGGGAGVETGGK	K5	n.d.	7	3	n.d.	n.d.	n.d.	4	n.d.	n.d.	n.d.	n.d.	n.d.	1
NP_003669.4	THOC5	THO complex subunit 5 homolog [Homo sapiens]	SDGAPAEGKR	K9	n.d.	n.d.	1	n.d.	n.d.	2	1	n.d.	n.d.	n.d.	n.d.	n.d.	n.d.
NP_954994.1	THYN1	thymocyte nuclear protein 1 isoform 2 [Homo sapiens]	LAGTSGSDKGLSGK	K9	n.d.	n.d.	n.d.	n.d.	2	n.d.	n.d.	n.d.	n.d.	n.d.	n.d.	n.d.	n.d.
NP_003267.1	TMPO	thymopoietin isoform alpha [Homo sapiens]	LSEKSVEER	K4	n.d.	n.d.	1	n.d.	n.d.	n.d.	2	n.d.	n.d.	n.d.	n.d.	n.d.	n.d.
NP_066926.1	TMSB10	thymosin beta-10 [Homo sapiens]	ADKPDMGEIASFDKAK	N1; K14	n.d.	n.d.	n.d.	1	n.d.	n.d.	n.d.	1	n.d.	n.d.	n.d.	n.d.	n.d.
NP_066926.1	TMSB10	thymosin beta-10 [Homo sapiens]	TETQEKNTLPTK	K6	n.d.	n.d.	n.d.	2	n.d.	n.d.	n.d.	n.d.	n.d.	n.d.	n.d.	n.d.	n.d.
NP_066932.1	TMSB4X	thymosin beta-4 [Homo sapiens]	SDKPDMAEIEK	K3	n.d.	2	1	1	2	n.d.	n.d.	n.d.	n.d.	n.d.	n.d.	n.d.	n.d.
NP_066932.1	TMSB4X	thymosin beta-4 [Homo sapiens]	SDKPDMAEIEK	N1	n.d.	9	2	2	4	n.d.	n.d.	n.d.	n.d.	n.d.	n.d.	n.d.	n.d.
NP_066932.1	TMSB4X	thymosin beta-4 [Homo sapiens]	SDKPDMAEIEK	N1; K3	n.d.	n.d.	n.d.	n.d.	n.d.	n.d.	n.d.	n.d.	1	n.d.	n.d.	n.d.	n.d.
NP_066932.1	TMSB4X	thymosin beta-4 [Homo sapiens]	SDKPDMAEIEKFDK	N1; K11	n.d.	3	n.d.	n.d.	n.d.	n.d.	n.d.	n.d.	n.d.	n.d.	n.d.	n.d.	n.d.
NP_066932.1	TMSB4X	thymosin beta-4 [Homo sapiens]	TETQEKNPLPSK	K6	n.d.	n.d.	1	3	2	n.d.	n.d.	1	4	n.d.	n.d.	n.d.	n.d.
NP_005110.2	THRAP3	thyroid hormone receptor-associated protein 3 [Homo sapiens]	EESTTGFDKSR	K9	n.d.	n.d.	1	n.d.	n.d.	3	n.d.	n.d.	n.d.	n.d.	n.d.	4	n.d.
NP_005110.2	THRAP3	thyroid hormone receptor-associated protein 3 [Homo sapiens]	SPALKSPLQSVVVR	K5	n.d.	n.d.	n.d.	n.d.	n.d.	n.d.	n.d.	n.d.	n.d.	n.d.	9	2	n.d.
NP_005110.2	THRAP3	thyroid hormone receptor-associated protein 3 [Homo sapiens]	TDSEKPFR	K5	n.d.	n.d.	1	n.d.	n.d.	1	n.d.	n.d.	n.d.	n.d.	1	3	n.d.
NP_006746.1	TALDO1	transaldolase [Homo sapiens]	AAQASDLEKIHLDEK	K9	n.d.	n.d.	1	n.d.	1	n.d.	n.d.	n.d.	n.d.	n.d.	n.d.	n.d.	n.d.
NP_006746.1	TALDO1	transaldolase [Homo sapiens]	FAADAVKLER	K7	n.d.	n.d.	n.d.	n.d.	n.d.	n.d.	n.d.	n.d.	1	n.d.	n.d.	n.d.	n.d.
NP_001122320.1	SMARCA4	transcription activator BRG1 isoform F [Homo sapiens]	ITEKLEK	K4	n.d.	n.d.	3	n.d.	n.d.	4	2	1	n.d.	n.d.	n.d.	n.d.	n.d.
NP_001229718.1	BRF1	transcription factor IIIB 90 kDa subunit isoform 7 [Homo sapiens]	SGADPVTSVGKR	K11	n.d.	n.d.	n.d.	n.d.	n.d.	1	n.d.	n.d.	n.d.	n.d.	n.d.	n.d.	n.d.
NP_001230914.1	RELA	transcription factor p65 isoform 4 [Homo sapiens]	CIHSFQNLGIQCVKK	K14	n.d.	n.d.	n.d.	n.d.	n.d.	n.d.	n.d.	n.d.	1	n.d.	n.d.	n.d.	n.d.
NP_003099.1	SOX11	transcription factor SOX-11 [Homo sapiens]	APAAAGAKAGAGK	K8	n.d.	n.d.	n.d.	n.d.	2	n.d.	n.d.	n.d.	n.d.	n.d.	n.d.	n.d.	n.d.
NP_003099.1	SOX11	transcription factor SOX-11 [Homo sapiens]	VSGSGGGGAGKTVK	K11	n.d.	n.d.	n.d.	n.d.	3	1	n.d.	n.d.	n.d.	n.d.	n.d.	n.d.	n.d.
NP_005753.1	TRIM28	transcription intermediary factor 1-beta [Homo sapiens]	ALKMIVDPVEPHGEMK	K3	n.d.	n.d.	n.d.	n.d.	n.d.	n.d.	n.d.	n.d.	1	n.d.	n.d.	n.d.	n.d.
NP_005753.1	TRIM28	transcription intermediary factor 1-beta [Homo sapiens]	HATLQKSTK	K6	n.d.	n.d.	n.d.	n.d.	n.d.	n.d.	n.d.	n.d.	n.d.	n.d.	2	n.d.	n.d.
NP_005753.1	TRIM28	transcription intermediary factor 1-beta [Homo sapiens]	QFNKLTEDK	K4	n.d.	n.d.	n.d.	n.d.	n.d.	n.d.	n.d.	n.d.	1	n.d.	n.d.	n.d.	n.d.
NP_612114.1	NP_612114.1	transcriptional regulator ATRX isoform 2 [Homo sapiens]	VQDGLSDIAEKFLK	K11	3	8	5	1	7	n.d.	3	1	n.d.	n.d.	n.d.	n.d.	14
NP_008936.2	TLE4	transducin-like enhancer protein 4 [Homo sapiens]	TEEKEIAAR	K4	n.d.	n.d.	2	n.d.	n.d.	n.d.	3	1	3	n.d.	4	n.d.	n.d.
NP_003487.1	TRRAP	transformation/transcription domain-associated protein isoform 2 [Homo sapiens]	LMSIFPTEPSTSSVASKYEELECLYAAVGK	K17	n.d.	n.d.	n.d.	n.d.	n.d.	n.d.	n.d.	n.d.	n.d.	n.d.	n.d.	n.d.	1
NP_003555.1	TAGLN2	transgelin-2 [Homo sapiens]	IEKQYDADLEQILIQWITTQCR	K3	n.d.	n.d.	n.d.	3	n.d.	n.d.	1	4	n.d.	n.d.	1	n.d.	n.d.
NP_009057.1	VCP	transitional endoplasmic reticulum ATPase [Homo sapiens]	LGDVISIQPCPDVKYGK	K14	n.d.	n.d.	n.d.	n.d.	n.d.	n.d.	n.d.	3	n.d.	n.d.	n.d.	n.d.	n.d.
NP_001055.1	TKT	transketolase isoform 1 [Homo sapiens]	LGQSDPAPLQHQMDIYQKR	K18	n.d.	n.d.	n.d.	n.d.	n.d.	n.d.	n.d.	2	n.d.	n.d.	n.d.	n.d.	n.d.
NP_001055.1	TKT	transketolase isoform 1 [Homo sapiens]	MESYHKPDQQKLQALK	N1; K11	n.d.	n.d.	n.d.	n.d.	1	n.d.	n.d.	4	n.d.	n.d.	n.d.	n.d.	n.d.
NP_001055.1	TKT	transketolase isoform 1 [Homo sapiens]	SKDDQVTVIGAGVTLHEALAAAELLKK	K26	n.d.	n.d.	n.d.	n.d.	n.d.	n.d.	n.d.	n.d.	n.d.	n.d.	n.d.	n.d.	2
NP_001055.1	TKT	transketolase isoform 1 [Homo sapiens]	YFDKASYR	K4	n.d.	n.d.	n.d.	n.d.	n.d.	n.d.	n.d.	1	n.d.	n.d.	n.d.	n.d.	n.d.
NP_001139406.1	TKTL1	transketolase-like protein 1 isoform c [Homo sapiens]	VGDKIATR	K4	n.d.	3	1	1	4	3	4	5	2	n.d.	n.d.	n.d.	n.d.
NP_005990.1	TSNAX	translin-associated protein X [Homo sapiens]	DITVESKR	K7	n.d.	n.d.	n.d.	n.d.	n.d.	n.d.	1	n.d.	n.d.	n.d.	n.d.	n.d.	n.d.
NP_597705.2	TMEM132D	transmembrane protein 132D precursor [Homo sapiens]	KSVLAVGTANIK	K1	n.d.	n.d.	n.d.	n.d.	1	n.d.	n.d.	n.d.	n.d.	n.d.	n.d.	n.d.	n.d.
NP_001137509.1	TMEM25	transmembrane protein 25 isoform 4 precursor [Homo sapiens]	KEKKTK	K3; K4	n.d.	n.d.	n.d.	2	2	2	1	n.d.	n.d.	n.d.	n.d.	n.d.	n.d.
NP_001177957.2	TNPO3	transportin-3 isoform 2 [Homo sapiens]	MEGAKPTLQLVYQAVQALYHDPDPSGK	K5	2	n.d.	n.d.	n.d.	3	1	n.d.	1	n.d.	n.d.	n.d.	n.d.	n.d.
NP_001177957.2	TNPO3	transportin-3 isoform 2 [Homo sapiens]	MEGAKPTLQLVYQAVQALYHDPDPSGK	N1	8	4	1	3	6	4	n.d.	10	1	1	2	n.d.	n.d.
NP_000347.2	TCOF1	treacle protein isoform b [Homo sapiens]	ASEKILQVR	K4	4	2	2	n.d.	n.d.	1	2	2	4	4	1	11	4
NP_000347.2	TCOF1	treacle protein isoform b [Homo sapiens]	TGPAVAKAQAGK	K7	7	10	3	9	n.d.	3	8	11	11	2	5	8	n.d.
NP_000347.2	TCOF1	treacle protein isoform b [Homo sapiens]	TGPTVTQVKAEK	K9	n.d.	n.d.	n.d.	n.d.	n.d.	n.d.	n.d.	n.d.	n.d.	n.d.	n.d.	1	n.d.
NP_000347.2	TCOF1	treacle protein isoform b [Homo sapiens]	TVANLLSGKSPR	K9	n.d.	n.d.	n.d.	1	n.d.	5	7	5	1	1	6	2	n.d.
NP_001182070.1	TCOF1	treacle protein isoform g [Homo sapiens]	AAPAPGKVGDVTPQVK	K7	n.d.	n.d.	n.d.	n.d.	n.d.	n.d.	n.d.	n.d.	n.d.	n.d.	n.d.	1	n.d.
NP_001182070.1	TCOF1	treacle protein isoform g [Homo sapiens]	GAAPTPPGKTGPSAAQAGK	K9	n.d.	n.d.	n.d.	n.d.	n.d.	n.d.	n.d.	n.d.	n.d.	n.d.	n.d.	2	n.d.
NP_001182070.1	TCOF1	treacle protein isoform g [Homo sapiens]	KAEEDAALQAKK	K11	n.d.	n.d.	n.d.	n.d.	n.d.	n.d.	n.d.	n.d.	n.d.	n.d.	n.d.	6	n.d.
NP_001182070.1	TCOF1	treacle protein isoform g [Homo sapiens]	TNTTASAKVAPVR	K8	n.d.	n.d.	n.d.	n.d.	n.d.	n.d.	n.d.	n.d.	n.d.	n.d.	n.d.	2	n.d.
NP_000173.2	HADHA	trifunctional enzyme subunit alpha, mitochondrial precursor [Homo sapiens]	GLNDKVK	K5	n.d.	2	1	1	n.d.	n.d.	n.d.	n.d.	n.d.	n.d.	n.d.	n.d.	n.d.
NP_000173.2	HADHA	trifunctional enzyme subunit alpha, mitochondrial precursor [Homo sapiens]	GQQQVFKGLNDK	K7	4	1	n.d.	4	1	n.d.	n.d.	n.d.	n.d.	n.d.	2	n.d.	n.d.
NP_000173.2	HADHA	trifunctional enzyme subunit alpha, mitochondrial precursor [Homo sapiens]	ILQEGVDPKK	K9	n.d.	1	n.d.	n.d.	n.d.	n.d.	n.d.	n.d.	n.d.	n.d.	n.d.	n.d.	n.d.
NP_000173.2	HADHA	trifunctional enzyme subunit alpha, mitochondrial precursor [Homo sapiens]	INSPNSKVNTLSK	K7	1	n.d.	n.d.	4	1	n.d.	n.d.	n.d.	n.d.	n.d.	n.d.	n.d.	n.d.
NP_000173.2	HADHA	trifunctional enzyme subunit alpha, mitochondrial precursor [Homo sapiens]	KVEEKVR	K5	n.d.	n.d.	n.d.	2	4	n.d.	n.d.	n.d.	n.d.	n.d.	n.d.	n.d.	n.d.
NP_000173.2	HADHA	trifunctional enzyme subunit alpha, mitochondrial precursor [Homo sapiens]	TGIEQGSDAGYLCESQKFGELVMTK	K17	3	n.d.	n.d.	3	5	n.d.	n.d.	n.d.	n.d.	n.d.	n.d.	n.d.	4
NP_000173.2	HADHA	trifunctional enzyme subunit alpha, mitochondrial precursor [Homo sapiens]	VIGMHYFSPVDKMQLLEIITTEK	K12	3	2	n.d.	1	5	n.d.	n.d.	n.d.	n.d.	n.d.	n.d.	n.d.	5
NP_000356.1	TPI1	triosephosphate isomerase isoform 1 [Homo sapiens]	FFVGGNWKMNGR	K8	n.d.	n.d.	n.d.	n.d.	n.d.	1	n.d.	n.d.	n.d.	n.d.	1	n.d.	n.d.
NP_006346.1	TRIM38	tripartite motif-containing protein 38 [Homo sapiens]	EKLQKAVTK	K5	n.d.	n.d.	n.d.	n.d.	n.d.	n.d.	n.d.	n.d.	1	n.d.	n.d.	n.d.	n.d.
NP_003282.2	TPP2	tripeptidyl-peptidase 2 [Homo sapiens]	LEKGDYTIR	K3	n.d.	n.d.	n.d.	1	n.d.	n.d.	n.d.	1	n.d.	n.d.	n.d.	n.d.	n.d.
NP_055121.1	RTCB	tRNA-splicing ligase RtcB homolog [Homo sapiens]	AIKLRPIAVIK	K3	n.d.	n.d.	n.d.	n.d.	n.d.	n.d.	1	n.d.	n.d.	n.d.	n.d.	n.d.	n.d.
NP_001036817.1	TPM3	tropomyosin alpha-3 chain isoform 3 [Homo sapiens]	CLSAAEEKYSQK	K8	n.d.	n.d.	n.d.	n.d.	n.d.	1	3	n.d.	n.d.	1	3	n.d.	n.d.
NP_003281.1	TPM4	tropomyosin alpha-4 chain isoform 2 [Homo sapiens]	LEKTIDDLEEK	K3	n.d.	n.d.	n.d.	n.d.	1	n.d.	n.d.	n.d.	n.d.	n.d.	n.d.	n.d.	n.d.
NP_998839.1	TPM2	tropomyosin beta chain isoform 2 [Homo sapiens]	LEEAEKAADESER	K6	n.d.	n.d.	n.d.	3	2	n.d.	4	n.d.	n.d.	n.d.	n.d.	n.d.	n.d.
NP_821133.1	TUBB	tubulin beta chain [Homo sapiens]	EIVHIQAGQCGNQIGAKFWEVISDEHGIDPTGTYHGDSDLQLDR	K17	n.d.	n.d.	n.d.	n.d.	n.d.	n.d.	2	n.d.	n.d.	n.d.	n.d.	n.d.	n.d.
NP_821133.1	TUBB	tubulin beta chain [Homo sapiens]	ISVYYNEATGGKYVPR	K12	n.d.	1	n.d.	n.d.	n.d.	n.d.	6	9	2	1	n.d.	n.d.	8
NP_006079.1	TUBB4B	tubulin beta-4B chain [Homo sapiens]	INVYYNEATGGKYVPR	K12	n.d.	n.d.	n.d.	n.d.	n.d.	n.d.	n.d.	5	n.d.	n.d.	n.d.	n.d.	n.d.
NP_004598.1	TBCA	tubulin-specific chaperone A [Homo sapiens]	EKVMYEK	K2	n.d.	n.d.	n.d.	n.d.	1	n.d.	n.d.	n.d.	n.d.	n.d.	n.d.	n.d.	1
NP_004598.1	TBCA	tubulin-specific chaperone A [Homo sapiens]	TGVVKR	K5	n.d.	n.d.	n.d.	n.d.	n.d.	n.d.	n.d.	n.d.	n.d.	n.d.	1	n.d.	n.d.
NP_001139117.1	TNFSF13B	tumor necrosis factor ligand superfamily member 13B isoform 2 [Homo sapiens]	GSALEEKENK	K7	n.d.	n.d.	n.d.	3	n.d.	n.d.	n.d.	n.d.	n.d.	n.d.	n.d.	n.d.	n.d.
NP_005648.1	TP53BP1	tumor suppressor p53-binding protein 1 isoform 3 [Homo sapiens]	ASMGVLSGKR	K9	n.d.	n.d.	n.d.	n.d.	n.d.	n.d.	n.d.	n.d.	n.d.	n.d.	n.d.	1	n.d.
NP_005648.1	TP53BP1	tumor suppressor p53-binding protein 1 isoform 3 [Homo sapiens]	GGPGKLSPR	K5	n.d.	n.d.	1	2	3	n.d.	1	n.d.	n.d.	n.d.	n.d.	n.d.	n.d.
NP_002825.3	PTPN11	tyrosine-protein phosphatase non-receptor type 11 isoform 1 [Homo sapiens]	EKGVDCDIDVPK	K2	n.d.	n.d.	n.d.	1	2	n.d.	n.d.	n.d.	n.d.	n.d.	n.d.	n.d.	n.d.
NP_003080.2	SNRNP70	U1 small nuclear ribonucleoprotein 70 kDa [Homo sapiens]	TQFLPPNLLALFAPR	N1	11	6	17	9	n.d.	n.d.	n.d.	n.d.	n.d.	n.d.	n.d.	n.d.	n.d.
NP_001073884.1	U2SURP	U2 snRNP-associated SURP motif-containing protein [Homo sapiens]	AFSIGKMSTAK	K6	n.d.	n.d.	n.d.	n.d.	n.d.	n.d.	n.d.	3	n.d.	n.d.	n.d.	n.d.	n.d.
NP_001073884.1	U2SURP	U2 snRNP-associated SURP motif-containing protein [Homo sapiens]	VAPSKWEAVDESELEAQAVTTSK	K5	n.d.	6	2	n.d.	n.d.	n.d.	3	n.d.	n.d.	n.d.	n.d.	n.d.	5
NP_004695.1	RRP9	U3 small nucleolar RNA-interacting protein 2 [Homo sapiens]	GKPASGAGAGAGAGKR	K15	3	n.d.	2	1	n.d.	n.d.	n.d.	n.d.	n.d.	1	n.d.	n.d.	n.d.
NP_054733.2	SNRNP200	U5 small nuclear ribonucleoprotein 200 kDa helicase [Homo sapiens]	MGDKAQR	K4	3	3	1	2	3	n.d.	n.d.	1	2	n.d.	1	3	n.d.
NP_775840.3	UBN2	ubinuclein-2 [Homo sapiens]	NLQAPSKLTNSSSTGTVGK	K7	n.d.	6	n.d.	1	11	20	n.d.	19	23	9	3	1	n.d.
NP_005144.2	USP10	ubiquitin carboxyl-terminal hydrolase 10 isoform 2 [Homo sapiens]	FVYEKTGGCQK	K5	n.d.	n.d.	n.d.	n.d.	n.d.	n.d.	n.d.	2	n.d.	n.d.	n.d.	n.d.	n.d.
NP_003472.2	USP5	ubiquitin carboxyl-terminal hydrolase 5 isoform 2 [Homo sapiens]	VCASEKPPK	K6	n.d.	n.d.	n.d.	n.d.	n.d.	n.d.	n.d.	1	n.d.	n.d.	n.d.	n.d.	n.d.
NP_004172.2	UCHL1	ubiquitin carboxyl-terminal hydrolase isozyme L1 [Homo sapiens]	CFEKNEAIQAAHDAVAQEGQCR	K4	n.d.	n.d.	n.d.	5	7	n.d.	n.d.	n.d.	n.d.	n.d.	n.d.	n.d.	n.d.
NP_001186192.1	UCHL5	ubiquitin carboxyl-terminal hydrolase isozyme L5 isoform 4 [Homo sapiens]	TSAKEEDAFHFVSYVPVNGR	K4	n.d.	7	3	6	11	n.d.	4	n.d.	n.d.	n.d.	n.d.	n.d.	18
NP_001030324.2	UFD1L	ubiquitin fusion degradation protein 1 homolog isoform B [Homo sapiens]	MFSFNMFDHPIPR	N1	6	n.d.	n.d.	3	n.d.	6	n.d.	5	7	n.d.	n.d.	1	n.d.
NP_001129064.1	RPS27A	ubiquitin-40S ribosomal protein S27a precursor [Homo sapiens]	VDENGKISR	K6	n.d.	n.d.	n.d.	1	n.d.	n.d.	n.d.	n.d.	n.d.	n.d.	n.d.	n.d.	n.d.
NP_001029102.1	UBA52	ubiquitin-60S ribosomal protein L40 precursor [Homo sapiens]	QLAQKYNCDK	K5	n.d.	n.d.	1	1	n.d.	n.d.	n.d.	1	n.d.	n.d.	n.d.	n.d.	n.d.
NP_689866.1	UBE2E2	ubiquitin-conjugating enzyme E2 E2 [Homo sapiens]	TAAKLSTSAK	K4	n.d.	n.d.	n.d.	2	n.d.	n.d.	2	2	1	n.d.	n.d.	n.d.	n.d.
NP_006348.1	UBE2E3	ubiquitin-conjugating enzyme E2 E3 [Homo sapiens]	TTAKLSTSAK	K4	2	n.d.	1	n.d.	n.d.	n.d.	1	1	n.d.	n.d.	n.d.	n.d.	n.d.
NP_003339.1	UBE2N	ubiquitin-conjugating enzyme E2 N [Homo sapiens]	ICLDILKDK	K7	n.d.	n.d.	n.d.	n.d.	n.d.	n.d.	n.d.	1	n.d.	n.d.	n.d.	n.d.	n.d.
NP_079094.1	UBA5	ubiquitin-like modifier-activating enzyme 5 isoform 1 [Homo sapiens]	LMALKR	K5	n.d.	n.d.	n.d.	n.d.	n.d.	n.d.	n.d.	1	n.d.	n.d.	n.d.	n.d.	n.d.
NP_001988.1	FAU	ubiquitin-like protein fubi and ribosomal protein S30 precursor [Homo sapiens]	FVNVVPTFGKK	K10	n.d.	2	3	3	n.d.	1	n.d.	n.d.	1	2	3	6	n.d.
NP_919254.2	ELMSAN1	uncharacterized protein C14orf43 [Homo sapiens]	SHESNAPGSAGGQASEKPR	K17	n.d.	n.d.	1	n.d.	n.d.	1	n.d.	n.d.	n.d.	n.d.	n.d.	n.d.	n.d.
NP_115726.1	C7orf50	uncharacterized protein C7orf50 [Homo sapiens]	KNKKLK	K4	n.d.	n.d.	n.d.	n.d.	n.d.	1	n.d.	n.d.	n.d.	n.d.	n.d.	n.d.	n.d.
NP_056140.1	KIAA0947	uncharacterized protein KIAA0947 [Homo sapiens]	ASEIGEKYR	K7	3	2	1	n.d.	n.d.	7	2	n.d.	n.d.	n.d.	n.d.	5	6
NP_004990.3	MYO6	unconventional myosin-VI [Homo sapiens]	IGLDDEEKLDLFR	K8	n.d.	n.d.	n.d.	n.d.	n.d.	n.d.	n.d.	1	n.d.	n.d.	n.d.	n.d.	n.d.
NP_055826.1	MYO16	unconventional myosin-XVI isoform 2 [Homo sapiens]	SAAGRKIR	K6	1	n.d.	n.d.	n.d.	n.d.	n.d.	n.d.	n.d.	n.d.	n.d.	n.d.	n.d.	n.d.
NP_067653.3	C12orf10	UPF0160 protein MYG1, mitochondrial precursor [Homo sapiens]	SKLMAPPR	K2	n.d.	n.d.	n.d.	n.d.	n.d.	n.d.	n.d.	n.d.	1	n.d.	n.d.	n.d.	n.d.
NP_872422.1	C15orf38	UPF0552 protein C15orf38 [Homo sapiens]	RKFDAKGNEIEPNFSATRKVNTGFLMSSYKVEAK	K19	n.d.	n.d.	n.d.	1	n.d.	n.d.	n.d.	n.d.	n.d.	n.d.	n.d.	n.d.	n.d.
NP_001001521.1	UGP2	UTP--glucose-1-phosphate uridylyltransferase isoform b [Homo sapiens]	AHVDEFKSVSK	K7	n.d.	n.d.	n.d.	n.d.	n.d.	n.d.	1	n.d.	n.d.	n.d.	n.d.	n.d.	n.d.
NP_001231642.1	RAD23B	UV excision repair protein RAD23 homolog B isoform 2 [Homo sapiens]	DAFPVAGQKLIYAGK	K9	n.d.	n.d.	n.d.	n.d.	n.d.	n.d.	n.d.	2	n.d.	n.d.	n.d.	n.d.	n.d.
NP_001231642.1	RAD23B	UV excision repair protein RAD23 homolog B isoform 2 [Homo sapiens]	QEKPAEKPAETPVATSPTATDSTSGDSSR	K3	n.d.	n.d.	n.d.	n.d.	n.d.	n.d.	n.d.	4	2	n.d.	n.d.	n.d.	n.d.
NP_001231642.1	RAD23B	UV excision repair protein RAD23 homolog B isoform 2 [Homo sapiens]	QEKPAEKPAETPVATSPTATDSTSGDSSR	K7	n.d.	n.d.	n.d.	n.d.	n.d.	n.d.	n.d.	n.d.	4	2	n.d.	n.d.	n.d.
NP_001008225.1	UACA	uveal autoantigen with coiled-coil domains and ankyrin repeats isoform 2 [Homo sapiens]	CYEKEQQTVTK	K4	n.d.	n.d.	n.d.	n.d.	n.d.	n.d.	1	n.d.	n.d.	n.d.	n.d.	n.d.	n.d.
NP_004860.2	VPS4B	vacuolar protein sorting-associated protein 4B [Homo sapiens]	YEAQGDKAK	K7	n.d.	n.d.	n.d.	1	n.d.	n.d.	n.d.	n.d.	n.d.	n.d.	n.d.	n.d.	n.d.
NP_006286.1	VARS	valine--tRNA ligase [Homo sapiens]	STLYVSPHPDAFPSLR	N1	n.d.	1	n.d.	n.d.	n.d.	n.d.	n.d.	n.d.	n.d.	n.d.	n.d.	n.d.	n.d.
NP_001191313.1	VEGFA	vascular endothelial growth factor A isoform q precursor [Homo sapiens]	GKGKGQKR	K2; K4; K7	2	n.d.	2	2	n.d.	n.d.	n.d.	n.d.	n.d.	n.d.	n.d.	1	1
NP_001191313.1	VEGFA	vascular endothelial growth factor A isoform q precursor [Homo sapiens]	GKGQKR	K2; K5	n.d.	n.d.	n.d.	n.d.	n.d.	n.d.	n.d.	n.d.	1	n.d.	n.d.	n.d.	n.d.
NP_003361.1	VASP	vasodilator-stimulated phosphoprotein [Homo sapiens]	ATQVGEKTPK	K7	n.d.	2	2	1	n.d.	3	1	4	2	1	3	n.d.	n.d.
NP_612510.1	TECR	very-long-chain enoyl-CoA reductase [Homo sapiens]	LCFLDKVEPHATIAEIK	K6	n.d.	n.d.	n.d.	n.d.	n.d.	n.d.	n.d.	n.d.	n.d.	n.d.	n.d.	n.d.	1
NP_003371.2	VIM	vimentin [Homo sapiens]	EKLQEEMLQR	K2	1	n.d.	1	7	6	n.d.	n.d.	n.d.	n.d.	n.d.	n.d.	n.d.	n.d.
NP_003371.2	VIM	vimentin [Homo sapiens]	FLEQQNKILLAELEQLK	K7	n.d.	n.d.	n.d.	1	5	n.d.	n.d.	n.d.	n.d.	n.d.	n.d.	n.d.	n.d.
NP_003371.2	VIM	vimentin [Homo sapiens]	KLLEGEESR	K1	n.d.	n.d.	n.d.	2	n.d.	n.d.	n.d.	n.d.	n.d.	n.d.	n.d.	n.d.	n.d.
NP_003371.2	VIM	vimentin [Homo sapiens]	KVESLQEEIAFLKK	K13	1	n.d.	n.d.	5	2	n.d.	n.d.	n.d.	n.d.	n.d.	n.d.	n.d.	n.d.
NP_003371.2	VIM	vimentin [Homo sapiens]	LQDEIQNMKEEMAR	K9	n.d.	n.d.	n.d.	2	1	n.d.	n.d.	n.d.	n.d.	n.d.	n.d.	n.d.	n.d.
NP_003371.2	VIM	vimentin [Homo sapiens]	NLQEAEEWYKSK	K10	n.d.	n.d.	n.d.	2	3	n.d.	n.d.	n.d.	n.d.	n.d.	n.d.	n.d.	n.d.
NP_003371.2	VIM	vimentin [Homo sapiens]	QAKQESTEYR	K3	n.d.	n.d.	n.d.	n.d.	1	n.d.	n.d.	n.d.	n.d.	n.d.	n.d.	n.d.	n.d.
NP_003371.2	VIM	vimentin [Homo sapiens]	QVDQLTNDKAR	K9	7	1	3	8	4	n.d.	1	n.d.	n.d.	n.d.	n.d.	14	n.d.
NP_003371.2	VIM	vimentin [Homo sapiens]	QVQSLTCEVDALKGTNESLER	K13	n.d.	n.d.	n.d.	3	8	n.d.	n.d.	n.d.	n.d.	n.d.	n.d.	n.d.	n.d.
NP_003371.2	VIM	vimentin [Homo sapiens]	SKFADLSEAANR	K2	14	2	6	6	n.d.	n.d.	n.d.	n.d.	n.d.	n.d.	n.d.	n.d.	n.d.
NP_003371.2	VIM	vimentin [Homo sapiens]	TNEKVELQELNDR	K4	n.d.	2	1	15	1	n.d.	n.d.	n.d.	n.d.	n.d.	n.d.	n.d.	n.d.
NP_003365.1	VDAC1	voltage-dependent anion-selective channel protein 1 [Homo sapiens]	FGIAAKYQIDPDACFSAK	K6	5	8	n.d.	4	6	n.d.	13	n.d.	3	n.d.	4	4	n.d.
NP_003365.1	VDAC1	voltage-dependent anion-selective channel protein 1 [Homo sapiens]	VTGSLETKYR	K8	2	n.d.	n.d.	n.d.	n.d.	n.d.	2	n.d.	n.d.	n.d.	n.d.	1	n.d.
NP_003366.2	VDAC2	voltage-dependent anion-selective channel protein 2 isoform 2 [Homo sapiens]	YKWCEYGLTFTEK	K2	n.d.	n.d.	n.d.	n.d.	1	n.d.	n.d.	n.d.	4	n.d.	5	1	n.d.
NP_001028692.1	WIPI2	WD repeat domain phosphoinositide-interacting protein 2 isoform e [Homo sapiens]	LATASEKGTVIR	K7	n.d.	n.d.	n.d.	n.d.	1	n.d.	n.d.	n.d.	n.d.	n.d.	n.d.	n.d.	n.d.
NP_005103.2	WDR1	WD repeat-containing protein 1 isoform 2 [Homo sapiens]	TGEKVCALGGSK	K4	n.d.	n.d.	n.d.	n.d.	n.d.	n.d.	n.d.	1	n.d.	n.d.	1	n.d.	n.d.
NP_060058.1	WDR5	WD repeat-containing protein 5 [Homo sapiens]	ATEEKKPETEAAR	N1; K5	n.d.	1	3	n.d.	n.d.	1	1	n.d.	n.d.	n.d.	n.d.	n.d.	n.d.
NP_060504.1	WDR70	WD repeat-containing protein 70 [Homo sapiens]	GAKLCVVK	K3	n.d.	n.d.	n.d.	n.d.	n.d.	1	n.d.	n.d.	n.d.	n.d.	n.d.	n.d.	n.d.
NP_115544.1	WDR75	WD repeat-containing protein 75 [Homo sapiens]	SEQPTLVTASKDGYFK	K11	n.d.	n.d.	n.d.	n.d.	n.d.	n.d.	1	n.d.	n.d.	n.d.	n.d.	n.d.	n.d.
NP_114157.3	WDR87	WD repeat-containing protein 87 [Homo sapiens]	KAVQKER	K1	n.d.	n.d.	n.d.	n.d.	n.d.	n.d.	n.d.	1	n.d.	n.d.	n.d.	n.d.	n.d.
NP_057396.1	WBP11	WW domain-binding protein 11 [Homo sapiens]	SGKFMNPTDQAR	K3	n.d.	n.d.	5	n.d.	2	5	9	5	6	5	13	2	17
NP_567823.1	WAC	WW domain-containing adapter protein with coiled-coil isoform 3 [Homo sapiens]	QGPVSQSATQQPVTADKQQGHEPVSPR	K17	n.d.	n.d.	n.d.	n.d.	n.d.	n.d.	1	n.d.	n.d.	n.d.	n.d.	n.d.	n.d.
NP_066964.1	XRCC5	X-ray repair cross-complementing protein 5 [Homo sapiens]	DQVTAQEIFQDNHEDGPTAKK	K20	n.d.	n.d.	2	n.d.	1	3	4	1	2	n.d.	n.d.	n.d.	n.d.
NP_066964.1	XRCC5	X-ray repair cross-complementing protein 5 [Homo sapiens]	EEASGSSVTAEEAKK	K14	n.d.	n.d.	n.d.	1	1	1	n.d.	n.d.	n.d.	n.d.	n.d.	n.d.	n.d.
NP_001460.1	XRCC6	X-ray repair cross-complementing protein 6 [Homo sapiens]	IMATPEQVGKMK	K10	1	1	6	5	n.d.	7	4	5	2	1	2	9	n.d.
NP_060493.3	YEATS2	YEATS domain-containing protein 2 [Homo sapiens]	TPTKMTTSQK	K4	n.d.	n.d.	n.d.	n.d.	n.d.	n.d.	n.d.	n.d.	n.d.	n.d.	1	1	n.d.
NP_006521.1	YEATS4	YEATS domain-containing protein 4 [Homo sapiens]	LFQSDTNAMLGKK	K12	n.d.	n.d.	n.d.	n.d.	n.d.	3	1	5	4	n.d.	6	8	n.d.
NP_588611.2	YTHDC1	YTH domain-containing protein 1 isoform 2 [Homo sapiens]	NQPEKTCVR	K5	2	n.d.	2	n.d.	n.d.	1	n.d.	n.d.	n.d.	n.d.	n.d.	n.d.	n.d.
NP_055642.3	ZC3H11A	zinc finger CCCH domain-containing protein 11A [Homo sapiens]	GDVASCNTQVAEKPVLTAVPGITR	K13	n.d.	n.d.	2	n.d.	n.d.	n.d.	n.d.	n.d.	n.d.	n.d.	n.d.	n.d.	n.d.
NP_653205.3	ZC3H18	zinc finger CCCH domain-containing protein 18 [Homo sapiens]	AGEKSVK	K4	3	1	1	1	1	13	n.d.	6	4	1	3	9	n.d.
NP_115883.2	ZC3H8	zinc finger CCCH domain-containing protein 8 [Homo sapiens]	DTPQAAKQKNKNLKAGHKNGKQK	K21; K23	n.d.	1	n.d.	n.d.	n.d.	n.d.	n.d.	n.d.	n.d.	n.d.	n.d.	n.d.	n.d.
NP_653281.2	ZNF18	zinc finger protein 18 [Homo sapiens]	THTGEKPCK	K6	n.d.	n.d.	1	n.d.	n.d.	n.d.	n.d.	n.d.	n.d.	n.d.	n.d.	n.d.	n.d.
NP_006622.2	ZNF266	zinc finger protein 266 [Homo sapiens]	VQLKTK	K4	n.d.	n.d.	n.d.	n.d.	1	n.d.	n.d.	n.d.	n.d.	n.d.	n.d.	n.d.	n.d.
NP_055836.1	ZNF292	zinc finger protein 292 [Homo sapiens]	AETQNTHSNVAVIPEKQLVEK	K16	n.d.	n.d.	2	n.d.	n.d.	n.d.	n.d.	n.d.	n.d.	n.d.	n.d.	n.d.	n.d.
NP_001091873.1	ZBTB21	zinc finger protein 295 isoform S [Homo sapiens]	MEGLLHYINPAHAISLLSALNEER	N1	1	n.d.	1	1	1	n.d.	n.d.	n.d.	n.d.	n.d.	n.d.	n.d.	n.d.
NP_115809.1	ZNF333	zinc finger protein 333 [Homo sapiens]	NHTGEKPYECKDCGK	K6	2	n.d.	n.d.	n.d.	n.d.	n.d.	n.d.	n.d.	n.d.	n.d.	n.d.	n.d.	n.d.
NP_001258549.1	ZNF423	zinc finger protein 423 isoform 2 [Homo sapiens]	SEKEAKK	K3; K6	n.d.	n.d.	1	n.d.	n.d.	n.d.	n.d.	n.d.	n.d.	n.d.	n.d.	n.d.	n.d.
NP_001258549.1	ZNF423	zinc finger protein 423 isoform 2 [Homo sapiens]	SEKEAKK	K3; K7	n.d.	n.d.	n.d.	1	n.d.	n.d.	n.d.	n.d.	n.d.	n.d.	n.d.	n.d.	n.d.
NP_055312.2	ZNF638	zinc finger protein 638 isoform 1 [Homo sapiens]	IGKTLPSEK	K3	n.d.	n.d.	n.d.	n.d.	n.d.	n.d.	n.d.	1	n.d.	n.d.	n.d.	n.d.	n.d.
NP_055712.1	ZNF652	zinc finger protein 652 [Homo sapiens]	GEKGVSSQSK	K3	1	1	1	n.d.	3	5	n.d.	3	5	1	1	2	n.d.
NP_001708.3	BNC1	zinc finger protein basonuclin-1 [Homo sapiens]	EAVEIANEKR	K9	n.d.	n.d.	n.d.	n.d.	n.d.	n.d.	n.d.	n.d.	n.d.	n.d.	n.d.	1	n.d.
NP_001230185.1	ZIC4	zinc finger protein ZIC 4 isoform 4 [Homo sapiens]	ESSEKPFR	K5	2	n.d.	n.d.	n.d.	n.d.	n.d.	n.d.	1	n.d.	n.d.	n.d.	1	n.d.
NP_005446.2	ZRANB2	zinc finger Ran-binding domain-containing protein 2 isoform 2 [Homo sapiens]	AGGTEIGKTLAEK	K8	n.d.	n.d.	n.d.	n.d.	n.d.	n.d.	1	n.d.	n.d.	n.d.	n.d.	n.d.	n.d.
NP_057191.2	ZFR	zinc finger RNA-binding protein [Homo sapiens]	INFVGGNKLQSTGNK	K8	8	11	4	7	4	13	15	11	12	5	13	24	n.d.
NP_003452.1	ZYX	zyxin [Homo sapiens]	AAPRPSPAISVSVSAPAFYAPQKK	N1	1	n.d.	n.d.	n.d.	n.d.	2	n.d.	n.d.	n.d.	n.d.	n.d.	n.d.	n.d.
NP_003452.1	ZYX	zyxin [Homo sapiens]	FTPVASKFSPGAPGGSGSQPNQK	K7	n.d.	n.d.	4	n.d.	n.d.	n.d.	n.d.	n.d.	n.d.	n.d.	n.d.	n.d.	n.d.
