# Supplementary material for: System-Wide Analysis of Protein Acetylation and Ubiquitination Reveals a Diversified Regulation in Human Cancer Cells
Source: Biomolecules. 2020 Mar 6;10(3):411. doi: 10.3390/biom10030411 (PMC7175279; doi:10.3390/biom10030411)
Supplement: Supplementary file 1 [file biomolecules-10-00411-s001.zip › Kozuka-Hata et al_SupTables/Kozuka-Hata et al_SupTable S3.xlsx]

## Sheet: sheet1
Supplementary Table S3: The list of the proteins with dually modified lysine residues identified from each cancer cell line
KG-1-C		U251		T98G		U87		GB2		NCI_H3255		NCI_H1650		NCI_H441		MCF7		HCC1954		AGS		A431		HeLa
Gene Symbol	Lysine-modified Sites	Gene Symbol	Lysine-modified Sites	Gene Symbol	Lysine-modified Sites	Gene Symbol	Lysine-modified Sites	Gene Symbol	Lysine-modified Sites	Gene Symbol	Lysine-modified Sites	Gene Symbol	Lysine-modified Sites	Gene Symbol	Lysine-modified Sites	Gene Symbol	Lysine-modified Sites	Gene Symbol	Lysine-modified Sites	Gene Symbol	Lysine-modified Sites	Gene Symbol	Lysine-modified Sites	Gene Symbol	Lysine-modified Sites
HIST1H2BE	K121	LMNA	K417	ALDOA	K330	RPS20	K8	NES	K120	KRT8	K285	KRT8	K285	KRT8	K285	ALDOA	K330	YWHAZ	K11	YWHAZ	K11	YWHAZ	K11	ALDOA	K342
ACTB	K61	HIST1H2BE	K121	RPS20	K8	YWHAZ	K11	UCHL1	K135	YWHAZ	K11	YWHAZ	K11	YWHAZ	K11	YWHAZ	K11	HSPA1A	K500	HNRNPU	K546	HIST1H2BE	K121	HNRNPU	K546
VIM	K188	S100A6	K47	YWHAZ	K11	ALDOA	K342	MLLT11	K47	HSPA1A	K500	ALDOA	K147	KRT7	K273	HSPA1A	K500	KRT7	K273	LMNA	K417	ACTB	K61	HIST1H2BE	K121
RPS8	K128	RPS8	K128	HSPA1A	K500	LMNA	K417	ACTB	K61	LMNA	K417	KRT8	K472	HIST1H2BE	K121	HIST1H2BE	K121	HIST1H2BE	K121	HIST1H2BE	K121	HNRNPA2B1	K100	EEF2	K688
HSPA1A	K507	HNRNPM	K659	LMNA	K417	HIST1H1B	K49	PTGES3	K33	HIST1H2BE	K121	HSPB1	K123	PGK1	K106	ALDOA	K147	KRT8	K472	TPM3	K177	ACTB	K326	ACTB	K215
H3F3C	K24	ALDOA	K42	CCT8	K400	HIST1H2BE	K121	LMNB1	K271	KRT8	K472	ACTB	K61	KRT8	K472	KRT8	K472	ALDH1A3	K378	ANXA2	K47	HSPA1A	K507	GNB2L1	K172
VIM	K235	ACTG2	K69	HIST1H2BE	K121	ALDOA	K153	ACTB	K215	KRT7	K117	FASN	K673	PTGES3	K33	HSPB1	K123	ACTB	K326	KRT8	K472	H3F3C	K19; K24	HNRNPM	K659
HIST1H2BE	K6	ACTB	K50	ALDOA	K147	LDHA	K57	VIM	K188	KRT8	K117	ACTB	K326	S100A6	K47	ACTB	K61	ALDOA	K108	PTGES3	K33	H3F3C	K24	CFL1	K144
HIST1H2BD	K6	NACA	K142	ACTB	K61	ACTB	K61	PSMC3	K300	HIST1H2BE	K117	ACTB	K215	KRT7	K117	PTGES3	K33	HIST1H2BE	K117	ACTB	K215	NAA50	K34	NACA	K142
VIM	K168	TUBB	K58	PTGES3	K33	ACTB	K215	VIM	K129	HSPA1A	K507	HSPA8	K601	KRT8	K117	ACTB	K215	TUBB	K58	HSPA8	K601	LMNB2	K298	TUBB	K58
HIST1H1E	K17	EEF1G	K220	ACTB	K215	VIM	K188	HIST1H2BE	K117	KRT7	K122	KRT8	K117	MT2A	K56	HSPA8	K601	H3F3C	K24	S100A6	K47	KRT6A	K378	H3F3C	K19; K24
HSPA8	K3	H3F3C	K24	VIM	K188	HSPA8	K601	CFL1	K144	PSMB3	K77	GAPDH	K173	RPS3	K141	HSP90AA1	K407	NAA50	K34	PSMC3	K300	HIST1H2BE	K6	H3F3C	K24
RPS3	K62	NAA50	K34	HSP90AA1	K283	S100A6	K47	NACA	K142	KRT7	K326	ALDOA	K108	ALDOA	K108	KRT8	K117	RAD23B	K130	KRT8	K117	HIST1H1E	K17	CCT2	K295
LMNA	K270	EEF1A1	K255	HSPA8	K601	YWHAG	K10	EEF1A1	K392	KRT8	K325	PPIA	K76	LMNA	K171	ALDOA	K108	PSMA6	K181	DSTN	K115	HNRNPA1	K298	NAA50	K34
		LMNB2	K298	EEF1A1	K44	VIM	K129	H3F3C	K24	KRT8	K122	PGAM1	K100	HIST1H2BE	K117	ALDOA	K42	HIST1H1E	K17	ALDOA	K108	HMGN2	K82	EEF1A1	K255
		NPM1	K228	ALDOA	K42	YBX1	K137	VIM	K235	HNRNPC	K219	NACA	K142	CFL1	K144	NONO	K109	KRT8	K11	LMNA	K171	KRT8	K101	MYC	K163
		HSPA1A	K524	ACTG2	K69	GAPDH	K173	NAA50	K34	HIST1H2BE	K6	ENO1	K193	UBE2N	K92	FLNA	K626	HMGN1	K95	TRIM28	K272	LMNA	K270	HSPA1A	K524
		HNRNPC	K219	DUT	K140	ALDOA	K108	VIM	K373	PSMA6	K181	HSPA8	K187	NACA	K142	NACA	K142	KRT8	K101	HIST1H2BE	K117	RPL35	K43	PPIA	K82
		VIM	K168	ACTB	K50	ALDOA	K42	HSPA1A	K524	HSPA8	K3	TUBB	K58	TUBB4B	K58	TUBB	K58			NACA	K142			HNRNPA1	K298
		PPIA	K82	NACA	K142	LMNA	K171	PSMD4	K365	HNRNPA1	K298	HSPA1A	K507	TUBB	K58	HSPA1A	K507			HSPA8	K348			HMGA1	K15
		VIM	K294	PCNA	K80	CFL1	K144	PABPC1	K108	HMGN1	K95	KRT18	K214	HSPA1A	K507	H3F3C	K19; K24			HSPA1A	K507			HNRNPH1	K167
		PKM	K3	HSPA8	K348	ACTB	K50	VIM	K292	KRT8	K101	HNRNPC	K219	ENO1	K81	H3F3C	K24			EEF1A1	K392			RPL24	K27
		HNRNPA1	K298	HSPA1A	K507	GAPDH	K44	PPM1G	K519	LMNA	K270	PABPC1	K108	VCP	K109	PGK1	K323			H3F3C	K19; K24			KRT8	K101
		RPL24	K27	EEF1G	K220	HSPA1A	K507	HIST1H2BE	K6			HIST1H1E	K17	KRT7	K326	NAA50	K34			H3F3C	K24			UCHL5	K158
		HMGN2	K82	EEF1A1	K392	H3F3C	K19; K24	HIST1H2BD	K6			PPIA	K82	KRT8	K325	KRT8	K325			HNRNPK	K163			GAPDH	K152
		VIM	K104	H3F3C	K19; K24	H3F3C	K24	VIM	K313			KRT8	K11	HSPA1A	K524	FASN	K1072			NAA50	K34			PDIA3	K94
		RPLP2	K21	H3F3C	K24	VIM	K235	VIM	K168			KRT8	K101	HIST1H2BE	K6	KRT8	K122			KRT8	K122			PPIA	K28
				NAA50	K34	LGALS1	K128	VIM	K334			PSMD1	K310	RAD23B	K126	PSMD4	K365			PSMD4	K365			RPLP2	K21
				ENO1	K89	PSMB3	K77	ANXA2	K104			GAPDH	K152	RPL4	K368	HNRNPC	K219			HNRNPC	K219
				HSPA1A	K524	NAA50	K34	TMSB4X	K4			GAPDH	K144	HNRNPA1	K298	HIST1H2BE	K6			HIST1H2BL	K6
				HIST1H2BE	K6	VIM	K373	ANXA1	K312			S100A10	K37	HMGN2	K82	RAD23B	K126			HIST1H2BE	K6
				VIM	K168	HSPA1A	K524	PPIA	K82			ALDOA	K200	KRT8	K92	RAD23B	K130			HIST1H2BD	K6
				RPL4	K368	HNRNPC	K219	HNRNPA1	K298			RPLP2	K21	RPS3	K62	NPM1	K150			HNRNPK	K34
				ANXA1	K312	HIST1H2BE	K6	HNRNPH1	K167					PSMD1	K310	HIST1H1E	K17			NPM1	K150
				VIM	K294	NEDD8	K54	TMSB4X	K26					LMNA	K270	PPIA	K82			HIST1H1E	K17
				HNRNPH1	K167	VIM	K168	VIM	K104					KRT18	K426	KRT18	K247			HNRNPA1	K298
				PKM	K62	VIM	K334	FSCN1	K74					YWHAZ	K138	HNRNPA1	K298			HMGA1	K15
				RPL24	K27	ANXA2	K104	RPLP2	K21							HNRNPH1	K167			RPL24	K131
				VIM	K104	RPL4	K368									RPL24	K131			KRT8	K101
				RPS3	K62	PPIA	K82									HMGN1	K95			RPS3	K62
				GAPDH	K152	PSMA7	K52									KRT8	K101			LMNA	K270
				LMNA	K270	PKM	K62									FASN	K436			RPL35	K43
				ALDOA	K111	RPL24	K27									LMNA	K270
				SRSF2	K36	VIM	K104									NPM1	K238
				GAPDH	K221	RPS3	K62									PPIA	K28
				RPLP2	K21	LMNA	K270
						RPS27A	K113
						ALDOA	K111
						PPIA	K28
						GAPDH	K221
